# Supplementary material for: Crystal structure of 3-chloro-N-(2-nitro­phen­yl)benzamide
Source: Acta Crystallogr E Crystallogr Commun. 2015 Aug 22;71(Pt 9):o674. doi: 10.1107/S2056989015014620 (PMC4555397; doi:10.1107/S2056989015014620)
Supplement: Supplementary file 1 [file e-71-0o674-sup1.cif]

##############################################################################
#                                                                            #
# This CIF contains the data in a paper accepted for publication in          #
# Acta Crystallographica Section E. It conforms to the requirements of       #
# Notes for Authors for Acta Crystallographica Section E, and has been       #
# peer reviewed under the auspices of the IUCr Commission on Journals.       #
#                                                                            #
# Full details of the Crystallographic Information File format               #
# are given in the paper "The Crystallographic Information File (CIF):       #
# a New Standard Archive File for Crystallography" by S. R. Hall, F. H.      #
# Allen and I. D. Brown [Acta Cryst. (1991), A47, 655-685].                  #
#                                                                            #
# The current version of the core CIF dictionary is obtainable from          #
# ftp://ftp.iucr.org/pub/cif_core.dic.                                       #
#                                                                            #
# Software is freely available for graphical display of the structure(s)     #
# in this CIF. For information consult the CIF software page                 #
# http://www.iucr.org/resources/cif/software.                                #
#                                                                            #
# This file may be used for bona fide research purposes within the           #
# scientific community so long as proper attribution is given to the journal # 
# article from which it was obtained.                                        #
#                                                                            #
##############################################################################
data_I
_audit_creation_method     'SHELXL-2014/7'
_database_code_depnum_ccdc_archive     'CCDC 1416793'
_chemical_name_systematic
;
3-Chloro-<i>N</i>-(2-nitrophenyl)benzamide
;
_chemical_name_common     '3-chloro-N-(2-nitrophenyl)benzamide'
_chemical_formula_moiety     'C13 H9 Cl N2 O3'
_chemical_formula_sum     'C13 H9 Cl N2 O3'
_chemical_formula_iupac     'C13 H9 Cl N2 O3'
_chemical_formula_weight     276.67
_chemical_melting_point     399.0(10)
_symmetry_cell_setting     monoclinic
_space_group_name_H-M_alt     'P 21/c'
_space_group_name_Hall     '-P 2ybc'
loop_
    _space_group_symop_operation_xyz
    'x, y, z'
    '-x, y+1/2, -z+1/2'
    '-x, -y, -z'
    'x, -y-1/2, z-1/2'
_cell_length_a     12.6300(9)
_cell_length_b     14.1462(12)
_cell_length_c     6.7797(6)
_cell_angle_alpha     90
_cell_angle_beta     105.475(7)
_cell_angle_gamma     90
_cell_volume     1167.39(17)
_cell_formula_units_Z     4
_cell_measurement_reflns_used     10366
_cell_measurement_theta_min     3.33
_cell_measurement_theta_max     27.0
_cell_measurement_temperature     123
_exptl_crystal_description     'needle'
_exptl_crystal_colour     'yellow'
_exptl_crystal_size_max     0.40
_exptl_crystal_size_mid     0.08
_exptl_crystal_size_min     0.05
_exptl_crystal_density_diffrn     1.574
_exptl_crystal_density_meas     ?
_exptl_crystal_density_method     'not measured'
_exptl_crystal_F_000     568
_exptl_absorpt_coefficient_mu     0.332
_exptl_absorpt_correction_type     multi-scan
_exptl_absorpt_process_details
;
(CrysAlis PRO; Oxford Diffraction, 2010)
;
_exptl_absorpt_correction_T_min     0.83891
_exptl_absorpt_correction_T_max     1.00000
_exptl_special_details
;
IR spectra was recorded on a FT---IR SHIMADZU IR-Affinity-1
spectrophotometer. IR (KBr), cm^-1^, 3348 (amide N--H);
1684 (amide, C=O); 1499 and 1342 (-NO~2~)
Absorption correction: CrysAlisPro, Agilent Technologies,
Version 1.171.34.46 (release 25-11-2010 CrysAlis171 .NET)
(compiled Nov 25 2010,17:55:46)
Empirical absorption correction using spherical harmonics,
 implemented in SCALE3 ABSPACK scaling algorithm.
;
_diffrn_ambient_temperature     123
_diffrn_radiation_type     MoK\a
_diffrn_radiation_wavelength     0.71073
_diffrn_radiation_source     'fine-focus sealed tube'
_diffrn_radiation_monochromator     graphite
_diffrn_measurement_device_type     'Oxford Diffraction Gemini S'
_diffrn_measurement_method     'omega scans'
_diffrn_detector_area_resol_mean     ?
_diffrn_reflns_number     10366
_diffrn_reflns_av_R_equivalents     0.000
_diffrn_reflns_av_sigmaI/netI     0.1045
_diffrn_reflns_theta_min     3.331
_diffrn_reflns_theta_max     28.999
_diffrn_reflns_theta_full     26.000
_diffrn_measured_fraction_theta_max     0.921
_diffrn_measured_fraction_theta_full     0.999
_diffrn_reflns_limit_h_min     -17
_diffrn_reflns_limit_h_max     17
_diffrn_reflns_limit_k_min     -17
_diffrn_reflns_limit_k_max     17
_diffrn_reflns_limit_l_min     -9
_diffrn_reflns_limit_l_max     8
_diffrn_standards_number     0
_diffrn_standards_interval_count     ?
_diffrn_standards_interval_time     120
_diffrn_standards_decay_%     0
_refine_special_details
;
Refinement of <i>F</i>^2^ against ALL reflections. The weighted <i>R</i>-factor
<i>wR</i> and goodness of fit <i>S</i> are based on <i>F</i>^2^, conventional
<i>R</i>-factors <i>R</i> are based on <i>F</i>, with <i>F</i> set to zero for
negative <i>F</i>^2^. The threshold expression of <i>F</i>^2^ >
\s(<i>F</i>^2^) is used only for calculating <i>R</i>-factors(gt) <i>etc</i>.
and is not relevant to the choice of reflections for refinement.
<i>R</i>-factors based on <i>F</i>^2^ are statistically about twice as large
as those based on <i>F</i>, and <i>R</i>- factors based on ALL data will be
even larger.
;
_reflns_number_total     10366
_reflns_number_gt     7015
_reflns_threshold_expression     'I>2\s(I)'
_refine_ls_structure_factor_coef     Fsqd
_refine_ls_matrix_type     full
_refine_ls_R_factor_all     0.1075
_refine_ls_R_factor_gt     0.0680
_refine_ls_wR_factor_gt     0.1473
_refine_ls_wR_factor_ref     0.1794
_refine_ls_goodness_of_fit_ref     1.000
_refine_ls_restrained_S_all     1.000
_refine_ls_number_reflns     10367
_refine_ls_number_parameters     177
_refine_ls_number_restraints     0
_refine_ls_hydrogen_treatment     mixed
_refine_ls_weighting_scheme     calc
_refine_ls_weighting_details
                 'calc w=1/[\s^2^(Fo^2^)+(0.0657P)^2^] where P=(Fo^2^+2Fc^2^)/3'
_atom_sites_solution_hydrogens     geom
_atom_sites_solution_primary     direct
_atom_sites_solution_secondary     difmap
_refine_ls_shift/su_max     0.000
_refine_ls_shift/su_mean     0.000
_refine_diff_density_max     0.779
_refine_diff_density_min     -0.492
_refine_ls_extinction_method     none
_refine_ls_extinction_coef     ?
loop_
    _atom_type_symbol
    _atom_type_description
    _atom_type_scat_dispersion_real
    _atom_type_scat_dispersion_imag
    _atom_type_scat_source
    'Cl' 'Cl' 0.1484 0.1585
                         'International Tables Vol C Tables 4.2.6.8 and 6.1.1.4'
    'O' 'O' 0.0106 0.0060
                         'International Tables Vol C Tables 4.2.6.8 and 6.1.1.4'
    'N' 'N' 0.0061 0.0033
                         'International Tables Vol C Tables 4.2.6.8 and 6.1.1.4'
    'C' 'C' 0.0033 0.0016
                         'International Tables Vol C Tables 4.2.6.8 and 6.1.1.4'
    'H' 'H' 0.0000 0.0000
                         'International Tables Vol C Tables 4.2.6.8 and 6.1.1.4'
_computing_data_collection
;
CrysAlis PRO (Oxford Diffraction, 2010)
;
_computing_cell_refinement
;
CrysAlis PRO (Oxford Diffraction, 2010)
;
_computing_data_reduction
;
CrysAlis PRO (Oxford Diffraction, 2010)
;
_computing_structure_solution
;
SIR92 (Altomare et al., 1994)
;
_computing_structure_refinement
;
SHELXL2014 (Sheldrick, 2015)
;
_computing_molecular_graphics
;
ORTEP-3 for Windows (Farrugia, 2012) and Mercury (Macrae <i>et al.</i>,
2006)
;
_computing_publication_material
;
WinGX (Farrugia, 2012)
;
loop_
    _atom_site_type_symbol
    _atom_site_label
    _atom_site_fract_x
    _atom_site_fract_y
    _atom_site_fract_z
    _atom_site_U_iso_or_equiv
    _atom_site_adp_type
    _atom_site_calc_flag
    _atom_site_occupancy
    _atom_site_disorder_assembly
    _atom_site_disorder_group
    Cl Cl1 -0.13525(11) 0.17880(10) 0.1877(3) 0.0345(4) Uani d 1 . .
    O O1 0.3249(3) 0.3758(3) 0.5550(7) 0.0413(11) Uani d 1 . .
    O O2 0.2403(3) 0.0390(3) 0.4902(6) 0.0417(12) Uani d 1 . .
    O O3 0.3446(4) -0.0604(3) 0.6933(7) 0.0467(13) Uani d 1 . .
    N N1 0.2996(4) 0.2164(3) 0.5084(7) 0.0270(11) Uani d 1 . .
    N N2 0.3297(4) 0.0170(4) 0.6117(7) 0.0306(12) Uani d 1 . .
    C C3 -0.0406(4) 0.2702(4) 0.2478(9) 0.0246(12) Uani d 1 . .
    C C2 0.0686(4) 0.2489(4) 0.3410(8) 0.0266(14) Uani d 1 . .
    H H2 0.0914 0.1852 0.3698 0.032 Uiso calc 1 . .
    C C1 0.1440(5) 0.3226(4) 0.3914(8) 0.0263(13) Uani d 1 . .
    C C6 0.1099(5) 0.4148(4) 0.3463(9) 0.0344(16) Uani d 1 . .
    H H6 0.1616 0.4650 0.3786 0.041 Uiso calc 1 . .
    C C5 -0.0006(5) 0.4342(4) 0.2534(10) 0.0384(15) Uani d 1 . .
    H H5 -0.0242 0.4977 0.2241 0.046 Uiso calc 1 . .
    C C4 -0.0754(5) 0.3611(4) 0.2040(10) 0.0337(14) Uani d 1 . .
    H H4 -0.1505 0.3739 0.1401 0.040 Uiso calc 1 . .
    C C7 0.2650(5) 0.3091(4) 0.4934(8) 0.0264(13) Uani d 1 . .
    C C8 0.4049(5) 0.1813(4) 0.6035(8) 0.0250(13) Uani d 1 . .
    C C9 0.4207(4) 0.0857(4) 0.6545(8) 0.0262(13) Uani d 1 . .
    C C10 0.5238(5) 0.0478(4) 0.7497(8) 0.0313(14) Uani d 1 . .
    H H10 0.5320 -0.0174 0.7838 0.038 Uiso calc 1 . .
    C C11 0.6131(5) 0.1073(5) 0.7928(9) 0.0346(15) Uani d 1 . .
    H H11 0.6841 0.0831 0.8575 0.042 Uiso calc 1 . .
    C C12 0.6003(5) 0.2006(4) 0.7434(8) 0.0339(15) Uani d 1 . .
    H H12 0.6630 0.2406 0.7739 0.041 Uiso calc 1 . .
    C C13 0.4981(4) 0.2388(4) 0.6497(8) 0.0298(14) Uani d 1 . .
    H H13 0.4916 0.3041 0.6167 0.036 Uiso calc 1 . .
    H H1N 0.253(6) 0.161(5) 0.460(10) 0.07(3) Uiso d 1 . .
loop_
    _atom_site_aniso_label
    _atom_site_aniso_U_11
    _atom_site_aniso_U_22
    _atom_site_aniso_U_33
    _atom_site_aniso_U_12
    _atom_site_aniso_U_13
    _atom_site_aniso_U_23
    Cl1 0.0180(6) 0.0357(8) 0.0445(8) -0.0025(6) -0.0009(8) -0.0003(8)
    O1 0.023(2) 0.030(3) 0.064(3) -0.001(2) -0.001(2) -0.002(2)
    O2 0.021(2) 0.035(3) 0.061(3) -0.0019(19) -0.004(2) 0.001(2)
    O3 0.034(3) 0.028(3) 0.072(3) -0.002(2) 0.003(2) 0.012(2)
    N1 0.017(2) 0.028(3) 0.032(3) -0.002(2) -0.002(2) 0.000(2)
    N2 0.017(3) 0.032(3) 0.041(3) -0.002(2) 0.006(2) -0.001(2)
    C3 0.018(3) 0.028(3) 0.028(3) -0.001(2) 0.005(3) -0.002(3)
    C2 0.018(3) 0.030(3) 0.031(3) 0.001(3) 0.004(2) 0.003(2)
    C1 0.019(3) 0.031(4) 0.028(3) 0.000(3) 0.005(2) 0.003(2)
    C6 0.023(3) 0.028(4) 0.048(4) -0.001(3) 0.002(3) -0.001(3)
    C5 0.024(3) 0.033(4) 0.053(4) 0.007(2) 0.000(4) 0.009(4)
    C4 0.022(3) 0.039(4) 0.039(3) 0.007(3) 0.005(3) 0.005(3)
    C7 0.022(3) 0.027(3) 0.027(3) -0.002(3) 0.001(2) 0.003(3)
    C8 0.016(3) 0.031(4) 0.025(3) 0.001(3) 0.001(2) 0.000(3)
    C9 0.015(3) 0.029(3) 0.032(3) -0.004(2) 0.003(2) -0.001(3)
    C10 0.023(3) 0.029(4) 0.040(4) 0.001(3) 0.005(3) 0.003(3)
    C11 0.018(3) 0.043(4) 0.041(4) -0.002(3) 0.003(3) -0.002(3)
    C12 0.017(3) 0.042(4) 0.040(4) -0.004(3) 0.005(3) -0.004(3)
    C13 0.022(3) 0.028(3) 0.038(3) 0.002(3) 0.005(3) 0.002(3)
_geom_special_details
;
 All esds (except the esd in the dihedral angle between two l.s. planes)
 are estimated using the full covariance matrix.  The cell esds are taken
 into account individually in the estimation of esds in distances, angles
 and torsion angles; correlations between esds in cell parameters are only
 used when they are defined by crystal symmetry.  An approximate (isotropic)
 treatment of cell esds is used for estimating esds involving l.s. planes.
;
loop_
    _geom_bond_atom_site_label_1
    _geom_bond_atom_site_label_2
    _geom_bond_site_symmetry_2
    _geom_bond_distance
    _geom_bond_publ_flag
    Cl1 C3 . 1.735(5) ?
    O1 C7 . 1.212(6) ?
    O2 N2 . 1.247(5) ?
    O3 N2 . 1.219(6) ?
    N1 C7 . 1.376(7) ?
    N1 C8 . 1.405(7) ?
    N1 H1N . 0.98(7) ?
    N2 C9 . 1.474(7) ?
    C3 C4 . 1.365(7) ?
    C3 C2 . 1.388(7) ?
    C2 C1 . 1.392(7) ?
    C2 H2 . 0.9500 ?
    C1 C6 . 1.382(7) ?
    C1 C7 . 1.513(8) ?
    C6 C5 . 1.396(7) ?
    C6 H6 . 0.9500 ?
    C5 C4 . 1.381(7) ?
    C5 H5 . 0.9500 ?
    C4 H4 . 0.9500 ?
    C8 C9 . 1.396(7) ?
    C8 C13 . 1.397(7) ?
    C9 C10 . 1.397(8) ?
    C10 C11 . 1.374(8) ?
    C10 H10 . 0.9500 ?
    C11 C12 . 1.360(8) ?
    C11 H11 . 0.9500 ?
    C12 C13 . 1.387(7) ?
    C12 H12 . 0.9500 ?
    C13 H13 . 0.9500 ?
loop_
    _geom_angle_atom_site_label_1
    _geom_angle_atom_site_label_2
    _geom_angle_atom_site_label_3
    _geom_angle_site_symmetry_1
    _geom_angle_site_symmetry_3
    _geom_angle
    _geom_angle_publ_flag
    C7 N1 C8 . . 127.8(5) ?
    C7 N1 H1N . . 126(4) ?
    C8 N1 H1N . . 106(4) ?
    O3 N2 O2 . . 121.9(5) ?
    O3 N2 C9 . . 119.0(5) ?
    O2 N2 C9 . . 119.1(5) ?
    C4 C3 C2 . . 121.8(5) ?
    C4 C3 Cl1 . . 119.3(4) ?
    C2 C3 Cl1 . . 118.9(4) ?
    C3 C2 C1 . . 118.7(5) ?
    C3 C2 H2 . . 120.6 ?
    C1 C2 H2 . . 120.6 ?
    C6 C1 C2 . . 120.0(5) ?
    C6 C1 C7 . . 116.0(5) ?
    C2 C1 C7 . . 124.0(5) ?
    C1 C6 C5 . . 120.0(6) ?
    C1 C6 H6 . . 120.0 ?
    C5 C6 H6 . . 120.0 ?
    C4 C5 C6 . . 119.9(6) ?
    C4 C5 H5 . . 120.0 ?
    C6 C5 H5 . . 120.0 ?
    C3 C4 C5 . . 119.5(5) ?
    C3 C4 H4 . . 120.2 ?
    C5 C4 H4 . . 120.2 ?
    O1 C7 N1 . . 124.1(5) ?
    O1 C7 C1 . . 121.3(5) ?
    N1 C7 C1 . . 114.6(5) ?
    C9 C8 C13 . . 116.8(5) ?
    C9 C8 N1 . . 120.8(5) ?
    C13 C8 N1 . . 122.4(5) ?
    C8 C9 C10 . . 122.7(5) ?
    C8 C9 N2 . . 122.5(5) ?
    C10 C9 N2 . . 114.8(5) ?
    C11 C10 C9 . . 118.3(6) ?
    C11 C10 H10 . . 120.9 ?
    C9 C10 H10 . . 120.9 ?
    C12 C11 C10 . . 120.3(6) ?
    C12 C11 H11 . . 119.8 ?
    C10 C11 H11 . . 119.8 ?
    C11 C12 C13 . . 121.7(6) ?
    C11 C12 H12 . . 119.2 ?
    C13 C12 H12 . . 119.2 ?
    C12 C13 C8 . . 120.1(5) ?
    C12 C13 H13 . . 119.9 ?
    C8 C13 H13 . . 119.9 ?
loop_
    _geom_torsion_atom_site_label_1
    _geom_torsion_atom_site_label_2
    _geom_torsion_atom_site_label_3
    _geom_torsion_atom_site_label_4
    _geom_torsion_site_symmetry_1
    _geom_torsion_site_symmetry_2
    _geom_torsion_site_symmetry_3
    _geom_torsion_site_symmetry_4
    _geom_torsion
    _geom_torsion_publ_flag
    O2 O2 N2 O3 1 . . . 0.0(3) ?
    O2 O2 N2 C9 1 . . . 0.0(6) ?
    C4 C3 C2 C1 . . . . 0.2(9) ?
    Cl1 C3 C2 C1 . . . . -179.1(4) ?
    C3 C2 C1 C6 . . . . -0.8(8) ?
    C3 C2 C1 C7 . . . . 179.9(5) ?
    C2 C1 C6 C5 . . . . 1.1(9) ?
    C7 C1 C6 C5 . . . . -179.6(5) ?
    C1 C6 C5 C4 . . . . -0.9(10) ?
    C2 C3 C4 C5 . . . . 0.0(10) ?
    Cl1 C3 C4 C5 . . . . 179.3(5) ?
    C6 C5 C4 C3 . . . . 0.3(10) ?
    C8 N1 C7 O1 . . . . 3.7(10) ?
    C8 N1 C7 C1 . . . . -176.5(5) ?
    C6 C1 C7 O1 . . . . 9.1(8) ?
    C2 C1 C7 O1 . . . . -171.5(6) ?
    C6 C1 C7 N1 . . . . -170.6(5) ?
    C2 C1 C7 N1 . . . . 8.7(8) ?
    C7 N1 C8 C9 . . . . 162.7(6) ?
    C7 N1 C8 C13 . . . . -18.1(9) ?
    C13 C8 C9 C10 . . . . 0.9(9) ?
    N1 C8 C9 C10 . . . . -179.8(5) ?
    C13 C8 C9 N2 . . . . -179.1(5) ?
    N1 C8 C9 N2 . . . . 0.2(8) ?
    O3 N2 C9 C8 . . . . -166.2(6) ?
    O2 N2 C9 C8 1 . . . 15.1(8) ?
    O2 N2 C9 C8 . . . . 15.1(8) ?
    O3 N2 C9 C10 . . . . 13.8(7) ?
    O2 N2 C9 C10 1 . . . -164.8(5) ?
    O2 N2 C9 C10 . . . . -164.8(5) ?
    C8 C9 C10 C11 . . . . -0.6(9) ?
    N2 C9 C10 C11 . . . . 179.4(5) ?
    C9 C10 C11 C12 . . . . 0.0(9) ?
    C10 C11 C12 C13 . . . . 0.2(9) ?
    C11 C12 C13 C8 . . . . 0.1(9) ?
    C9 C8 C13 C12 . . . . -0.6(8) ?
    N1 C8 C13 C12 . . . . -179.9(5) ?
loop_
    _geom_hbond_atom_site_label_D
    _geom_hbond_atom_site_label_H
    _geom_hbond_atom_site_label_A
    _geom_hbond_site_symmetry_A
    _geom_hbond_distance_DH
    _geom_hbond_distance_HA
    _geom_hbond_distance_DA
    _geom_hbond_angle_DHA
    N1 H1N O2 1 0.98(7) 1.75(7) 2.612(6) 144(6)
    C10 H10 O1 2_646 0.95 2.39 3.158(7) 138
_shelx_hkl_file
;
   0   3   0   11.80   50.85  -2
   0  -3   0   11.80   50.85   1
   0  -3   0  -23.57   54.06  -2
   0   3   0  -23.57   54.06   1
   0  -3   0   39.37   89.79  -2
   0   3   0   39.37   89.79   1
   0   3   0   52.00   85.13  -2
   0  -3   0   52.00   85.13   1
   0  -4   0 3513.91  324.86  -2
   0   4   0 3513.91  324.86   1
   0   4   0 3587.98  246.79  -2
   0  -4   0 3587.98  246.79   1
   0   4   0 3591.29  315.04  -2
   0  -4   0 3591.29  315.04   1
   0  -4   0 3994.28  240.95  -2
   0   4   0 3994.28  240.95   1
   0  -5   0   89.92  113.31  -2
   0   5   0   89.92  113.31   1
   0   5   0  141.30  114.78  -2
   0  -5   0  141.30  114.78   1
   0  -5   0   -4.85   46.28  -2
   0   5   0   -4.85   46.28   1
   0  -6   0  102.09   53.29  -2
   0   6   0  102.09   53.29   1
   0   6   0  266.30  140.78  -2
   0  -6   0  266.30  140.78   1
   0  -7   0   31.64   55.13  -2
   0   7   0   31.64   55.13   1
   0   7   0   84.53  111.63  -2
   0  -7   0   84.53  111.63   1
   0   8   026947.10 1283.56  -2
   0  -8   026947.10 1283.56   1
   0  -8   028250.80  848.78  -2
   0   8   028250.80  848.78   1
   0  -9   0   53.40   45.87  -2
   0   9   0   53.40   45.87   1
   0   9   0 -130.67  156.56  -2
   0  -9   0 -130.67  156.56   1
   0  10   0 -178.72  150.19  -2
   0 -10   0 -178.72  150.19   1
   0 -10   0 -115.72   79.39  -2
   0  10   0 -115.72   79.39   1
   0 -11   0   19.10   58.40  -2
   0  11   0   19.10   58.40   1
   0  11   0 -212.93  149.43  -2
   0 -11   0 -212.93  149.43   1
   0 -12   0  519.66  143.50  -2
   0  12   0  519.66  143.50   1
   0  12   0  307.18  180.00  -2
   0 -12   0  307.18  180.00   1
   0  13   0  163.79  151.23  -2
   0 -13   0  163.79  151.23   1
   0  14   0 5659.98  844.71  -2
   0 -14   0 5659.98  844.71   1
   0  15   0 -146.00  219.58  -2
   0 -15   0 -146.00  219.58   1
   0  16   0 4211.72  740.94  -2
   0 -16   0 4211.72  740.94   1
   0  17   0  183.51  228.39  -2
   0 -17   0  183.51  228.39   1
   1  17   0  218.49  155.31  -2
  -1 -17   0  218.49  155.31   1
   1  16   0  219.82  204.20  -2
  -1 -16   0  219.82  204.20   1
   1  15   0  455.21  351.70  -2
  -1 -15   0  455.21  351.70   1
   1  14   0  220.73  181.37  -2
  -1 -14   0  220.73  181.37   1
  -1 -13   0  135.13  133.77  -2
   1  13   0  135.13  133.77   1
   1  13   0 -126.52  145.31  -2
  -1 -13   0 -126.52  145.31   1
   1  12   0 4784.82  685.25  -2
  -1 -12   0 4784.82  685.25   1
  -1 -12   0 5758.76  511.12  -2
   1  12   0 5758.76  511.12   1
  -1 -11   0 6091.40  515.53  -2
   1  11   0 6091.40  515.53   1
   1  11   0 5243.51  675.65  -2
  -1 -11   0 5243.51  675.65   1
   1  10   0 1257.82  315.53  -2
  -1 -10   0 1257.82  315.53   1
  -1 -10   0 1478.11  240.11  -2
   1  10   0 1478.11  240.11   1
  -1  -9   0 3833.10  377.55  -2
   1   9   0 3833.10  377.55   1
   1   9   0 3505.81  482.02  -2
  -1  -9   0 3505.81  482.02   1
  -1  -8   0  378.88  131.15  -2
   1   8   0  378.88  131.15   1
   1   8   0  373.75  177.53  -2
  -1  -8   0  373.75  177.53   1
  -1  -7   0  124.59   93.93  -2
   1   7   0  124.59   93.93   1
   1   7   0  -68.71   90.27  -2
  -1  -7   0  -68.71   90.27   1
   1   6   0 4714.52  456.18  -2
  -1  -6   0 4714.52  456.18   1
  -1  -6   0 4828.44  390.40  -2
   1   6   0 4828.44  390.40   1
  -1  -5   0 6555.93  414.30  -2
   1   5   0 6555.93  414.30   1
   1   5   0 7381.21  524.92  -2
  -1  -5   0 7381.21  524.92   1
  -1  -5   0 6939.97  502.91  -2
   1   5   0 6939.97  502.91   1
  -1  -4   0 1475.55  219.05  -2
   1   4   0 1475.55  219.05   1
   1   4   0 1100.35  172.80  -2
  -1  -4   0 1100.35  172.80   1
  -1  -4   0 1348.47  180.05  -2
   1   4   0 1348.47  180.05   1
  -1  -3   0  237.88  104.83  -2
   1   3   0  237.88  104.83   1
   1   3   0  478.72  147.13  -2
  -1  -3   0  478.72  147.13   1
  -1  -3   0  370.43  123.65  -2
   1   3   0  370.43  123.65   1
  -1  -2   024133.70  628.44  -2
   1   2   024133.70  628.44   1
  -1  -2   021211.20  590.66  -2
   1   2   021211.20  590.66   1
  -1   3   0  290.70  127.28  -2
   1  -3   0  290.70  127.28   1
   1  -3   0  224.71   78.19  -2
  -1   3   0  224.71   78.19   1
   1  -4   0 1264.81  206.82  -2
  -1   4   0 1264.81  206.82   1
  -1   4   0 1242.38  229.38  -2
   1  -4   0 1242.38  229.38   1
  -1   5   0 5248.81  255.07  -2
   1  -5   0 5248.81  255.07   1
  -1   5   0 7345.25  521.91  -2
   1  -5   0 7345.25  521.91   1
   1  -5   0 7014.39  506.36  -2
  -1   5   0 7014.39  506.36   1
   1  -5   0 7057.74  249.80  -2
  -1   5   0 7057.74  249.80   1
  -1   6   0 3739.26  240.81  -2
   1  -6   0 3739.26  240.81   1
  -1   6   0 5628.19  528.39  -2
   1  -6   0 5628.19  528.39   1
   1  -6   0 5037.02  240.32  -2
  -1   6   0 5037.02  240.32   1
  -1   7   0   41.57  112.46  -2
   1  -7   0   41.57  112.46   1
   1  -7   0  -48.61   51.84  -2
  -1   7   0  -48.61   51.84   1
  -1   8   0  268.88  155.81  -2
   1  -8   0  268.88  155.81   1
   1  -8   0  283.99   68.69  -2
  -1   8   0  283.99   68.69   1
   1  -9   0 3245.06  253.94  -2
  -1   9   0 3245.06  253.94   1
  -1   9   0 3808.15  526.01  -2
   1  -9   0 3808.15  526.01   1
   1 -10   0 1280.39  164.21  -2
  -1  10   0 1280.39  164.21   1
  -1  10   0  660.26  272.12  -2
   1 -10   0  660.26  272.12   1
  -1  11   0 4660.34  687.85  -2
   1 -11   0 4660.34  687.85   1
   1 -11   0 5539.36  353.39  -2
  -1  11   0 5539.36  353.39   1
  -1  12   0 4401.13  701.67  -2
   1 -12   0 4401.13  701.67   1
  -1  13   0   -5.50  184.80  -2
   1 -13   0   -5.50  184.80   1
  -1  14   0  -66.50  268.14  -2
   1 -14   0  -66.50  268.14   1
  -1  15   0  668.76  306.34  -2
   1 -15   0  668.76  306.34   1
  -1  16   0  -89.56  251.08  -2
   1 -16   0  -89.56  251.08   1
  -1  17   0  -78.55  297.64  -2
   1 -17   0  -78.55  297.64   1
   2  17   0  808.74  386.37  -2
  -2 -17   0  808.74  386.37   1
   2  16   0  227.67  230.92  -2
  -2 -16   0  227.67  230.92   1
   2  15   0   80.08  249.34  -2
  -2 -15   0   80.08  249.34   1
   2  14   0  180.25  186.58  -2
  -2 -14   0  180.25  186.58   1
   2  13   0 1697.34  437.47  -2
  -2 -13   0 1697.34  437.47   1
  -2 -13   0 1912.90  329.33  -2
   2  13   0 1912.90  329.33   1
   2  12   0 3766.65  575.89  -2
  -2 -12   0 3766.65  575.89   1
  -2 -12   0 4701.02  517.39  -2
   2  12   0 4701.02  517.39   1
  -2 -11   0 2239.81  358.29  -2
   2  11   0 2239.81  358.29   1
   2  11   0 1587.27  370.95  -2
  -2 -11   0 1587.27  370.95   1
   2  10   0 2400.48  422.59  -2
  -2 -10   0 2400.48  422.59   1
  -2 -10   0 2403.91  359.58  -2
   2  10   0 2403.91  359.58   1
   2   9   0  -20.74  127.04  -2
  -2  -9   0  -20.74  127.04   1
  -2  -9   0  214.73  118.80  -2
   2   9   0  214.73  118.80   1
   2   8   0 1658.32  325.84  -2
  -2  -8   0 1658.32  325.84   1
  -2  -8   0 1998.66  298.43  -2
   2   8   0 1998.66  298.43   1
   2   7   0 8147.20  660.69  -2
  -2  -7   0 8147.20  660.69   1
  -2  -7   0 7787.83  577.57  -2
   2   7   0 7787.83  577.57   1
  -2  -6   023317.60  958.75  -2
   2   6   023317.60  958.75   1
   2   6   024721.40 1093.12  -2
  -2  -6   024721.40 1093.12   1
  -2  -5   049250.40 1454.90  -2
   2   5   049250.40 1454.90   1
  -2  -5   047061.10 1304.50  -2
   2   5   047061.10 1304.50   1
  -2  -5   047851.50 1462.22  -2
   2   5   047851.50 1462.22   1
   2   5   046966.90 1416.42  -2
  -2  -5   046966.90 1416.42   1
  -2  -4   0 1538.53  228.31  -2
   2   4   0 1538.53  228.31   1
  -2  -4   0 1137.50  208.31  -2
   2   4   0 1137.50  208.31   1
   2   4   0 1441.33  234.20  -2
  -2  -4   0 1441.33  234.20   1
   2   3   0 6300.97  450.36  -2
  -2  -3   0 6300.97  450.36   1
   2   3   0 6655.62  461.92  -2
  -2  -3   0 6655.62  461.92   1
  -2  -3   0 6648.98  461.71  -2
   2   3   0 6648.98  461.71   1
  -2  -3   0 6826.46  462.15  -2
   2   3   0 6826.46  462.15   1
   2   2   0 7046.87  430.19  -2
  -2  -2   0 7046.87  430.19   1
  -2  -2   0 7069.77  406.07  -2
   2   2   0 7069.77  406.07   1
  -2  -2   0 7056.35  440.29  -2
   2   2   0 7056.35  440.29   1
  -2  -1   023726.30  697.06  -2
   2   1   023726.30  697.06   1
   2   1   024646.40  692.50  -2
  -2  -1   024646.40  692.50   1
  -2  -1   025565.80  683.75  -2
   2   1   025565.80  683.75   1
   2   0   0 2683.07  190.31  -2
  -2   0   0 2683.07  190.31   1
   2   0   0 2852.10  227.77  -2
  -2   0   0 2852.10  227.77   1
   2  -1   025110.10  494.81  -2
  -2   1   025110.10  494.81   1
   2  -1   026819.40  728.35  -2
  -2   1   026819.40  728.35   1
   2  -1   025743.60  700.89  -2
  -2   1   025743.60  700.89   1
   2  -2   0 8519.75  448.51  -2
  -2   2   0 8519.75  448.51   1
  -2   2   0 8017.11  454.60  -2
   2  -2   0 8017.11  454.60   1
  -2   3   0 6733.74  475.65  -2
   2  -3   0 6733.74  475.65   1
   2  -3   0 6719.51  440.05  -2
  -2   3   0 6719.51  440.05   1
  -2   4   0 1481.67  224.23  -2
   2  -4   0 1481.67  224.23   1
   2  -4   0 1662.64  258.71  -2
  -2   4   0 1662.64  258.71   1
  -2   5   050077.10 1441.43  -2
   2  -5   050077.10 1441.43   1
   2  -5   048630.10 1443.36  -2
  -2   5   048630.10 1443.36   1
  -2   6   025948.20 1124.50  -2
   2  -6   025948.20 1124.50   1
  -2   7   0 7945.47  702.44  -2
   2  -7   0 7945.47  702.44   1
  -2   8   0 1639.47  347.98  -2
   2  -8   0 1639.47  347.98   1
  -2   9   0  253.46  228.81  -2
   2  -9   0  253.46  228.81   1
  -2  10   0 3155.22  539.16  -2
   2 -10   0 3155.22  539.16   1
  -2  11   0 1825.35  412.65  -2
   2 -11   0 1825.35  412.65   1
  -2  12   0 3512.87  581.87  -2
   2 -12   0 3512.87  581.87   1
  -2  13   0 2113.50  460.64  -2
   2 -13   0 2113.50  460.64   1
  -2  14   0   62.39  208.09  -2
   2 -14   0   62.39  208.09   1
  -2  15   0 -178.91  227.98  -2
   2 -15   0 -178.91  227.98   1
  -2  16   0  191.24  239.56  -2
   2 -16   0  191.24  239.56   1
  -2  17   0  325.55  257.11  -2
   2 -17   0  325.55  257.11   1
   3  17   0  616.59  356.71  -2
  -3 -17   0  616.59  356.71   1
   3  16   0 -408.04  281.08  -2
  -3 -16   0 -408.04  281.08   1
   3  15   0  654.86  237.11  -2
  -3 -15   0  654.86  237.11   1
  -3 -14   010021.90  868.17  -2
   3  14   010021.90  868.17   1
   3  14   0 7397.83  953.31  -2
  -3 -14   0 7397.83  953.31   1
   3  13   0 1529.28  416.79  -2
  -3 -13   0 1529.28  416.79   1
  -3 -13   0 2257.38  408.23  -2
   3  13   0 2257.38  408.23   1
  -3 -12   0 5930.55  629.83  -2
   3  12   0 5930.55  629.83   1
   3  12   0 4292.75  651.72  -2
  -3 -12   0 4292.75  651.72   1
   3  11   0 5423.98  699.67  -2
  -3 -11   0 5423.98  699.67   1
  -3 -11   0 5341.04  611.35  -2
   3  11   0 5341.04  611.35   1
  -3 -10   0   93.19   91.91  -2
   3  10   0   93.19   91.91   1
   3  10   0   51.64  127.95  -2
  -3 -10   0   51.64  127.95   1
  -3  -9   0  609.76  194.77  -2
   3   9   0  609.76  194.77   1
   3   9   0  675.56  260.94  -2
  -3  -9   0  675.56  260.94   1
   3   8   011294.70  878.27  -2
  -3  -8   011294.70  878.27   1
  -3  -8   011763.40  835.83  -2
   3   8   011763.40  835.83   1
  -3  -7   016243.10  949.78  -2
   3   7   016243.10  949.78   1
   3   7   015901.70  972.41  -2
  -3  -7   015901.70  972.41   1
  -3  -6   018965.30  967.91  -2
   3   6   018965.30  967.91   1
   3   6   019514.60 1032.38  -2
  -3  -6   019514.60 1032.38   1
   3   5   0  767.42  212.32  -2
  -3  -5   0  767.42  212.32   1
  -3  -5   0  594.09  193.16  -2
   3   5   0  594.09  193.16   1
  -3  -4   0  406.76  132.18  -2
   3   4   0  406.76  132.18   1
   3   4   0  361.30  144.00  -2
  -3  -4   0  361.30  144.00   1
  -3  -4   0  493.70  180.12  -2
   3   4   0  493.70  180.12   1
   3   3   0   -2.44  102.37  -2
  -3  -3   0   -2.44  102.37   1
  -3  -3   0  -59.21   78.94  -2
   3   3   0  -59.21   78.94   1
  -3  -3   0 -103.25  121.89  -2
   3   3   0 -103.25  121.89   1
  -3  -2   016719.20  728.70  -2
   3   2   016719.20  728.70   1
   3   2   016946.20  746.52  -2
  -3  -2   016946.20  746.52   1
  -3  -2   015741.50  750.94  -2
   3   2   015741.50  750.94   1
  -3  -2   016795.10  767.20  -2
   3   2   016795.10  767.20   1
  -3  -1   042928.40 1083.50  -2
   3   1   042928.40 1083.50   1
  -3  -1   044136.60 1122.95  -2
   3   1   044136.60 1122.95   1
   3   1   042271.40 1095.99  -2
  -3  -1   042271.40 1095.99   1
   3   0   018882.00  740.22  -2
  -3   0   018882.00  740.22   1
   3   0   017182.30  615.98  -2
  -3   0   017182.30  615.98   1
  -3   0   017971.60  608.97  -2
   3   0   017971.60  608.97   1
  -3   0   018477.20  746.04  -2
   3   0   018477.20  746.04   1
  -3   1   044695.50 1146.89  -2
   3  -1   044695.50 1146.89   1
   3  -1   045236.40 1150.42  -2
  -3   1   045236.40 1150.42   1
  -3   1   045911.90  886.58  -2
   3  -1   045911.90  886.58   1
   3  -1   043817.30  856.95  -2
  -3   1   043817.30  856.95   1
   3  -2   017019.10  723.38  -2
  -3   2   017019.10  723.38   1
   3  -2   016795.30  478.01  -2
  -3   2   016795.30  478.01   1
   3  -2   016355.60  776.67  -2
  -3   2   016355.60  776.67   1
  -3   2   018524.30  742.36  -2
   3  -2   018524.30  742.36   1
   3  -3   0   56.51   86.18  -2
  -3   3   0   56.51   86.18   1
  -3   3   0   33.82  107.68  -2
   3  -3   0   33.82  107.68   1
  -3   4   0  539.02  177.22  -2
   3  -4   0  539.02  177.22   1
   3  -4   0  444.92  137.95  -2
  -3   4   0  444.92  137.95   1
  -3   5   0  913.74  219.98  -2
   3  -5   0  913.74  219.98   1
  -3   6   018857.40 1076.52  -2
   3  -6   018857.40 1076.52   1
  -3   6   011525.10  301.47  -2
   3  -6   011525.10  301.47   1
  -3   7   018018.10 1044.69  -2
   3  -7   018018.10 1044.69   1
  -3   8   012156.00  942.58  -2
   3  -8   012156.00  942.58   1
  -3   9   0  507.07  204.44  -2
   3  -9   0  507.07  204.44   1
  -3  10   0  204.32  149.80  -2
   3 -10   0  204.32  149.80   1
  -3  11   0 5415.42  740.08  -2
   3 -11   0 5415.42  740.08   1
  -3  12   0 5049.68  733.99  -2
   3 -12   0 5049.68  733.99   1
  -3  13   0 1987.72  488.17  -2
   3 -13   0 1987.72  488.17   1
  -3  14   0 7964.15 1006.92  -2
   3 -14   0 7964.15 1006.92   1
  -3  15   0  883.59  316.09  -2
   3 -15   0  883.59  316.09   1
  -3  16   0  568.92  369.10  -2
   3 -16   0  568.92  369.10   1
  -3  17   0 1178.14  469.25  -2
   3 -17   0 1178.14  469.25   1
   4  17   0  -92.61  226.48  -2
  -4 -17   0  -92.61  226.48   1
   4  16   0 1471.34  489.07  -2
  -4 -16   0 1471.34  489.07   1
   4  15   0  805.42  362.44  -2
  -4 -15   0  805.42  362.44   1
   4  14   0 1787.68  522.01  -2
  -4 -14   0 1787.68  522.01   1
  -4 -14   0 1806.33  416.10  -2
   4  14   0 1806.33  416.10   1
   4  13   0  143.29  182.90  -2
  -4 -13   0  143.29  182.90   1
  -4 -13   0  217.22  150.85  -2
   4  13   0  217.22  150.85   1
  -4 -12   0 6125.60  720.57  -2
   4  12   0 6125.60  720.57   1
   4  12   0 5215.57  730.96  -2
  -4 -12   0 5215.57  730.96   1
   4  11   0 4327.31  648.85  -2
  -4 -11   0 4327.31  648.85   1
  -4 -11   0 5137.96  629.04  -2
   4  11   0 5137.96  629.04   1
   4  10   0 7899.23  824.65  -2
  -4 -10   0 7899.23  824.65   1
  -4 -10   0 8590.04  792.99  -2
   4  10   0 8590.04  792.99   1
  -4  -9   0  711.03  243.56  -2
   4   9   0  711.03  243.56   1
   4   9   0  536.06  249.73  -2
  -4  -9   0  536.06  249.73   1
   4   8   0 5510.90  652.95  -2
  -4  -8   0 5510.90  652.95   1
  -4  -8   0 5510.60  610.27  -2
   4   8   0 5510.60  610.27   1
  -4  -7   0  472.38  190.57  -2
   4   7   0  472.38  190.57   1
   4   7   0  543.42  195.24  -2
  -4  -7   0  543.42  195.24   1
  -4  -6   015151.20  953.71  -2
   4   6   015151.20  953.71   1
   4   6   015944.90  994.04  -2
  -4  -6   015944.90  994.04   1
   4   5   0  139.55  132.42  -2
  -4  -5   0  139.55  132.42   1
  -4  -5   0   49.06  131.10  -2
   4   5   0   49.06  131.10   1
   4   4   047772.10 1540.23  -2
  -4  -4   047772.10 1540.23   1
  -4  -4   050866.50 1626.87  -2
   4   4   050866.50 1626.87   1
  -4  -3   0 6950.10  569.57  -2
   4   3   0 6950.10  569.57   1
   4   3   0 6618.39  557.15  -2
  -4  -3   0 6618.39  557.15   1
  -4  -3   0 6990.76  546.57  -2
   4   3   0 6990.76  546.57   1
  -4  -3   0 6438.35  553.39  -2
   4   3   0 6438.35  553.39   1
  -4  -2   0 9294.78  591.69  -2
   4   2   0 9294.78  591.69   1
  -4  -2   0 8788.29  623.65  -2
   4   2   0 8788.29  623.65   1
   4   2   0 9244.61  601.41  -2
  -4  -2   0 9244.61  601.41   1
  -4  -2   0 8317.19  595.93  -2
   4   2   0 8317.19  595.93   1
  -4  -1   0 7871.90  519.73  -2
   4   1   0 7871.90  519.73   1
  -4  -1   0 8472.05  582.58  -2
   4   1   0 8472.05  582.58   1
   4   1   0 7948.39  545.48  -2
  -4  -1   0 7948.39  545.48   1
  -4   0   050844.40 1418.59  -2
   4   0   050844.40 1418.59   1
  -4   0   044323.50 1153.70  -2
   4   0   044323.50 1153.70   1
   4   0   047495.20 1340.14  -2
  -4   0   047495.20 1340.14   1
  -4   1   0 7891.16  552.42  -2
   4  -1   0 7891.16  552.42   1
   4  -1   0 7799.68  433.01  -2
  -4   1   0 7799.68  433.01   1
  -4   1   0 8581.73  457.46  -2
   4  -1   0 8581.73  457.46   1
   4  -1   0 8642.12  586.21  -2
  -4   1   0 8642.12  586.21   1
   4  -2   0 8489.13  630.06  -2
  -4   2   0 8489.13  630.06   1
   4  -2   0 8990.05  599.50  -2
  -4   2   0 8990.05  599.50   1
   4  -2   0 8582.84  408.45  -2
  -4   2   0 8582.84  408.45   1
  -4   3   0 7278.17  553.27  -2
   4  -3   0 7278.17  553.27   1
   4  -3   0 6794.19  337.37  -2
  -4   3   0 6794.19  337.37   1
   4  -3   0 6349.96  591.15  -2
  -4   3   0 6349.96  591.15   1
   4  -3   0 6729.02  540.03  -2
  -4   3   0 6729.02  540.03   1
   4  -4   046959.90  862.84  -2
  -4   4   046959.90  862.84   1
  -4   4   055314.80 1638.10  -2
   4  -4   055314.80 1638.10   1
  -4   5   0  226.10  159.54  -2
   4  -5   0  226.10  159.54   1
  -4   6   018493.50 1067.16  -2
   4  -6   018493.50 1067.16   1
  -4   7   0  792.81  263.78  -2
   4  -7   0  792.81  263.78   1
  -4   7   0  308.14   55.36  -2
   4  -7   0  308.14   55.36   1
  -4   8   0 6086.86  723.90  -2
   4  -8   0 6086.86  723.90   1
  -4   9   0  686.74  359.52  -2
   4  -9   0  686.74  359.52   1
  -4  10   0 8368.72  907.13  -2
   4 -10   0 8368.72  907.13   1
  -4  11   0 4583.90  733.71  -2
   4 -11   0 4583.90  733.71   1
  -4  12   0 4943.10  772.09  -2
   4 -12   0 4943.10  772.09   1
  -4  13   0   32.03  237.18  -2
   4 -13   0   32.03  237.18   1
  -4  14   0 1714.04  458.92  -2
   4 -14   0 1714.04  458.92   1
  -4  15   0  183.68  248.73  -2
   4 -15   0  183.68  248.73   1
  -4  16   0  402.32  184.52  -2
   4 -16   0  402.32  184.52   1
  -4  17   0 -235.24  309.94  -2
   4 -17   0 -235.24  309.94   1
   5  16   0 -305.01  295.50  -2
  -5 -16   0 -305.01  295.50   1
   5  15   0 3523.52  654.68  -2
  -5 -15   0 3523.52  654.68   1
  -5 -14   0  183.03  164.05  -2
   5  14   0  183.03  164.05   1
   5  14   0  281.88  197.49  -2
  -5 -14   0  281.88  197.49   1
  -5 -13   0 2646.93  531.94  -2
   5  13   0 2646.93  531.94   1
   5  13   0 2062.02  474.98  -2
  -5 -13   0 2062.02  474.98   1
  -5 -12   0  -41.83  136.90  -2
   5  12   0  -41.83  136.90   1
   5  12   0  133.21  132.94  -2
  -5 -12   0  133.21  132.94   1
   5  11   0 1697.64  401.18  -2
  -5 -11   0 1697.64  401.18   1
  -5 -11   0 1865.80  428.90  -2
   5  11   0 1865.80  428.90   1
  -5 -10   0 1110.19  347.83  -2
   5  10   0 1110.19  347.83   1
   5  10   0 1155.22  264.22  -2
  -5 -10   0 1155.22  264.22   1
   5   9   0 7197.10  774.09  -2
  -5  -9   0 7197.10  774.09   1
  -5  -9   0 7324.55  801.02  -2
   5   9   0 7324.55  801.02   1
   5   8   0 2744.56  494.93  -2
  -5  -8   0 2744.56  494.93   1
  -5  -8   0 2685.24  466.85  -2
   5   8   0 2685.24  466.85   1
  -5  -7   012213.50  967.14  -2
   5   7   012213.50  967.14   1
   5   7   012630.00  961.75  -2
  -5  -7   012630.00  961.75   1
   5   6   0  167.40  163.53  -2
  -5  -6   0  167.40  163.53   1
  -5  -6   0  686.89  231.64  -2
   5   6   0  686.89  231.64   1
   5   6   0  441.05  212.67  -2
  -5  -6   0  441.05  212.67   1
  -5  -5   0 2475.47  394.17  -2
   5   5   0 2475.47  394.17   1
   5   5   0 2312.36  395.66  -2
  -5  -5   0 2312.36  395.66   1
   5   4   0 2043.67  366.59  -2
  -5  -4   0 2043.67  366.59   1
  -5  -4   0 1863.83  336.10  -2
   5   4   0 1863.83  336.10   1
   5   3   0   73.75  123.35  -2
  -5  -3   0   73.75  123.35   1
  -5  -3   0 -178.96  160.70  -2
   5   3   0 -178.96  160.70   1
   5   2   010001.80  702.47  -2
  -5  -2   010001.80  702.47   1
  -5  -2   010192.10  740.68  -2
   5   2   010192.10  740.68   1
   5   1   015267.20  843.45  -2
  -5  -1   015267.20  843.45   1
  -5  -1   015924.10  896.44  -2
   5   1   015924.10  896.44   1
  -5  -1   015725.00  802.75  -2
   5   1   015725.00  802.75   1
  -5   0   037780.40 1170.59  -2
   5   0   037780.40 1170.59   1
   5   0   039036.70 1351.10  -2
  -5   0   039036.70 1351.10   1
  -5   1   016854.60  733.15  -2
   5  -1   016854.60  733.15   1
   5  -1   016637.80  889.24  -2
  -5   1   016637.80  889.24   1
   5  -2   010787.10  736.64  -2
  -5   2   010787.10  736.64   1
   5  -2   010555.90  523.44  -2
  -5   2   010555.90  523.44   1
  -5   2   011361.70  562.46  -2
   5  -2   011361.70  562.46   1
   5  -3   0  125.64  139.81  -2
  -5   3   0  125.64  139.81   1
   5  -3   0   74.21   64.28  -2
  -5   3   0   74.21   64.28   1
   5  -4   0 2071.75  200.54  -2
  -5   4   0 2071.75  200.54   1
   5  -4   0 2286.58  331.88  -2
  -5   4   0 2286.58  331.88   1
  -5   4   0 1834.23  332.43  -2
   5  -4   0 1834.23  332.43   1
  -5   5   0 2117.32  415.36  -2
   5  -5   0 2117.32  415.36   1
   5  -5   0 2178.73  197.59  -2
  -5   5   0 2178.73  197.59   1
   5  -6   0  412.50   85.90  -2
  -5   6   0  412.50   85.90   1
  -5   6   0  650.50  257.58  -2
   5  -6   0  650.50  257.58   1
  -5   7   014225.40 1010.41  -2
   5  -7   014225.40 1010.41   1
  -5   7   0 9782.38  452.63  -2
   5  -7   0 9782.38  452.63   1
  -5   8   0 1174.26  153.42  -2
   5  -8   0 1174.26  153.42   1
  -5   8   0 1226.74  115.24  -2
   5  -8   0 1226.74  115.24   1
  -5   9   0 7331.29  861.78  -2
   5  -9   0 7331.29  861.78   1
  -5  10   0  841.79  297.52  -2
   5 -10   0  841.79  297.52   1
  -5  11   0 1812.36  452.04  -2
   5 -11   0 1812.36  452.04   1
  -5  12   0  124.94  219.83  -2
   5 -12   0  124.94  219.83   1
  -5  13   0 2863.75  624.65  -2
   5 -13   0 2863.75  624.65   1
  -5  14   0  364.05  334.04  -2
   5 -14   0  364.05  334.04   1
  -5  15   0 2984.68  638.74  -2
   5 -15   0 2984.68  638.74   1
  -5  16   0  130.75  353.36  -2
   5 -16   0  130.75  353.36   1
   6  16   0  771.82  304.20  -2
  -6 -16   0  771.82  304.20   1
   6  15   0 2751.76  623.75  -2
  -6 -15   0 2751.76  623.75   1
  -6 -15   0 4183.15  704.38  -2
   6  15   0 4183.15  704.38   1
  -6 -14   0   52.07  148.10  -2
   6  14   0   52.07  148.10   1
   6  14   0 -196.63  268.14  -2
  -6 -14   0 -196.63  268.14   1
   6  13   0 2247.97  594.18  -2
  -6 -13   0 2247.97  594.18   1
  -6 -13   0 2600.67  585.58  -2
   6  13   0 2600.67  585.58   1
  -6 -12   0   35.24  197.27  -2
   6  12   0   35.24  197.27   1
   6  12   0  396.08  316.91  -2
  -6 -12   0  396.08  316.91   1
   6  11   0 2033.43  469.39  -2
  -6 -11   0 2033.43  469.39   1
  -6 -11   0 2258.67  482.81  -2
   6  11   0 2258.67  482.81   1
  -6 -10   0 1277.92  369.54  -2
   6  10   0 1277.92  369.54   1
   6  10   0 1153.72  352.52  -2
  -6 -10   0 1153.72  352.52   1
  -6  -9   0  231.26  217.30  -2
   6   9   0  231.26  217.30   1
   6   9   0  135.10  136.45  -2
  -6  -9   0  135.10  136.45   1
  -6  -8   0   46.91  147.13  -2
   6   8   0   46.91  147.13   1
   6   8   0  -50.14  227.53  -2
  -6  -8   0  -50.14  227.53   1
   6   7   016182.10 1167.59  -2
  -6  -7   016182.10 1167.59   1
   6   7   013231.00 1079.25  -2
  -6  -7   013231.00 1079.25   1
  -6  -7   013674.50 1121.43  -2
   6   7   013674.50 1121.43   1
  -6  -6   0  214.65  185.97  -2
   6   6   0  214.65  185.97   1
   6   6   0  -24.42   97.22  -2
  -6  -6   0  -24.42   97.22   1
  -6  -5   0 2675.05  444.35  -2
   6   5   0 2675.05  444.35   1
   6   5   0 2116.68  423.87  -2
  -6  -5   0 2116.68  423.87   1
  -6  -4   0 1358.84  305.71  -2
   6   4   0 1358.84  305.71   1
   6   4   0 1377.81  314.14  -2
  -6  -4   0 1377.81  314.14   1
   6   3   0  138.14  126.35  -2
  -6  -3   0  138.14  126.35   1
  -6  -3   0  109.95  160.30  -2
   6   3   0  109.95  160.30   1
  -6  -2   0 3711.32  504.35  -2
   6   2   0 3711.32  504.35   1
   6   2   0 3883.49  489.06  -2
  -6  -2   0 3883.49  489.06   1
   6   1   0 3683.36  439.45  -2
  -6  -1   0 3683.36  439.45   1
  -6  -1   0 3808.94  498.48  -2
   6   1   0 3808.94  498.48   1
  -6   0   0 4625.19  439.79  -2
   6   0   0 4625.19  439.79   1
   6   0   0 4432.51  503.54  -2
  -6   0   0 4432.51  503.54   1
  -6   0   0 4084.93  496.53  -2
   6   0   0 4084.93  496.53   1
   6  -1   0 4097.66  489.50  -2
  -6   1   0 4097.66  489.50   1
  -6   1   0 4061.06  398.40  -2
   6  -1   0 4061.06  398.40   1
   6  -2   0 4400.89  487.33  -2
  -6   2   0 4400.89  487.33   1
  -6   2   0 3537.79  356.39  -2
   6  -2   0 3537.79  356.39   1
   6  -3   0  254.64  105.53  -2
  -6   3   0  254.64  105.53   1
   6  -3   0  253.98  186.93  -2
  -6   3   0  253.98  186.93   1
   6  -4   0 1789.31  211.41  -2
  -6   4   0 1789.31  211.41   1
   6  -4   0 1587.18  338.14  -2
  -6   4   0 1587.18  338.14   1
   6  -5   0 2916.29  437.61  -2
  -6   5   0 2916.29  437.61   1
   6  -5   0 2575.67  223.76  -2
  -6   5   0 2575.67  223.76   1
  -6   6   0  401.70  247.22  -2
   6  -6   0  401.70  247.22   1
   6  -6   0  102.50   42.58  -2
  -6   6   0  102.50   42.58   1
  -6   7   015461.00 1167.61  -2
   6  -7   015461.00 1167.61   1
  -6   7   014907.80  651.61  -2
   6  -7   014907.80  651.61   1
  -6   8   0   49.84  114.81  -2
   6  -8   0   49.84  114.81   1
  -6   8   0  171.07   77.35  -2
   6  -8   0  171.07   77.35   1
   6  -8   0   39.47   25.48  -2
  -6   8   0   39.47   25.48   1
  -6   9   0   41.17  139.13  -2
   6  -9   0   41.17  139.13   1
   6  -9   0   49.13   34.50  -2
  -6   9   0   49.13   34.50   1
  -6   9   0  225.76   70.07  -2
   6  -9   0  225.76   70.07   1
  -6  10   0 1375.75  406.97  -2
   6 -10   0 1375.75  406.97   1
  -6  11   0 2055.98  515.56  -2
   6 -11   0 2055.98  515.56   1
  -6  12   0   69.05  151.78  -2
   6 -12   0   69.05  151.78   1
  -6  13   0 1832.47  527.81  -2
   6 -13   0 1832.47  527.81   1
  -6  14   0  142.30  205.78  -2
   6 -14   0  142.30  205.78   1
  -6  15   0 3099.84  710.20  -2
   6 -15   0 3099.84  710.20   1
  -6  16   0 1730.05  565.46  -2
   6 -16   0 1730.05  565.46   1
   7  15   0   73.43  155.46  -2
  -7 -15   0   73.43  155.46   1
  -7 -15   0  -59.41  141.22  -2
   7  15   0  -59.41  141.22   1
  -7 -14   0  661.82  326.14  -2
   7  14   0  661.82  326.14   1
   7  14   0  429.66  311.78  -2
  -7 -14   0  429.66  311.78   1
  -7 -13   0 -127.11  143.92  -2
   7  13   0 -127.11  143.92   1
   7  13   0  230.98  143.70  -2
  -7 -13   0  230.98  143.70   1
  -7 -12   0 2274.96  519.45  -2
   7  12   0 2274.96  519.45   1
   7  12   0 2483.28  589.39  -2
  -7 -12   0 2483.28  589.39   1
  -7 -11   0 3208.57  616.68  -2
   7  11   0 3208.57  616.68   1
   7  11   0 2858.36  572.19  -2
  -7 -11   0 2858.36  572.19   1
   7  10   010431.50 1041.82  -2
  -7 -10   010431.50 1041.82   1
  -7 -10   0 9967.85 1074.90  -2
   7  10   0 9967.85 1074.90   1
  -7  -9   0  702.94  286.97  -2
   7   9   0  702.94  286.97   1
   7   9   0 1066.67  404.20  -2
  -7  -9   0 1066.67  404.20   1
   7   8   024911.70 1573.29  -2
  -7  -8   024911.70 1573.29   1
  -7  -8   026632.70 1616.25  -2
   7   8   026632.70 1616.25   1
  -7  -7   0 1497.54  395.20  -2
   7   7   0 1497.54  395.20   1
   7   7   0 1166.66  328.83  -2
  -7  -7   0 1166.66  328.83   1
  -7  -6   013599.20 1123.88  -2
   7   6   013599.20 1123.88   1
   7   6   010555.10 1009.60  -2
  -7  -6   010555.10 1009.60   1
  -7  -5   012660.10 1072.17  -2
   7   5   012660.10 1072.17   1
   7   5   011239.60  947.19  -2
  -7  -5   011239.60  947.19   1
   7   4   0 4721.70  628.26  -2
  -7  -4   0 4721.70  628.26   1
  -7  -4   0 5042.75  672.02  -2
   7   4   0 5042.75  672.02   1
   7   3   0 1113.58  263.92  -2
  -7  -3   0 1113.58  263.92   1
  -7  -3   0 1551.44  370.39  -2
   7   3   0 1551.44  370.39   1
  -7  -2   0 9992.10  873.29  -2
   7   2   0 9992.10  873.29   1
   7   2   0 9538.69  837.69  -2
  -7  -2   0 9538.69  837.69   1
   7   1   0  286.35  147.03  -2
  -7  -1   0  286.35  147.03   1
  -7  -1   0  353.91  197.10  -2
   7   1   0  353.91  197.10   1
   7   0   0 6059.59  649.57  -2
  -7   0   0 6059.59  649.57   1
  -7   0   0 6496.60  634.45  -2
   7   0   0 6496.60  634.45   1
   7  -1   0  347.76  157.51  -2
  -7   1   0  347.76  157.51   1
  -7   1   0  273.31  114.77  -2
   7  -1   0  273.31  114.77   1
  -7   1   0  506.36  158.36  -2
   7  -1   0  506.36  158.36   1
  -7   2   010098.00  784.41  -2
   7  -2   010098.00  784.41   1
   7  -2   011193.80  859.59  -2
  -7   2   011193.80  859.59   1
  -7   2   010820.30  680.82  -2
   7  -2   010820.30  680.82   1
   7  -3   0 1764.10  340.49  -2
  -7   3   0 1764.10  340.49   1
  -7   3   0 1511.66  292.70  -2
   7  -3   0 1511.66  292.70   1
  -7   4   0 5346.01  525.25  -2
   7  -4   0 5346.01  525.25   1
   7  -4   0 5238.78  618.25  -2
  -7   4   0 5238.78  618.25   1
  -7   5   012259.60  788.30  -2
   7  -5   012259.60  788.30   1
   7  -5   012951.20  989.60  -2
  -7   5   012951.20  989.60   1
   7  -6   013692.40 1049.00  -2
  -7   6   013692.40 1049.00   1
  -7   6   012135.00  766.27  -2
   7  -6   012135.00  766.27   1
  -7   7   0 1365.41  228.62  -2
   7  -7   0 1365.41  228.62   1
   7  -7   0 1007.26  121.80  -2
  -7   7   0 1007.26  121.80   1
  -7   7   0 1986.18  428.89  -2
   7  -7   0 1986.18  428.89   1
   7  -7   0 1919.16  422.39  -2
  -7   7   0 1919.16  422.39   1
  -7   8   022474.40  857.89  -2
   7  -8   022474.40  857.89   1
  -7   8   027674.40 1634.99  -2
   7  -8   027674.40 1634.99   1
  -7   9   0  798.66  285.52  -2
   7  -9   0  798.66  285.52   1
  -7  10   011198.50 1112.28  -2
   7 -10   011198.50 1112.28   1
  -7  11   0 3076.00  623.44  -2
   7 -11   0 3076.00  623.44   1
  -7  12   0 1562.15  469.93  -2
   7 -12   0 1562.15  469.93   1
  -7  13   0 -252.11  234.35  -2
   7 -13   0 -252.11  234.35   1
  -7  14   0  447.13  436.00  -2
   7 -14   0  447.13  436.00   1
  -7  15   0  318.54  226.05  -2
   7 -15   0  318.54  226.05   1
  -8 -15   0  515.64  198.04  -2
   8  15   0  515.64  198.04   1
   8  15   0 -423.68  188.28  -2
  -8 -15   0 -423.68  188.28   1
  -8 -14   0 5793.81  905.12  -2
   8  14   0 5793.81  905.12   1
   8  14   0 3565.47  709.37  -2
  -8 -14   0 3565.47  709.37   1
   8  13   0  303.34  211.78  -2
  -8 -13   0  303.34  211.78   1
  -8 -13   0 1372.79  364.78  -2
   8  13   0 1372.79  364.78   1
   8  12   0  979.20  365.55  -2
  -8 -12   0  979.20  365.55   1
  -8 -12   0 1022.50  388.28  -2
   8  12   0 1022.50  388.28   1
   8  11   0 1227.60  424.64  -2
  -8 -11   0 1227.60  424.64   1
  -8 -11   0 1604.29  458.13  -2
   8  11   0 1604.29  458.13   1
   8  10   0 -222.63  207.67  -2
  -8 -10   0 -222.63  207.67   1
  -8 -10   0 -121.09  195.96  -2
   8  10   0 -121.09  195.96   1
  -8  -9   0  674.09  292.24  -2
   8   9   0  674.09  292.24   1
   8   9   0  173.23  184.15  -2
  -8  -9   0  173.23  184.15   1
   8   8   023243.90 1613.32  -2
  -8  -8   023243.90 1613.32   1
  -8  -8   023125.00 1577.76  -2
   8   8   023125.00 1577.76   1
  -8  -7   0  739.70  298.60  -2
   8   7   0  739.70  298.60   1
   8   7   0  557.30  256.63  -2
  -8  -7   0  557.30  256.63   1
   8   6   0 3591.63  599.46  -2
  -8  -6   0 3591.63  599.46   1
  -8  -6   0 4099.54  650.81  -2
   8   6   0 4099.54  650.81   1
  -8  -5   0  171.11  187.26  -2
   8   5   0  171.11  187.26   1
   8   5   0   12.84  124.70  -2
  -8  -5   0   12.84  124.70   1
  -8  -4   0  258.10  201.75  -2
   8   4   0  258.10  201.75   1
   8   4   0  -48.67  175.34  -2
  -8  -4   0  -48.67  175.34   1
   8   3   0  814.56  289.36  -2
  -8  -3   0  814.56  289.36   1
  -8  -3   0  795.20  291.88  -2
   8   3   0  795.20  291.88   1
   8   2   0   12.89  163.94  -2
  -8  -2   0   12.89  163.94   1
  -8  -2   0  259.34  167.34  -2
   8   2   0  259.34  167.34   1
   8   1   0  647.92  222.74  -2
  -8  -1   0  647.92  222.74   1
  -8  -1   0  552.34  209.58  -2
   8   1   0  552.34  209.58   1
  -8   0   014163.70 1024.47  -2
   8   0   014163.70 1024.47   1
   8   0   014546.10 1014.92  -2
  -8   0   014546.10 1014.92   1
  -8   1   0  685.75  230.04  -2
   8  -1   0  685.75  230.04   1
   8  -1   0  761.62  252.87  -2
  -8   1   0  761.62  252.87   1
   8  -2   0   52.88  110.68  -2
  -8   2   0   52.88  110.68   1
  -8   2   0   18.55  101.76  -2
   8  -2   0   18.55  101.76   1
   8  -3   0  821.08  242.00  -2
  -8   3   0  821.08  242.00   1
  -8   3   0  860.28  228.01  -2
   8  -3   0  860.28  228.01   1
   8  -4   0  261.93  151.88  -2
  -8   4   0  261.93  151.88   1
  -8   4   0  323.09  188.56  -2
   8  -4   0  323.09  188.56   1
  -8   5   0  188.81   86.83  -2
   8  -5   0  188.81   86.83   1
   8  -5   0  269.09  199.69  -2
  -8   5   0  269.09  199.69   1
   8  -6   0 4440.87  642.37  -2
  -8   6   0 4440.87  642.37   1
  -8   6   0 3971.99  482.39  -2
   8  -6   0 3971.99  482.39   1
  -8   7   0 1090.17  245.36  -2
   8  -7   0 1090.17  245.36   1
   8  -7   0  906.53  304.40  -2
  -8   7   0  906.53  304.40   1
  -8   8   020087.70  914.27  -2
   8  -8   020087.70  914.27   1
   8  -8   021930.70 1522.21  -2
  -8   8   021930.70 1522.21   1
  -8   9   0  295.40  150.91  -2
   8  -9   0  295.40  150.91   1
   8  -9   0  462.37  236.37  -2
  -8   9   0  462.37  236.37   1
  -8  10   0 -548.91  347.15  -2
   8 -10   0 -548.91  347.15   1
  -8  11   0 1265.65  421.47  -2
   8 -11   0 1265.65  421.47   1
  -8  12   0 1570.25  418.27  -2
   8 -12   0 1570.25  418.27   1
  -8  13   0 1296.43  434.99  -2
   8 -13   0 1296.43  434.99   1
  -8  14   0 3350.98  732.62  -2
   8 -14   0 3350.98  732.62   1
  -8  15   0  -93.00  273.28  -2
   8 -15   0  -93.00  273.28   1
  -9 -15   0  559.56  252.24  -2
   9  15   0  559.56  252.24   1
  -9 -14   0 1434.08  486.44  -2
   9  14   0 1434.08  486.44   1
   9  14   0 1310.05  500.95  -2
  -9 -14   0 1310.05  500.95   1
  -9 -13   0 1541.38  486.48  -2
   9  13   0 1541.38  486.48   1
   9  13   0 1816.28  522.16  -2
  -9 -13   0 1816.28  522.16   1
  -9 -12   0  214.17  248.74  -2
   9  12   0  214.17  248.74   1
   9  12   0 -144.83  310.33  -2
  -9 -12   0 -144.83  310.33   1
   9  11   0  768.39  328.71  -2
  -9 -11   0  768.39  328.71   1
  -9 -11   0  821.79  335.84  -2
   9  11   0  821.79  335.84   1
   9  10   0   -9.20  192.62  -2
  -9 -10   0   -9.20  192.62   1
  -9 -10   0  601.61  271.82  -2
   9  10   0  601.61  271.82   1
   9   9   0  886.05  425.86  -2
  -9  -9   0  886.05  425.86   1
   9   9   0 1915.88  466.54  -2
  -9  -9   0 1915.88  466.54   1
  -9  -9   0 2442.93  594.12  -2
   9   9   0 2442.93  594.12   1
   9   8   0  419.92  263.68  -2
  -9  -8   0  419.92  263.68   1
  -9  -8   0  612.24  280.14  -2
   9   8   0  612.24  280.14   1
   9   7   0  147.14  133.50  -2
  -9  -7   0  147.14  133.50   1
  -9  -7   0  192.21  189.38  -2
   9   7   0  192.21  189.38   1
   9   6   0  -74.61  208.24  -2
  -9  -6   0  -74.61  208.24   1
  -9  -6   0 -125.81  207.99  -2
   9   6   0 -125.81  207.99   1
  -9  -5   0  128.16  188.08  -2
   9   5   0  128.16  188.08   1
   9   5   0  313.43  152.69  -2
  -9  -5   0  313.43  152.69   1
   9   4   0 1715.18  442.19  -2
  -9  -4   0 1715.18  442.19   1
  -9  -4   0 1605.11  418.22  -2
   9   4   0 1605.11  418.22   1
  -9  -3   0  188.98  131.09  -2
   9   3   0  188.98  131.09   1
   9   3   0  446.18  241.59  -2
  -9  -3   0  446.18  241.59   1
   9   2   024277.60 1468.63  -2
  -9  -2   024277.60 1468.63   1
  -9  -2   026529.00 1584.30  -2
   9   2   026529.00 1584.30   1
  -9  -1   015741.10 1192.05  -2
   9   1   015741.10 1192.05   1
   9   1   015261.80 1142.76  -2
  -9  -1   015261.80 1142.76   1
   9   0   0  -93.23  172.99  -2
  -9   0   0  -93.23  172.99   1
  -9   0   0 -148.10  127.11  -2
   9   0   0 -148.10  127.11   1
  -9   1   015602.70 1158.32  -2
   9  -1   015602.70 1158.32   1
   9  -1   016315.50 1188.01  -2
  -9   1   016315.50 1188.01   1
   9  -2   028252.40 1588.78  -2
  -9   2   028252.40 1588.78   1
  -9   2   026269.30 1439.21  -2
   9  -2   026269.30 1439.21   1
  -9   3   0  191.43  155.71  -2
   9  -3   0  191.43  155.71   1
   9  -3   0  454.57  251.49  -2
  -9   3   0  454.57  251.49   1
   9  -4   0 1687.97  410.27  -2
  -9   4   0 1687.97  410.27   1
  -9   4   0 1743.06  373.22  -2
   9  -4   0 1743.06  373.22   1
  -9   5   0  321.19  199.82  -2
   9  -5   0  321.19  199.82   1
   9  -5   0  130.98  132.77  -2
  -9   5   0  130.98  132.77   1
   9  -6   0  288.46  210.05  -2
  -9   6   0  288.46  210.05   1
  -9   6   0  -26.64  116.99  -2
   9  -6   0  -26.64  116.99   1
   9  -7   0  471.51  295.05  -2
  -9   7   0  471.51  295.05   1
  -9   7   0  179.08   91.60  -2
   9  -7   0  179.08   91.60   1
   9  -8   0 1009.81  367.10  -2
  -9   8   0 1009.81  367.10   1
   9  -9   0 2383.60  506.11  -2
  -9   9   0 2383.60  506.11   1
   9 -10   0  447.84  343.32  -2
  -9  10   0  447.84  343.32   1
   9 -11   0  330.40  296.14  -2
  -9  11   0  330.40  296.14   1
  -9  12   0  303.57  240.28  -2
   9 -12   0  303.57  240.28   1
   9 -12   0  266.38  201.35  -2
  -9  12   0  266.38  201.35   1
  -9  13   0  946.03  335.42  -2
   9 -13   0  946.03  335.42   1
   9 -13   0 1608.50  485.21  -2
  -9  13   0 1608.50  485.21   1
  -9  14   0  940.43  377.54  -2
   9 -14   0  940.43  377.54   1
 -10 -15   0 1285.59  493.20  -2
  10  15   0 1285.59  493.20   1
 -10 -14   0 2376.48  633.06  -2
  10  14   0 2376.48  633.06   1
  10  13   0  496.15  168.11  -2
 -10 -13   0  496.15  168.11   1
 -10 -13   0 2029.70  555.51  -2
  10  13   0 2029.70  555.51   1
  10  12   0  -64.56  346.08  -2
 -10 -12   0  -64.56  346.08   1
 -10 -12   0   -0.46  139.15  -2
  10  12   0   -0.46  139.15   1
 -10 -11   0 1950.23  532.46  -2
  10  11   0 1950.23  532.46   1
  10  11   0 1940.47  545.87  -2
 -10 -11   0 1940.47  545.87   1
 -10 -10   0 1109.52  419.67  -2
  10  10   0 1109.52  419.67   1
  10  10   0   25.15  245.18  -2
 -10 -10   0   25.15  245.18   1
  10   9   0 1381.32  328.89  -2
 -10  -9   0 1381.32  328.89   1
 -10  -9   0 1936.81  531.68  -2
  10   9   0 1936.81  531.68   1
  10   9   0 1233.80  384.43  -2
 -10  -9   0 1233.80  384.43   1
 -10  -8   0  930.34  388.78  -2
  10   8   0  930.34  388.78   1
  10   8   0  814.38  391.48  -2
 -10  -8   0  814.38  391.48   1
 -10  -7   0 1879.55  530.23  -2
  10   7   0 1879.55  530.23   1
  10   7   0  960.58  424.00  -2
 -10  -7   0  960.58  424.00   1
 -10  -6   0 5383.04  833.91  -2
  10   6   0 5383.04  833.91   1
  10   6   0 4503.13  717.97  -2
 -10  -6   0 4503.13  717.97   1
 -10  -5   0  210.04  227.53  -2
  10   5   0  210.04  227.53   1
  10   5   0   -4.79  125.22  -2
 -10  -5   0   -4.79  125.22   1
 -10  -4   0   -0.47  163.18  -2
  10   4   0   -0.47  163.18   1
  10   4   0 -123.74  198.24  -2
 -10  -4   0 -123.74  198.24   1
  10   3   019362.00 1417.62  -2
 -10  -3   019362.00 1417.62   1
 -10  -3   019273.00 1479.98  -2
  10   3   019273.00 1479.98   1
 -10  -2   0  479.50  297.31  -2
  10   2   0  479.50  297.31   1
  10   2   0  -35.55  221.30  -2
 -10  -2   0  -35.55  221.30   1
 -10  -1   0  523.63  275.16  -2
  10   1   0  523.63  275.16   1
  10   1   0 1225.31  391.79  -2
 -10  -1   0 1225.31  391.79   1
 -10   0   0  395.96  161.81  -2
  10   0   0  395.96  161.81   1
  10   0   0  565.78  250.56  -2
 -10   0   0  565.78  250.56   1
 -10   1   0  791.80  293.51  -2
  10  -1   0  791.80  293.51   1
  10  -1   0  655.38  311.68  -2
 -10   1   0  655.38  311.68   1
 -10   2   0   65.32  149.88  -2
  10  -2   0   65.32  149.88   1
  10  -2   0   50.94  144.24  -2
 -10   2   0   50.94  144.24   1
 -10   3   017933.70 1279.12  -2
  10  -3   017933.70 1279.12   1
  10  -3   020275.70 1448.52  -2
 -10   3   020275.70 1448.52   1
 -10   4   0  205.55  173.69  -2
  10  -4   0  205.55  173.69   1
  10  -4   0  398.26  245.18  -2
 -10   4   0  398.26  245.18   1
  10  -5   0   28.09  169.69  -2
 -10   5   0   28.09  169.69   1
 -10   5   0  258.78  175.71  -2
  10  -5   0  258.78  175.71   1
  10  -6   0 6217.20  871.03  -2
 -10   6   0 6217.20  871.03   1
 -10   6   0 5394.40  645.87  -2
  10  -6   0 5394.40  645.87   1
 -10   7   0 1450.21  309.08  -2
  10  -7   0 1450.21  309.08   1
  10  -7   0 1699.73  403.66  -2
 -10   7   0 1699.73  403.66   1
  10  -8   0  840.47  353.80  -2
 -10   8   0  840.47  353.80   1
  10  -9   0 1693.70  509.02  -2
 -10   9   0 1693.70  509.02   1
  10 -10   0 1355.07  447.70  -2
 -10  10   0 1355.07  447.70   1
  10 -11   0 1634.52  511.48  -2
 -10  11   0 1634.52  511.48   1
  10 -12   0 -203.91  279.79  -2
 -10  12   0 -203.91  279.79   1
  10 -13   0  828.56  319.23  -2
 -10  13   0  828.56  319.23   1
 -11 -13   0 1690.83  574.16  -2
  11  13   0 1690.83  574.16   1
  11  12   0  366.18  305.65  -2
 -11 -12   0  366.18  305.65   1
 -11 -12   0  262.52  264.97  -2
  11  12   0  262.52  264.97   1
  11  11   0  694.42  439.28  -2
 -11 -11   0  694.42  439.28   1
 -11 -11   0  572.61  309.01  -2
  11  11   0  572.61  309.01   1
  11  10   0  -75.78  263.02  -2
 -11 -10   0  -75.78  263.02   1
 -11 -10   0  410.67  269.37  -2
  11  10   0  410.67  269.37   1
  11  10   0  399.42  323.04  -2
 -11 -10   0  399.42  323.04   1
 -11  -9   0  387.97  217.74  -2
  11   9   0  387.97  217.74   1
  11   9   0  -47.54  163.20  -2
 -11  -9   0  -47.54  163.20   1
  11   9   0  341.38  271.07  -2
 -11  -9   0  341.38  271.07   1
  11   8   0  462.22  377.41  -2
 -11  -8   0  462.22  377.41   1
 -11  -8   0  484.44  257.74  -2
  11   8   0  484.44  257.74   1
 -11  -7   0  -67.77  271.52  -2
  11   7   0  -67.77  271.52   1
  11   7   0  -89.18  189.28  -2
 -11  -7   0  -89.18  189.28   1
 -11  -6   0 4548.87  794.64  -2
  11   6   0 4548.87  794.64   1
  11   6   0 2257.13  575.61  -2
 -11  -6   0 2257.13  575.61   1
 -11  -5   0  423.35  318.40  -2
  11   5   0  423.35  318.40   1
  11   5   0  180.02  263.18  -2
 -11  -5   0  180.02  263.18   1
 -11  -4   0  -83.74  180.30  -2
  11   4   0  -83.74  180.30   1
  11   4   0  111.30  218.06  -2
 -11  -4   0  111.30  218.06   1
  11   3   0  -35.03  167.32  -2
 -11  -3   0  -35.03  167.32   1
 -11  -3   0  147.40  158.14  -2
  11   3   0  147.40  158.14   1
 -11  -2   0 6595.10  918.53  -2
  11   2   0 6595.10  918.53   1
  11   2   0 6958.42  894.67  -2
 -11  -2   0 6958.42  894.67   1
 -11  -1   0 1207.62  353.50  -2
  11   1   0 1207.62  353.50   1
  11   1   0 1223.46  356.42  -2
 -11  -1   0 1223.46  356.42   1
  11   0   029505.90 1768.52  -2
 -11   0   029505.90 1768.52   1
 -11   0   030332.90 1883.77  -2
  11   0   030332.90 1883.77   1
  11  -1   0 1250.13  395.81  -2
 -11   1   0 1250.13  395.81   1
 -11   1   0 1137.48  349.26  -2
  11  -1   0 1137.48  349.26   1
  11  -2   0 7300.05  888.90  -2
 -11   2   0 7300.05  888.90   1
 -11   2   0 6907.77  875.21  -2
  11  -2   0 6907.77  875.21   1
  11  -3   0 -207.13  191.28  -2
 -11   3   0 -207.13  191.28   1
 -11   3   0 -210.54  196.12  -2
  11  -3   0 -210.54  196.12   1
  11  -4   0  646.19  311.28  -2
 -11   4   0  646.19  311.28   1
 -11   4   0  259.49  223.18  -2
  11  -4   0  259.49  223.18   1
  11  -5   0  426.27  267.31  -2
 -11   5   0  426.27  267.31   1
 -11   5   0  284.53  176.29  -2
  11  -5   0  284.53  176.29   1
 -11   6   0 3537.55  586.35  -2
  11  -6   0 3537.55  586.35   1
  11  -6   0 4870.04  774.47  -2
 -11   6   0 4870.04  774.47   1
  11  -7   0  220.45  160.20  -2
 -11   7   0  220.45  160.20   1
  11  -8   0  678.89  400.71  -2
 -11   8   0  678.89  400.71   1
  11  -9   0  330.36  181.97  -2
 -11   9   0  330.36  181.97   1
  11 -10   0  518.93  409.24  -2
 -11  10   0  518.93  409.24   1
  11 -11   0  352.75  211.23  -2
 -11  11   0  352.75  211.23   1
  11 -12   0  264.70  196.11  -2
 -11  12   0  264.70  196.11   1
 -12 -11   0   78.25  225.52  -2
  12  11   0   78.25  225.52   1
  12  11   0  260.17  245.02  -2
 -12 -11   0  260.17  245.02   1
  12  10   0  496.29  322.52  -2
 -12 -10   0  496.29  322.52   1
  12  10   0   80.76  204.81  -2
 -12 -10   0   80.76  204.81   1
  12   9   0 3220.46  714.28  -2
 -12  -9   0 3220.46  714.28   1
 -12  -9   0 3218.19  747.13  -2
  12   9   0 3218.19  747.13   1
  12   9   0 1786.03  525.32  -2
 -12  -9   0 1786.03  525.32   1
  12   8   0  764.73  388.27  -2
 -12  -8   0  764.73  388.27   1
 -12  -8   0  943.42  365.33  -2
  12   8   0  943.42  365.33   1
  12   7   0  548.06  349.15  -2
 -12  -7   0  548.06  349.15   1
 -12  -7   0  866.81  434.88  -2
  12   7   0  866.81  434.88   1
  12   6   0  339.26  208.15  -2
 -12  -6   0  339.26  208.15   1
 -12  -6   0  799.78  307.82  -2
  12   6   0  799.78  307.82   1
 -12  -5   0 1922.22  525.58  -2
  12   5   0 1922.22  525.58   1
  12   5   0 1269.94  445.72  -2
 -12  -5   0 1269.94  445.72   1
 -12  -4   0   57.66  220.62  -2
  12   4   0   57.66  220.62   1
  12   4   0  104.35  136.89  -2
 -12  -4   0  104.35  136.89   1
 -12  -3   0  435.22  284.40  -2
  12   3   0  435.22  284.40   1
  12   3   0  263.81  285.51  -2
 -12  -3   0  263.81  285.51   1
 -12  -2   0 3738.31  740.04  -2
  12   2   0 3738.31  740.04   1
  12   2   0 3844.12  707.03  -2
 -12  -2   0 3844.12  707.03   1
  12   1   0  618.20  274.18  -2
 -12  -1   0  618.20  274.18   1
 -12  -1   0  644.80  227.43  -2
  12   1   0  644.80  227.43   1
  12   0   0 1890.66  435.05  -2
 -12   0   0 1890.66  435.05   1
 -12   0   0 1570.68  440.62  -2
  12   0   0 1570.68  440.62   1
 -12   1   0 1048.47  339.47  -2
  12  -1   0 1048.47  339.47   1
  12  -1   0  632.10  240.24  -2
 -12   1   0  632.10  240.24   1
  12  -2   0 4283.16  708.38  -2
 -12   2   0 4283.16  708.38   1
 -12   2   0 4011.31  723.36  -2
  12  -2   0 4011.31  723.36   1
  12  -3   0  345.68  235.66  -2
 -12   3   0  345.68  235.66   1
 -12   3   0  551.17  270.72  -2
  12  -3   0  551.17  270.72   1
  12  -4   0  137.04  270.67  -2
 -12   4   0  137.04  270.67   1
 -12   4   0  125.54  162.13  -2
  12  -4   0  125.54  162.13   1
 -12   5   0 1308.63  385.15  -2
  12  -5   0 1308.63  385.15   1
  12  -5   0 2115.85  547.36  -2
 -12   5   0 2115.85  547.36   1
  12  -6   0 1003.74  392.09  -2
 -12   6   0 1003.74  392.09   1
 -12   6   0  761.04  314.65  -2
  12  -6   0  761.04  314.65   1
  12  -7   0 1600.89  483.63  -2
 -12   7   0 1600.89  483.63   1
  12  -8   0 1441.73  529.13  -2
 -12   8   0 1441.73  529.13   1
  12  -9   0 4103.78  831.51  -2
 -12   9   0 4103.78  831.51   1
  12 -10   0  660.08  355.60  -2
 -12  10   0  660.08  355.60   1
  12 -11   0  165.08  296.28  -2
 -12  11   0  165.08  296.28   1
  13   9   0 -268.39  200.67  -2
 -13  -9   0 -268.39  200.67   1
 -13  -9   0 -172.26  231.32  -2
  13   9   0 -172.26  231.32   1
 -13  -8   0  233.67  317.93  -2
  13   8   0  233.67  317.93   1
  13   8   0  576.56  294.46  -2
 -13  -8   0  576.56  294.46   1
  13   7   0 2676.28  622.03  -2
 -13  -7   0 2676.28  622.03   1
 -13  -7   0 2681.68  698.92  -2
  13   7   0 2681.68  698.92   1
  13   6   0  823.53  354.52  -2
 -13  -6   0  823.53  354.52   1
 -13  -6   0  759.58  486.64  -2
  13   6   0  759.58  486.64   1
  13   5   0 1769.65  521.32  -2
 -13  -5   0 1769.65  521.32   1
 -13  -5   0 2066.97  616.00  -2
  13   5   0 2066.97  616.00   1
  13   4   0  -92.59  305.76  -2
 -13  -4   0  -92.59  305.76   1
 -13  -4   0  315.31  328.77  -2
  13   4   0  315.31  328.77   1
 -13  -3   0  795.69  375.67  -2
  13   3   0  795.69  375.67   1
  13   3   0  271.48  276.49  -2
 -13  -3   0  271.48  276.49   1
 -13  -2   0 -139.33  306.72  -2
  13   2   0 -139.33  306.72   1
  13   2   0  -98.71  154.52  -2
 -13  -2   0  -98.71  154.52   1
 -13  -1   0 2970.82  608.83  -2
  13   1   0 2970.82  608.83   1
  13   1   0 2596.67  611.61  -2
 -13  -1   0 2596.67  611.61   1
 -13   0   0  532.60  281.71  -2
  13   0   0  532.60  281.71   1
  13   0   0  810.26  386.77  -2
 -13   0   0  810.26  386.77   1
  13  -1   0 2777.74  594.50  -2
 -13   1   0 2777.74  594.50   1
 -13   1   0 3760.52  709.02  -2
  13  -1   0 3760.52  709.02   1
  13  -2   0  183.08  247.94  -2
 -13   2   0  183.08  247.94   1
 -13   2   0  -91.82  195.47  -2
  13  -2   0  -91.82  195.47   1
  13  -3   0  871.74  333.36  -2
 -13   3   0  871.74  333.36   1
 -13   3   0  719.47  355.58  -2
  13  -3   0  719.47  355.58   1
 -13   4   0  170.63  148.68  -2
  13  -4   0  170.63  148.68   1
  13  -4   0  -85.47  158.80  -2
 -13   4   0  -85.47  158.80   1
  13  -5   0 2945.97  696.22  -2
 -13   5   0 2945.97  696.22   1
 -13   5   0 2225.98  511.60  -2
  13  -5   0 2225.98  511.60   1
  13  -6   0  384.91  202.76  -2
 -13   6   0  384.91  202.76   1
  13  -7   0 3549.49  754.47  -2
 -13   7   0 3549.49  754.47   1
  13  -8   0 -291.05  311.74  -2
 -13   8   0 -291.05  311.74   1
  13  -9   0  715.33  322.98  -2
 -13   9   0  715.33  322.98   1
  14   7   0  883.73  347.86  -2
 -14  -7   0  883.73  347.86   1
 -14  -7   0 1792.72  585.76  -2
  14   7   0 1792.72  585.76   1
 -14  -6   0 -256.78  229.86  -2
  14   6   0 -256.78  229.86   1
  14   6   0  937.06  370.92  -2
 -14  -6   0  937.06  370.92   1
 -14  -5   0  451.39  374.93  -2
  14   5   0  451.39  374.93   1
  14   5   0  382.36  272.15  -2
 -14  -5   0  382.36  272.15   1
 -14  -4   0 -248.50  164.59  -2
  14   4   0 -248.50  164.59   1
  14   4   0  147.19  199.68  -2
 -14  -4   0  147.19  199.68   1
 -14  -3   0  470.58  255.50  -2
  14   3   0  470.58  255.50   1
  14   3   0  -53.35  186.23  -2
 -14  -3   0  -53.35  186.23   1
 -14  -2   0 2257.87  618.56  -2
  14   2   0 2257.87  618.56   1
  14   2   0 2894.65  761.42  -2
 -14  -2   0 2894.65  761.42   1
  14   1   0  509.49  263.60  -2
 -14  -1   0  509.49  263.60   1
 -14  -1   0  613.15  350.35  -2
  14   1   0  613.15  350.35   1
 -14   0   0  795.13  335.20  -2
  14   0   0  795.13  335.20   1
  14   0   0  334.69  347.02  -2
 -14   0   0  334.69  347.02   1
  14  -1   0  791.07  383.22  -2
 -14   1   0  791.07  383.22   1
 -14   1   0  755.41  381.49  -2
  14  -1   0  755.41  381.49   1
  14  -2   0 3574.80  716.84  -2
 -14   2   0 3574.80  716.84   1
 -14   2   0 2863.51  642.12  -2
  14  -2   0 2863.51  642.12   1
  14  -3   0   42.19  180.30  -2
 -14   3   0   42.19  180.30   1
 -14   3   0  105.02  174.32  -2
  14  -3   0  105.02  174.32   1
 -14   4   0 -101.15  171.99  -2
  14  -4   0 -101.15  171.99   1
  14  -4   0  -30.83  214.76  -2
 -14   4   0  -30.83  214.76   1
  14  -5   0  970.50  445.59  -2
 -14   5   0  970.50  445.59   1
  14  -6   0  154.51  237.68  -2
 -14   6   0  154.51  237.68   1
  14  -7   0 2857.07  728.21  -2
 -14   7   0 2857.07  728.21   1
 -15  -4   0  750.70  334.80  -2
  15   4   0  750.70  334.80   1
 -15  -3   0 1023.17  441.08  -2
  15   3   0 1023.17  441.08   1
  15   3   0 1391.75  555.37  -2
 -15  -3   0 1391.75  555.37   1
 -15  -2   0  388.23  225.33  -2
  15   2   0  388.23  225.33   1
  15   2   0  904.15  366.83  -2
 -15  -2   0  904.15  366.83   1
 -15  -1   0  227.24  273.82  -2
  15   1   0  227.24  273.82   1
  15   1   0 -675.93  427.77  -2
 -15  -1   0 -675.93  427.77   1
  15   0   0 8784.26 1198.83  -2
 -15   0   0 8784.26 1198.83   1
 -15   0   0 8811.60 1173.21  -2
  15   0   0 8811.60 1173.21   1
  15  -1   0   88.15  246.41  -2
 -15   1   0   88.15  246.41   1
 -15   1   0  104.94  153.34  -2
  15  -1   0  104.94  153.34   1
  15  -2   0  857.74  345.38  -2
 -15   2   0  857.74  345.38   1
 -15   2   0  551.48  316.02  -2
  15  -2   0  551.48  316.02   1
  15  -3   0  751.85  206.65  -2
 -15   3   0  751.85  206.65   1
 -15   3   0 1152.86  386.17  -2
  15  -3   0 1152.86  386.17   1
 -16   0   0  682.03  266.04  -2
  16   0   0  682.03  266.04   1
 -16   1   0 1105.74  495.67  -2
  16  -1   0 1105.74  495.67   1
 -16   2   0  754.87  459.31  -2
  16  -2   0  754.87  459.31   1
 -16   2   1  -48.48  180.33  -2
  15  -2   1  -48.48  180.33   1
 -16   1   1 1226.04  492.47  -2
  15  -1   1 1226.04  492.47   1
 -16   0   1 -136.10  204.22  -2
  15   0   1 -136.10  204.22   1
 -16  -1   1  741.08  356.48  -2
  15   1   1  741.08  356.48   1
 -16  -2   1  165.94  241.84  -2
  15   2   1  165.94  241.84   1
  15  -5  -1 1584.08  526.78  -2
 -14   5  -1 1584.08  526.78   1
  15  -4  -1 2678.67  617.42  -2
 -14   4  -1 2678.67  617.42   1
 -15   3   1  971.18  347.23  -2
  14  -3   1  971.18  347.23   1
  15  -3  -1  886.40  328.20  -2
 -14   3  -1  886.40  328.20   1
  15  -2  -1 1113.07  310.49  -2
 -14   2  -1 1113.07  310.49   1
 -15   2   1  520.21  263.52  -2
  14  -2   1  520.21  263.52   1
 -15   1   1  328.01  168.23  -2
  14  -1   1  328.01  168.23   1
  15  -1  -1  234.43  163.97  -2
 -14   1  -1  234.43  163.97   1
 -15   0   1   15.93  147.11  -2
  14   0   1   15.93  147.11   1
  15   0  -1 -147.32  280.23  -2
 -14   0  -1 -147.32  280.23   1
 -15  -1   1  576.58  355.54  -2
  14   1   1  576.58  355.54   1
  15   1  -1  403.13  181.83  -2
 -14  -1  -1  403.13  181.83   1
 -15  -2   1  719.32  361.77  -2
  14   2   1  719.32  361.77   1
  15   2  -1  804.81  414.07  -2
 -14  -2  -1  804.81  414.07   1
 -15  -3   1  621.21  383.56  -2
  14   3   1  621.21  383.56   1
  15   3  -1  554.51  335.29  -2
 -14  -3  -1  554.51  335.29   1
 -15  -4   1 1927.72  590.31  -2
  14   4   1 1927.72  590.31   1
  15   4  -1  921.23  378.36  -2
 -14  -4  -1  921.23  378.36   1
  15   5  -1  763.57  484.75  -2
 -14  -5  -1  763.57  484.75   1
 -15  -5   1 1496.65  546.58  -2
  14   5   1 1496.65  546.58   1
  14  -8  -1 2035.68  558.89  -2
 -13   8  -1 2035.68  558.89   1
  14  -7  -1  290.85  268.97  -2
 -13   7  -1  290.85  268.97   1
  14  -6  -1 1868.18  592.03  -2
 -13   6  -1 1868.18  592.03   1
  14  -5  -1 4401.35  789.04  -2
 -13   5  -1 4401.35  789.04   1
  14  -4  -1 1409.86  420.74  -2
 -13   4  -1 1409.86  420.74   1
 -14   4   1 1439.52  414.65  -2
  13  -4   1 1439.52  414.65   1
 -14   3   1 3229.91  569.66  -2
  13  -3   1 3229.91  569.66   1
  14  -3  -1 2966.76  601.91  -2
 -13   3  -1 2966.76  601.91   1
 -14   2   1  610.14  250.65  -2
  13  -2   1  610.14  250.65   1
  14  -2  -1  851.87  314.21  -2
 -13   2  -1  851.87  314.21   1
 -14   1   1 1411.03  448.40  -2
  13  -1   1 1411.03  448.40   1
  14  -1  -1 1162.28  367.86  -2
 -13   1  -1 1162.28  367.86   1
  14   0  -1  414.25  331.13  -2
 -13   0  -1  414.25  331.13   1
 -14   0   1  -64.90  231.25  -2
  13   0   1  -64.90  231.25   1
 -14  -1   1 1239.40  413.30  -2
  13   1   1 1239.40  413.30   1
  14   1  -1 1375.12  439.26  -2
 -13  -1  -1 1375.12  439.26   1
  14   2  -1  489.18  320.12  -2
 -13  -2  -1  489.18  320.12   1
 -14  -2   1  391.08  345.81  -2
  13   2   1  391.08  345.81   1
  14   3  -1 3323.01  671.54  -2
 -13  -3  -1 3323.01  671.54   1
 -14  -3   1 3365.97  749.89  -2
  13   3   1 3365.97  749.89   1
  14   4  -1  639.79  319.71  -2
 -13  -4  -1  639.79  319.71   1
 -14  -4   1 1056.28  433.17  -2
  13   4   1 1056.28  433.17   1
  14   5  -1 2424.98  670.94  -2
 -13  -5  -1 2424.98  670.94   1
 -14  -5   1 3339.27  735.71  -2
  13   5   1 3339.27  735.71   1
 -14  -6   1 1529.94  570.82  -2
  13   6   1 1529.94  570.82   1
  14   6  -1  444.07  368.21  -2
 -13  -6  -1  444.07  368.21   1
 -14  -7   1  215.45  192.84  -2
  13   7   1  215.45  192.84   1
  14   7  -1  602.99  359.61  -2
 -13  -7  -1  602.99  359.61   1
  14   8  -1  908.60  470.68  -2
 -13  -8  -1  908.60  470.68   1
 -14  -8   1 1753.73  606.50  -2
  13   8   1 1753.73  606.50   1
  13 -10  -1  980.94  349.14  -2
 -12  10  -1  980.94  349.14   1
  13  -9  -1 3721.70  757.86  -2
 -12   9  -1 3721.70  757.86   1
  13  -8  -1  514.16  189.99  -2
 -12   8  -1  514.16  189.99   1
  13  -7  -1  133.80  198.93  -2
 -12   7  -1  133.80  198.93   1
  13  -6  -1  919.98  374.15  -2
 -12   6  -1  919.98  374.15   1
 -13   5   1 3201.54  599.42  -2
  12  -5   1 3201.54  599.42   1
  13  -5  -1 3214.86  636.31  -2
 -12   5  -1 3214.86  636.31   1
 -13   4   1  758.16  327.92  -2
  12  -4   1  758.16  327.92   1
  13  -4  -1  447.76  292.26  -2
 -12   4  -1  447.76  292.26   1
  13  -3  -1 2869.69  613.02  -2
 -12   3  -1 2869.69  613.02   1
 -13   3   1 1859.65  451.09  -2
  12  -3   1 1859.65  451.09   1
 -13   2   1 1630.07  432.68  -2
  12  -2   1 1630.07  432.68   1
  13  -2  -1 1010.91  379.57  -2
 -12   2  -1 1010.91  379.57   1
 -13   1   1  515.55  286.19  -2
  12  -1   1  515.55  286.19   1
  13  -1  -1  568.49  275.30  -2
 -12   1  -1  568.49  275.30   1
 -13   0   1 -106.80  216.70  -2
  12   0   1 -106.80  216.70   1
  13   0  -1  -21.37  133.15  -2
 -12   0  -1  -21.37  133.15   1
 -13  -1   1  192.77  235.96  -2
  12   1   1  192.77  235.96   1
  13   1  -1  409.33  233.66  -2
 -12  -1  -1  409.33  233.66   1
  13   2  -1 1024.11  363.23  -2
 -12  -2  -1 1024.11  363.23   1
 -13  -2   1 1012.24  350.75  -2
  12   2   1 1012.24  350.75   1
  13   3  -1 1388.84  416.13  -2
 -12  -3  -1 1388.84  416.13   1
 -13  -3   1 2003.86  502.92  -2
  12   3   1 2003.86  502.92   1
 -13  -4   1  382.10  188.07  -2
  12   4   1  382.10  188.07   1
  13   4  -1  789.76  373.68  -2
 -12  -4  -1  789.76  373.68   1
  13   5  -1 2323.82  637.41  -2
 -12  -5  -1 2323.82  637.41   1
 -13  -5   1 3519.95  740.08  -2
  12   5   1 3519.95  740.08   1
 -13  -6   1  692.66  353.72  -2
  12   6   1  692.66  353.72   1
  13   6  -1  501.61  234.64  -2
 -12  -6  -1  501.61  234.64   1
 -13  -7   1  202.92  245.10  -2
  12   7   1  202.92  245.10   1
  13   7  -1   17.63  215.06  -2
 -12  -7  -1   17.63  215.06   1
 -13  -8   1  948.96  410.85  -2
  12   8   1  948.96  410.85   1
  13   8  -1  145.52  190.15  -2
 -12  -8  -1  145.52  190.15   1
  13   9  -1  845.07  389.87  -2
 -12  -9  -1  845.07  389.87   1
 -13  -9   1 3235.59  761.08  -2
  12   9   1 3235.59  761.08   1
  13   9  -1 2491.25  716.00  -2
 -12  -9  -1 2491.25  716.00   1
 -13 -10   1  470.78  330.05  -2
  12  10   1  470.78  330.05   1
  13  10  -1  418.54  314.60  -2
 -12 -10  -1  418.54  314.60   1
  13  10  -1  492.07  343.16  -2
 -12 -10  -1  492.07  343.16   1
  12 -11  -1  445.76  323.76  -2
 -11  11  -1  445.76  323.76   1
  12 -10  -1 2602.28  673.50  -2
 -11  10  -1 2602.28  673.50   1
  12  -9  -1  221.48  141.58  -2
 -11   9  -1  221.48  141.58   1
  12  -8  -1 1188.91  466.15  -2
 -11   8  -1 1188.91  466.15   1
  12  -7  -1  234.75  184.86  -2
 -11   7  -1  234.75  184.86   1
  12  -6  -1 2751.78  559.12  -2
 -11   6  -1 2751.78  559.12   1
 -12   6   1 2165.22  414.20  -2
  11  -6   1 2165.22  414.20   1
  12  -5  -1  989.65  239.18  -2
 -11   5  -1  989.65  239.18   1
 -12   5   1 1146.47  320.39  -2
  11  -5   1 1146.47  320.39   1
 -12   4   1 4684.75  690.32  -2
  11  -4   1 4684.75  690.32   1
  12  -4  -1 4824.17  739.77  -2
 -11   4  -1 4824.17  739.77   1
  12  -3  -1 1615.52  410.67  -2
 -11   3  -1 1615.52  410.67   1
 -12   3   1 1840.06  409.61  -2
  11  -3   1 1840.06  409.61   1
  12  -2  -1 4647.70  666.13  -2
 -11   2  -1 4647.70  666.13   1
 -12   2   1 4420.23  656.11  -2
  11  -2   1 4420.23  656.11   1
 -12   1   1 3004.49  582.65  -2
  11  -1   1 3004.49  582.65   1
  12  -1  -1 2656.05  527.58  -2
 -11   1  -1 2656.05  527.58   1
  12   0  -1 -194.92  190.50  -2
 -11   0  -1 -194.92  190.50   1
 -12   0   1   42.73  191.97  -2
  11   0   1   42.73  191.97   1
 -12  -1   1 3226.52  590.96  -2
  11   1   1 3226.52  590.96   1
  12   1  -1 2538.68  551.74  -2
 -11  -1  -1 2538.68  551.74   1
  12   2  -1 3928.58  685.76  -2
 -11  -2  -1 3928.58  685.76   1
 -12  -2   1 4466.52  716.19  -2
  11   2   1 4466.52  716.19   1
  12   3  -1 1341.35  479.09  -2
 -11  -3  -1 1341.35  479.09   1
 -12  -3   1 1563.50  478.09  -2
  11   3   1 1563.50  478.09   1
 -12  -4   1 5023.78  801.29  -2
  11   4   1 5023.78  801.29   1
  12   4  -1 4161.96  749.07  -2
 -11  -4  -1 4161.96  749.07   1
  12   5  -1  550.27  294.85  -2
 -11  -5  -1  550.27  294.85   1
 -12  -5   1  914.65  328.25  -2
  11   5   1  914.65  328.25   1
 -12  -6   1 2848.52  641.47  -2
  11   6   1 2848.52  641.47   1
  12   6  -1 1962.38  498.23  -2
 -11  -6  -1 1962.38  498.23   1
 -12  -7   1  206.53  252.59  -2
  11   7   1  206.53  252.59   1
  12   7  -1   38.92  164.49  -2
 -11  -7  -1   38.92  164.49   1
 -12  -8   1  619.80  351.26  -2
  11   8   1  619.80  351.26   1
  12   8  -1  421.91  186.25  -2
 -11  -8  -1  421.91  186.25   1
  12   9  -1 -387.21  301.52  -2
 -11  -9  -1 -387.21  301.52   1
 -12  -9   1  -96.53  183.72  -2
  11   9   1  -96.53  183.72   1
  12   9  -1 -363.67  213.29  -2
 -11  -9  -1 -363.67  213.29   1
 -12 -10   1 3197.38  728.54  -2
  11  10   1 3197.38  728.54   1
  12  10  -1 1870.43  617.74  -2
 -11 -10  -1 1870.43  617.74   1
  12  10  -1 1820.75  552.50  -2
 -11 -10  -1 1820.75  552.50   1
  12  11  -1  288.95  272.69  -2
 -11 -11  -1  288.95  272.69   1
 -12 -11   1  669.18  394.49  -2
  11  11   1  669.18  394.49   1
 -12 -12   1  567.79  325.46  -2
  11  12   1  567.79  325.46   1
  11 -13  -1   45.57  231.73  -2
 -10  13  -1   45.57  231.73   1
  11 -12  -1  912.49  383.22  -2
 -10  12  -1  912.49  383.22   1
  11 -11  -1  -84.39  217.59  -2
 -10  11  -1  -84.39  217.59   1
  11 -10  -1 3682.29  761.18  -2
 -10  10  -1 3682.29  761.18   1
  11  -9  -1 1309.00  425.46  -2
 -10   9  -1 1309.00  425.46   1
  11  -8  -1 2106.01  557.72  -2
 -10   8  -1 2106.01  557.72   1
  11  -7  -1 2124.53  541.09  -2
 -10   7  -1 2124.53  541.09   1
 -11   6   1 5839.83  649.71  -2
  10  -6   1 5839.83  649.71   1
  11  -6  -1 5420.94  813.93  -2
 -10   6  -1 5420.94  813.93   1
  11  -5  -1  975.96  281.65  -2
 -10   5  -1  975.96  281.65   1
  11  -5  -1 1186.37  376.60  -2
 -10   5  -1 1186.37  376.60   1
 -11   5   1 1044.67  301.09  -2
  10  -5   1 1044.67  301.09   1
 -11   4   1  679.11  240.58  -2
  10  -4   1  679.11  240.58   1
  11  -4  -1  551.94  194.58  -2
 -10   4  -1  551.94  194.58   1
  11  -4  -1  917.08  259.08  -2
 -10   4  -1  917.08  259.08   1
 -11   3   1 2865.72  500.26  -2
  10  -3   1 2865.72  500.26   1
  11  -3  -1 3074.42  559.60  -2
 -10   3  -1 3074.42  559.60   1
 -11   2   1 6742.56  769.16  -2
  10  -2   1 6742.56  769.16   1
  11  -2  -1 6792.84  843.48  -2
 -10   2  -1 6792.84  843.48   1
  11  -1  -1 7861.66  859.90  -2
 -10   1  -1 7861.66  859.90   1
 -11   1   1 8216.61  839.46  -2
  10  -1   1 8216.61  839.46   1
  11   0  -1 -119.63  153.48  -2
 -10   0  -1 -119.63  153.48   1
 -11   0   1   31.45  157.26  -2
  10   0   1   31.45  157.26   1
 -11  -1   1 8124.02  884.81  -2
  10   1   1 8124.02  884.81   1
  11   1  -1 8300.92  947.21  -2
 -10  -1  -1 8300.92  947.21   1
  11   2  -1 6933.04  845.20  -2
 -10  -2  -1 6933.04  845.20   1
 -11  -2   1 7126.85  857.14  -2
  10   2   1 7126.85  857.14   1
 -11  -3   1 2544.10  533.80  -2
  10   3   1 2544.10  533.80   1
  11   3  -1 2680.18  566.90  -2
 -10  -3  -1 2680.18  566.90   1
 -11  -4   1  620.42  349.27  -2
  10   4   1  620.42  349.27   1
  11   4  -1  504.68  292.97  -2
 -10  -4  -1  504.68  292.97   1
  11   5  -1  421.14  212.13  -2
 -10  -5  -1  421.14  212.13   1
 -11  -5   1 1213.38  403.39  -2
  10   5   1 1213.38  403.39   1
  11   6  -1 4710.92  769.84  -2
 -10  -6  -1 4710.92  769.84   1
 -11  -6   1 5474.71  835.36  -2
  10   6   1 5474.71  835.36   1
 -11  -7   1 2035.03  508.35  -2
  10   7   1 2035.03  508.35   1
  11   7  -1  891.92  370.74  -2
 -10  -7  -1  891.92  370.74   1
 -11  -8   1 1888.76  533.04  -2
  10   8   1 1888.76  533.04   1
  11   8  -1 1083.30  392.89  -2
 -10  -8  -1 1083.30  392.89   1
  11   9  -1 1011.15  323.10  -2
 -10  -9  -1 1011.15  323.10   1
 -11  -9   1 1467.11  482.22  -2
  10   9   1 1467.11  482.22   1
  11   9  -1 1319.95  456.22  -2
 -10  -9  -1 1319.95  456.22   1
  11  10  -1 3224.41  660.15  -2
 -10 -10  -1 3224.41  660.15   1
 -11 -10   1 4895.78  878.92  -2
  10  10   1 4895.78  878.92   1
  11  11  -1  926.41  451.07  -2
 -10 -11  -1  926.41  451.07   1
 -11 -11   1  483.29  321.99  -2
  10  11   1  483.29  321.99   1
 -11 -12   1 1880.01  533.13  -2
  10  12   1 1880.01  533.13   1
  11  12  -1 1313.37  502.79  -2
 -10 -12  -1 1313.37  502.79   1
 -11 -13   1  290.35  209.25  -2
  10  13   1  290.35  209.25   1
 -11 -14   1 -111.81  167.75  -2
  10  14   1 -111.81  167.75   1
  10 -14  -1  373.26  340.69  -2
  -9  14  -1  373.26  340.69   1
  10 -13  -1  -40.64  187.76  -2
  -9  13  -1  -40.64  187.76   1
  10 -12  -1  -87.07  153.95  -2
  -9  12  -1  -87.07  153.95   1
  10 -11  -1 2020.42  562.81  -2
  -9  11  -1 2020.42  562.81   1
  10 -10  -1  375.08  337.01  -2
  -9  10  -1  375.08  337.01   1
  10  -9  -1 2152.85  504.21  -2
  -9   9  -1 2152.85  504.21   1
  10  -8  -1 2319.51  541.46  -2
  -9   8  -1 2319.51  541.46   1
  10  -7  -1  401.06  220.96  -2
  -9   7  -1  401.06  220.96   1
 -10   7   1  785.17  221.75  -2
   9  -7   1  785.17  221.75   1
  10  -6  -1  413.80  238.79  -2
  -9   6  -1  413.80  238.79   1
  10  -6  -1  661.99  191.16  -2
  -9   6  -1  661.99  191.16   1
 -10   6   1  642.55  211.59  -2
   9  -6   1  642.55  211.59   1
 -10   5   1 3924.18  528.32  -2
   9  -5   1 3924.18  528.32   1
  10  -5  -1 4028.00  479.46  -2
  -9   5  -1 4028.00  479.46   1
  10  -5  -1 4383.76  649.58  -2
  -9   5  -1 4383.76  649.58   1
  10  -4  -1 4419.23  319.31  -2
  -9   4  -1 4419.23  319.31   1
 -10   4   1 4450.19  552.99  -2
   9  -4   1 4450.19  552.99   1
  10  -4  -1 4440.76  528.78  -2
  -9   4  -1 4440.76  528.78   1
  10  -4  -1 5045.22  677.35  -2
  -9   4  -1 5045.22  677.35   1
  10  -3  -123961.50 1524.74  -2
  -9   3  -123961.50 1524.74   1
  10  -3  -124011.40 1262.10  -2
  -9   3  -124011.40 1262.10   1
  10  -3  -121216.00  559.69  -2
  -9   3  -121216.00  559.69   1
 -10   3   123390.90 1347.54  -2
   9  -3   123390.90 1347.54   1
  10  -2  -1 4624.80  654.58  -2
  -9   2  -1 4624.80  654.58   1
 -10   2   1 4071.43  577.93  -2
   9  -2   1 4071.43  577.93   1
  10  -2  -1 4363.79  564.01  -2
  -9   2  -1 4363.79  564.01   1
  10  -1  -1 3680.64  572.81  -2
  -9   1  -1 3680.64  572.81   1
  10  -1  -1 3452.51  528.09  -2
  -9   1  -1 3452.51  528.09   1
 -10   1   1 3250.99  491.79  -2
   9  -1   1 3250.99  491.79   1
 -10   0   1 -114.85  176.02  -2
   9   0   1 -114.85  176.02   1
  10   0  -1  -80.06  124.30  -2
  -9   0  -1  -80.06  124.30   1
 -10  -1   1 3940.20  578.45  -2
   9   1   1 3940.20  578.45   1
  10   1  -1 3331.58  536.17  -2
  -9  -1  -1 3331.58  536.17   1
  10   2  -1 4136.36  670.44  -2
  -9  -2  -1 4136.36  670.44   1
 -10  -2   1 4297.13  628.29  -2
   9   2   1 4297.13  628.29   1
 -10  -3   123686.50 1536.59  -2
   9   3   123686.50 1536.59   1
  10   3  -121023.00 1509.52  -2
  -9  -3  -121023.00 1509.52   1
 -10  -4   1 3772.72  648.83  -2
   9   4   1 3772.72  648.83   1
  10   4  -1 3818.39  646.02  -2
  -9  -4  -1 3818.39  646.02   1
  10   5  -1 3141.16  621.90  -2
  -9  -5  -1 3141.16  621.90   1
 -10  -5   1 3823.92  664.16  -2
   9   5   1 3823.92  664.16   1
  10   6  -1  304.11  166.22  -2
  -9  -6  -1  304.11  166.22   1
 -10  -6   1 1002.91  366.92  -2
   9   6   1 1002.91  366.92   1
  10   7  -1   69.57  151.42  -2
  -9  -7  -1   69.57  151.42   1
 -10  -7   1  512.50  197.80  -2
   9   7   1  512.50  197.80   1
 -10  -8   1 2185.01  547.84  -2
   9   8   1 2185.01  547.84   1
  10   8  -1  702.12  341.98  -2
  -9  -8  -1  702.12  341.98   1
 -10  -9   1 1185.19  419.75  -2
   9   9   1 1185.19  419.75   1
  10   9  -1 1336.15  422.79  -2
  -9  -9  -1 1336.15  422.79   1
  10   9  -1  543.93  327.21  -2
  -9  -9  -1  543.93  327.21   1
  10  10  -1  281.45  225.08  -2
  -9 -10  -1  281.45  225.08   1
 -10 -10   1  544.26  305.27  -2
   9  10   1  544.26  305.27   1
 -10 -11   1 2451.50  592.77  -2
   9  11   1 2451.50  592.77   1
  10  11  -1 2467.69  569.79  -2
  -9 -11  -1 2467.69  569.79   1
  10  12  -1  176.85  209.49  -2
  -9 -12  -1  176.85  209.49   1
 -10 -12   1  136.42  190.21  -2
   9  12   1  136.42  190.21   1
  10  13  -1  383.17  290.67  -2
  -9 -13  -1  383.17  290.67   1
 -10 -13   1  303.68  284.75  -2
   9  13   1  303.68  284.75   1
 -10 -14   1   91.75  171.58  -2
   9  14   1   91.75  171.58   1
 -10 -15   1  321.06  301.34  -2
   9  15   1  321.06  301.34   1
  -9  14   1   -2.16  162.23  -2
   8 -14   1   -2.16  162.23   1
  -9  13   1  579.37  317.44  -2
   8 -13   1  579.37  317.44   1
  -9  12   1 1279.24  474.55  -2
   8 -12   1 1279.24  474.55   1
   9 -11  -1 5109.92  782.11  -2
  -8  11  -1 5109.92  782.11   1
  -9  11   1 5689.76  893.29  -2
   8 -11   1 5689.76  893.29   1
   9 -10  -1  704.83  349.43  -2
  -8  10  -1  704.83  349.43   1
   9  -9  -1 5195.14  773.59  -2
  -8   9  -1 5195.14  773.59   1
   9  -8  -1 4842.25  695.55  -2
  -8   8  -1 4842.25  695.55   1
  -9   7   1  392.07  156.71  -2
   8  -7   1  392.07  156.71   1
   9  -7  -1  490.52  243.08  -2
  -8   7  -1  490.52  243.08   1
   9  -7  -1  162.55   97.08  -2
  -8   7  -1  162.55   97.08   1
   9  -6  -1  929.72  236.90  -2
  -8   6  -1  929.72  236.90   1
  -9   6   1 1069.21  252.00  -2
   8  -6   1 1069.21  252.00   1
   9  -6  -1 1548.87  393.43  -2
  -8   6  -1 1548.87  393.43   1
   9  -5  -1 7542.43  616.97  -2
  -8   5  -1 7542.43  616.97   1
  -9   5   1 7571.95  668.81  -2
   8  -5   1 7571.95  668.81   1
   9  -5  -1 8324.66  843.36  -2
  -8   5  -1 8324.66  843.36   1
   9  -4  -1 3409.13  432.31  -2
  -8   4  -1 3409.13  432.31   1
   9  -4  -1 4046.67  589.21  -2
  -8   4  -1 4046.67  589.21   1
  -9   4   1 3651.23  493.28  -2
   8  -4   1 3651.23  493.28   1
   9  -3  -110229.60  784.40  -2
  -8   3  -110229.60  784.40   1
   9  -3  -110129.00  448.86  -2
  -8   3  -110129.00  448.86   1
  -9   3   110974.60  837.96  -2
   8  -3   110974.60  837.96   1
   9  -3  -112072.10  975.87  -2
  -8   3  -112072.10  975.87   1
  -9   2   1 2495.14  415.51  -2
   8  -2   1 2495.14  415.51   1
   9  -2  -1 2171.64  414.61  -2
  -8   2  -1 2171.64  414.61   1
   9  -2  -1 1961.80  377.24  -2
  -8   2  -1 1961.80  377.24   1
   9  -2  -1 1462.67  128.01  -2
  -8   2  -1 1462.67  128.01   1
  -9   1   1  806.38  265.27  -2
   8  -1   1  806.38  265.27   1
   9  -1  -1  768.57  236.26  -2
  -8   1  -1  768.57  236.26   1
   9  -1  -1  856.08  258.35  -2
  -8   1  -1  856.08  258.35   1
   9   0  -1 -170.73  186.93  -2
  -8   0  -1 -170.73  186.93   1
   9   0  -1   69.09   89.19  -2
  -8   0  -1   69.09   89.19   1
  -9   0   1 -162.96  115.88  -2
   8   0   1 -162.96  115.88   1
   9   1  -1  637.59  269.74  -2
  -8  -1  -1  637.59  269.74   1
  -9  -1   1 1017.39  266.59  -2
   8   1   1 1017.39  266.59   1
  -9  -2   1 1830.77  384.27  -2
   8   2   1 1830.77  384.27   1
   9   2  -1 1500.81  354.56  -2
  -8  -2  -1 1500.81  354.56   1
  -9  -3   110913.70 1006.43  -2
   8   3   110913.70 1006.43   1
   9   3  -110753.70  982.43  -2
  -8  -3  -110753.70  982.43   1
  -9  -3   1 8574.92  367.61  -2
   8   3   1 8574.92  367.61   1
  -9  -4   1 3380.06  568.55  -2
   8   4   1 3380.06  568.55   1
  -9  -4   1 3149.32  274.43  -2
   8   4   1 3149.32  274.43   1
   9   4  -1 2663.87  546.07  -2
  -8  -4  -1 2663.87  546.07   1
   9   5  -1 6506.55  838.67  -2
  -8  -5  -1 6506.55  838.67   1
  -9  -5   1 7095.26  840.65  -2
   8   5   1 7095.26  840.65   1
  -9  -6   1  967.90  317.42  -2
   8   6   1  967.90  317.42   1
   9   6  -1  768.05  306.11  -2
  -8  -6  -1  768.05  306.11   1
  -9  -7   1  230.36  158.88  -2
   8   7   1  230.36  158.88   1
   9   7  -1  223.36  192.90  -2
  -8  -7  -1  223.36  192.90   1
   9   8  -1 3732.32  698.01  -2
  -8  -8  -1 3732.32  698.01   1
   9   8  -1 3113.60  653.18  -2
  -8  -8  -1 3113.60  653.18   1
  -9  -8   1 4630.91  738.21  -2
   8   8   1 4630.91  738.21   1
  -9  -9   1 4793.86  759.45  -2
   8   9   1 4793.86  759.45   1
   9   9  -1 4249.08  714.72  -2
  -8  -9  -1 4249.08  714.72   1
   9  10  -1  623.04  311.33  -2
  -8 -10  -1  623.04  311.33   1
  -9 -10   1  454.54  262.22  -2
   8  10   1  454.54  262.22   1
   9  11  -1 5326.12  794.22  -2
  -8 -11  -1 5326.12  794.22   1
  -9 -11   1 6819.58  936.88  -2
   8  11   1 6819.58  936.88   1
  -9 -12   1 1556.11  472.53  -2
   8  12   1 1556.11  472.53   1
   9  12  -1  698.07  308.03  -2
  -8 -12  -1  698.07  308.03   1
   9  13  -1  150.32  255.37  -2
  -8 -13  -1  150.32  255.37   1
  -9 -13   1 1032.31  380.88  -2
   8  13   1 1032.31  380.88   1
   9  14  -1   89.64  195.51  -2
  -8 -14  -1   89.64  195.51   1
  -9 -14   1  629.25  296.26  -2
   8  14   1  629.25  296.26   1
  -9 -15   1  461.46  281.16  -2
   8  15   1  461.46  281.16   1
  -9 -16   1  906.82  385.95  -2
   8  16   1  906.82  385.95   1
  -8  15   1 -132.23  256.25  -2
   7 -15   1 -132.23  256.25   1
  -8  14   1   74.05  249.95  -2
   7 -14   1   74.05  249.95   1
  -8  13   1 1134.75  408.56  -2
   7 -13   1 1134.75  408.56   1
  -8  12   1 1094.81  342.35  -2
   7 -12   1 1094.81  342.35   1
  -8  11   1  122.20  166.02  -2
   7 -11   1  122.20  166.02   1
  -8  10   1  628.88  262.17  -2
   7 -10   1  628.88  262.17   1
  -8   9   1 2042.50  519.74  -2
   7  -9   1 2042.50  519.74   1
   8  -8  -1 4355.22  653.45  -2
  -7   8  -1 4355.22  653.45   1
   8  -8  -1 4019.62  402.63  -2
  -7   8  -1 4019.62  402.63   1
  -8   8   1 4050.18  352.69  -2
   7  -8   1 4050.18  352.69   1
  -8   7   1 2921.27  339.97  -2
   7  -7   1 2921.27  339.97   1
   8  -7  -1 2422.73  334.07  -2
  -7   7  -1 2422.73  334.07   1
   8  -7  -1 2746.22  494.98  -2
  -7   7  -1 2746.22  494.98   1
   8  -6  -1  754.79  216.27  -2
  -7   6  -1  754.79  216.27   1
  -8   6   1  815.89  207.58  -2
   7  -6   1  815.89  207.58   1
   8  -6  -1  845.03  292.68  -2
  -7   6  -1  845.03  292.68   1
  -8   5   1 1695.27  294.22  -2
   7  -5   1 1695.27  294.22   1
   8  -5  -1 1668.18  373.79  -2
  -7   5  -1 1668.18  373.79   1
   8  -5  -1 1848.98  297.68  -2
  -7   5  -1 1848.98  297.68   1
  -8   4   1 9542.16  709.39  -2
   7  -4   1 9542.16  709.39   1
   8  -4  -110549.70  907.08  -2
  -7   4  -110549.70  907.08   1
   8  -4  -1 8887.98  674.34  -2
  -7   4  -1 8887.98  674.34   1
   8  -3  -1  306.53  151.63  -2
  -7   3  -1  306.53  151.63   1
  -8   3   1  266.80   75.77  -2
   7  -3   1  266.80   75.77   1
   8  -3  -1  289.90  164.01  -2
  -7   3  -1  289.90  164.01   1
   8  -2  -1 7431.29  719.27  -2
  -7   2  -1 7431.29  719.27   1
   8  -2  -1 6365.34  588.64  -2
  -7   2  -1 6365.34  588.64   1
  -8   2   1 7061.14  627.52  -2
   7  -2   1 7061.14  627.52   1
   8  -2  -1 6025.44  317.94  -2
  -7   2  -1 6025.44  317.94   1
  -8   1   1  863.74  256.62  -2
   7  -1   1  863.74  256.62   1
   8  -1  -1  679.92  208.99  -2
  -7   1  -1  679.92  208.99   1
   8  -1  -1  657.15  213.88  -2
  -7   1  -1  657.15  213.88   1
   8   0  -1  216.61  163.29  -2
  -7   0  -1  216.61  163.29   1
  -8   0   1  106.31  123.58  -2
   7   0   1  106.31  123.58   1
   8   0  -1   59.67   94.32  -2
  -7   0  -1   59.67   94.32   1
   8   1  -1  490.19  191.58  -2
  -7  -1  -1  490.19  191.58   1
   8   1  -1  698.25  247.59  -2
  -7  -1  -1  698.25  247.59   1
  -8  -1   1  511.56  191.19  -2
   7   1   1  511.56  191.19   1
   8   2  -1 6314.48  712.51  -2
  -7  -2  -1 6314.48  712.51   1
  -8  -2   1 6301.67  690.45  -2
   7   2   1 6301.67  690.45   1
   8   2  -1 6580.82  689.46  -2
  -7  -2  -1 6580.82  689.46   1
  -8  -2   1 5402.44  272.43  -2
   7   2   1 5402.44  272.43   1
  -8  -3   1  485.57  202.22  -2
   7   3   1  485.57  202.22   1
   8   3  -1  224.18  172.55  -2
  -7  -3  -1  224.18  172.55   1
  -8  -3   1  203.53   81.09  -2
   7   3   1  203.53   81.09   1
  -8  -4   1 9284.38  896.72  -2
   7   4   1 9284.38  896.72   1
   8   4  -1 7667.90  850.69  -2
  -7  -4  -1 7667.90  850.69   1
  -8  -5   1 1774.06  400.30  -2
   7   5   1 1774.06  400.30   1
   8   5  -1 1260.79  372.90  -2
  -7  -5  -1 1260.79  372.90   1
  -8  -6   1  617.85  238.60  -2
   7   6   1  617.85  238.60   1
   8   6  -1  657.97  308.97  -2
  -7  -6  -1  657.97  308.97   1
  -8  -7   1 3179.23  575.88  -2
   7   7   1 3179.23  575.88   1
   8   7  -1 1595.09  472.64  -2
  -7  -7  -1 1595.09  472.64   1
  -8  -8   1 4847.56  708.63  -2
   7   8   1 4847.56  708.63   1
   8   8  -1 3306.62  669.16  -2
  -7  -8  -1 3306.62  669.16   1
   8   8  -1 3772.95  601.83  -2
  -7  -8  -1 3772.95  601.83   1
  -8  -9   1 2172.89  494.20  -2
   7   9   1 2172.89  494.20   1
   8   9  -1 1136.00  370.95  -2
  -7  -9  -1 1136.00  370.95   1
   8  10  -1  594.97  202.33  -2
  -7 -10  -1  594.97  202.33   1
  -8 -10   1  966.43  371.84  -2
   7  10   1  966.43  371.84   1
  -8 -11   1  543.50  245.20  -2
   7  11   1  543.50  245.20   1
   8  11  -1  415.05  320.14  -2
  -7 -11  -1  415.05  320.14   1
  -8 -12   1 1201.25  341.82  -2
   7  12   1 1201.25  341.82   1
   8  12  -1 1069.53  437.21  -2
  -7 -12  -1 1069.53  437.21   1
   8  13  -1 1650.77  514.79  -2
  -7 -13  -1 1650.77  514.79   1
  -8 -13   1 1894.29  478.73  -2
   7  13   1 1894.29  478.73   1
  -8 -14   1 -170.18  163.43  -2
   7  14   1 -170.18  163.43   1
   8  14  -1 -227.55  239.58  -2
  -7 -14  -1 -227.55  239.58   1
  -8 -15   1  230.81  178.36  -2
   7  15   1  230.81  178.36   1
   8  15  -1  -56.92  271.57  -2
  -7 -15  -1  -56.92  271.57   1
  -7  16   1  -90.70  238.26  -2
   6 -16   1  -90.70  238.26   1
  -7  15   1  546.22  286.42  -2
   6 -15   1  546.22  286.42   1
  -7  14   1  744.52  388.35  -2
   6 -14   1  744.52  388.35   1
  -7  13   1  403.23  186.37  -2
   6 -13   1  403.23  186.37   1
  -7  12   1  296.10  281.97  -2
   6 -12   1  296.10  281.97   1
  -7  11   1 3736.82  673.57  -2
   6 -11   1 3736.82  673.57   1
  -7  10   1 1023.64  367.13  -2
   6 -10   1 1023.64  367.13   1
  -7   9   1 2975.46  594.37  -2
   6  -9   1 2975.46  594.37   1
  -7   8   1  779.88  310.91  -2
   6  -8   1  779.88  310.91   1
  -7   8   1  481.70  110.64  -2
   6  -8   1  481.70  110.64   1
  -7   7   1 1177.83  347.71  -2
   6  -7   1 1177.83  347.71   1
  -7   7   1 1173.26  188.35  -2
   6  -7   1 1173.26  188.35   1
   7  -7  -1 1021.25  211.25  -2
  -6   7  -1 1021.25  211.25   1
   7  -6  -1  -15.55  118.63  -2
  -6   6  -1  -15.55  118.63   1
   7  -6  -1   39.07   67.80  -2
  -6   6  -1   39.07   67.80   1
  -7   6   1  151.17   94.40  -2
   6  -6   1  151.17   94.40   1
   7  -5  -1 6629.74  675.72  -2
  -6   5  -1 6629.74  675.72   1
  -7   5   1 6783.69  520.84  -2
   6  -5   1 6783.69  520.84   1
   7  -5  -1 6575.80  522.57  -2
  -6   5  -1 6575.80  522.57   1
   7  -4  -115845.60 1016.16  -2
  -6   4  -115845.60 1016.16   1
  -7   4   113991.40  790.58  -2
   6  -4   113991.40  790.58   1
   7  -4  -114455.40  782.27  -2
  -6   4  -114455.40  782.27   1
  -7   3   1 7565.02  591.99  -2
   6  -3   1 7565.02  591.99   1
   7  -3  -1 7226.17  593.35  -2
  -6   3  -1 7226.17  593.35   1
   7  -3  -1 7820.52  729.24  -2
  -6   3  -1 7820.52  729.24   1
   7  -2  -1 7415.84  657.23  -2
  -6   2  -1 7415.84  657.23   1
   7  -2  -1 6173.68  334.35  -2
  -6   2  -1 6173.68  334.35   1
   7  -2  -1 6452.98  571.06  -2
  -6   2  -1 6452.98  571.06   1
  -7   2   1 6167.06  562.29  -2
   6  -2   1 6167.06  562.29   1
   7  -1  -1 2554.83  372.57  -2
  -6   1  -1 2554.83  372.57   1
  -7   1   1 2227.63  337.98  -2
   6  -1   1 2227.63  337.98   1
   7  -1  -1 1990.11  161.17  -2
  -6   1  -1 1990.11  161.17   1
   7  -1  -1 2162.25  344.16  -2
  -6   1  -1 2162.25  344.16   1
  -7   0   1  -78.06   85.28  -2
   6   0   1  -78.06   85.28   1
   7   0  -1  -73.52   94.56  -2
  -6   0  -1  -73.52   94.56   1
   7   0  -1  -55.45   76.89  -2
  -6   0  -1  -55.45   76.89   1
   7   1  -1 1962.43  343.74  -2
  -6  -1  -1 1962.43  343.74   1
   7   1  -1 2243.97  363.92  -2
  -6  -1  -1 2243.97  363.92   1
  -7  -1   1 2407.27  387.37  -2
   6   1   1 2407.27  387.37   1
   7   2  -1 6711.38  679.04  -2
  -6  -2  -1 6711.38  679.04   1
  -7  -2   1 6499.15  650.59  -2
   6   2   1 6499.15  650.59   1
  -7  -2   1 6350.44  314.10  -2
   6   2   1 6350.44  314.10   1
   7   2  -1 6356.62  666.29  -2
  -6  -2  -1 6356.62  666.29   1
  -7  -3   1 7203.63  711.66  -2
   6   3   1 7203.63  711.66   1
   7   3  -1 7026.94  702.40  -2
  -6  -3  -1 7026.94  702.40   1
   7   4  -112859.20  978.33  -2
  -6  -4  -112859.20  978.33   1
  -7  -4   114410.30 1030.24  -2
   6   4   114410.30 1030.24   1
   7   5  -1 5503.38  657.57  -2
  -6  -5  -1 5503.38  657.57   1
  -7  -5   1 6477.81  722.18  -2
   6   5   1 6477.81  722.18   1
  -7  -6   1  -57.83  175.18  -2
   6   6   1  -57.83  175.18   1
   7   6  -1  330.47  231.60  -2
  -6  -6  -1  330.47  231.60   1
   7   7  -1  762.09  313.83  -2
  -6  -7  -1  762.09  313.83   1
  -7  -7   1 1397.65  352.05  -2
   6   7   1 1397.65  352.05   1
   7   7  -1 1116.05  303.90  -2
  -6  -7  -1 1116.05  303.90   1
   7   8  -1  383.10  231.14  -2
  -6  -8  -1  383.10  231.14   1
  -7  -8   1  870.53  277.13  -2
   6   8   1  870.53  277.13   1
   7   9  -1 3167.75  568.18  -2
  -6  -9  -1 3167.75  568.18   1
  -7  -9   1 4230.89  633.05  -2
   6   9   1 4230.89  633.05   1
   7  10  -1  893.12  372.86  -2
  -6 -10  -1  893.12  372.86   1
  -7 -10   1 1066.97  325.49  -2
   6  10   1 1066.97  325.49   1
  -7 -11   1 4458.62  695.49  -2
   6  11   1 4458.62  695.49   1
   7  11  -1 3069.30  567.07  -2
  -6 -11  -1 3069.30  567.07   1
   7  12  -1  610.60  353.29  -2
  -6 -12  -1  610.60  353.29   1
  -7 -12   1  694.25  321.00  -2
   6  12   1  694.25  321.00   1
   7  13  -1  162.70  180.87  -2
  -6 -13  -1  162.70  180.87   1
  -7 -13   1  640.50  298.14  -2
   6  13   1  640.50  298.14   1
   7  14  -1  181.57  145.38  -2
  -6 -14  -1  181.57  145.38   1
  -7 -14   1  522.61  289.21  -2
   6  14   1  522.61  289.21   1
   7  15  -1  713.98  356.08  -2
  -6 -15  -1  713.98  356.08   1
  -7 -15   1  700.01  352.45  -2
   6  15   1  700.01  352.45   1
   7  16  -1  450.10  344.22  -2
  -6 -16  -1  450.10  344.22   1
  -6  16   1  168.47  174.44  -2
   5 -16   1  168.47  174.44   1
  -6  15   1 1486.51  502.74  -2
   5 -15   1 1486.51  502.74   1
  -6  14   1  440.41  169.43  -2
   5 -14   1  440.41  169.43   1
  -6  13   1 1224.54  416.74  -2
   5 -13   1 1224.54  416.74   1
  -6  12   1  546.11  271.04  -2
   5 -12   1  546.11  271.04   1
  -6  11   1 5305.98  793.92  -2
   5 -11   1 5305.98  793.92   1
  -6  10   1 1769.70  474.84  -2
   5 -10   1 1769.70  474.84   1
  -6   9   112099.30 1054.47  -2
   5  -9   112099.30 1054.47   1
  -6   8   1  303.37  184.69  -2
   5  -8   1  303.37  184.69   1
  -6   7   1  229.99   76.83  -2
   5  -7   1  229.99   76.83   1
  -6   7   1  129.91  177.97  -2
   5  -7   1  129.91  177.97   1
  -6   6   1 2383.58  434.89  -2
   5  -6   1 2383.58  434.89   1
  -6   6   1 2249.36  223.55  -2
   5  -6   1 2249.36  223.55   1
  -6   5   1 5991.03  411.88  -2
   5  -5   1 5991.03  411.88   1
  -6   5   1 6166.71  640.04  -2
   5  -5   1 6166.71  640.04   1
   6  -5  -1 5938.04  576.04  -2
  -5   5  -1 5938.04  576.04   1
   6  -4  -1  513.21  159.68  -2
  -5   4  -1  513.21  159.68   1
  -6   4   1  621.37  153.44  -2
   5  -4   1  621.37  153.44   1
   6  -4  -1  555.89  189.61  -2
  -5   4  -1  555.89  189.61   1
   6  -3  -133631.10 1164.15  -2
  -5   3  -133631.10 1164.15   1
   6  -3  -136961.70 1428.97  -2
  -5   3  -136961.70 1428.97   1
  -6   3   133648.70 1152.59  -2
   5  -3   133648.70 1152.59   1
   6  -2  -124156.70  677.05  -2
  -5   2  -124156.70  677.05   1
   6  -2  -124254.10 1046.78  -2
  -5   2  -124254.10 1046.78   1
   6  -2  -129472.60 1233.52  -2
  -5   2  -129472.60 1233.52   1
  -6   2   126092.80 1043.17  -2
   5  -2   126092.80 1043.17   1
   6  -1  -136319.40 1385.90  -2
  -5   1  -136319.40 1385.90   1
  -6   1   136541.80 1289.38  -2
   5  -1   136541.80 1289.38   1
   6  -1  -136575.40 1278.23  -2
  -5   1  -136575.40 1278.23   1
   6  -1  -135093.60  720.61  -2
  -5   1  -135093.60  720.61   1
   6   0  -1  141.45  114.30  -2
  -5   0  -1  141.45  114.30   1
  -6   0   1  -10.89   84.86  -2
   5   0   1  -10.89   84.86   1
   6   0  -1   -2.20   74.57  -2
  -5   0  -1   -2.20   74.57   1
   6   1  -137328.70 1348.26  -2
  -5  -1  -137328.70 1348.26   1
  -6  -1   135759.80 1381.87  -2
   5   1   135759.80 1381.87   1
   6   1  -135842.80 1380.02  -2
  -5  -1  -135842.80 1380.02   1
  -6  -1   134697.00  686.15  -2
   5   1   134697.00  686.15   1
   6   2  -124915.20 1212.81  -2
  -5  -2  -124915.20 1212.81   1
  -6  -2   126275.70 1220.57  -2
   5   2   126275.70 1220.57   1
   6   2  -126388.30 1182.73  -2
  -5  -2  -126388.30 1182.73   1
  -6  -2   123814.40  657.21  -2
   5   2   123814.40  657.21   1
   6   3  -136043.60 1435.82  -2
  -5  -3  -136043.60 1435.82   1
   6   3  -134527.10 1501.36  -2
  -5  -3  -134527.10 1501.36   1
  -6  -3   135203.70 1456.06  -2
   5   3   135203.70 1456.06   1
  -6  -4   1  603.76  205.58  -2
   5   4   1  603.76  205.58   1
   6   4  -1  378.56  192.61  -2
  -5  -4  -1  378.56  192.61   1
   6   5  -1 5427.19  596.93  -2
  -5  -5  -1 5427.19  596.93   1
  -6  -5   1 5684.14  636.44  -2
   5   5   1 5684.14  636.44   1
  -6  -6   1 1916.50  373.88  -2
   5   6   1 1916.50  373.88   1
   6   6  -1 1631.97  356.41  -2
  -5  -6  -1 1631.97  356.41   1
   6   7  -1  266.08  171.29  -2
  -5  -7  -1  266.08  171.29   1
  -6  -7   1  212.77  167.27  -2
   5   7   1  212.77  167.27   1
   6   8  -1  148.56  128.34  -2
  -5  -8  -1  148.56  128.34   1
  -6  -8   1  227.20  209.40  -2
   5   8   1  227.20  209.40   1
   6   9  -1 9682.58  943.74  -2
  -5  -9  -1 9682.58  943.74   1
  -6  -9   110998.60  993.94  -2
   5   9   110998.60  993.94   1
   6  10  -1 1215.44  355.77  -2
  -5 -10  -1 1215.44  355.77   1
  -6 -10   1 1583.52  372.77  -2
   5  10   1 1583.52  372.77   1
   6  11  -1 4057.81  654.43  -2
  -5 -11  -1 4057.81  654.43   1
  -6 -11   1 4980.77  673.47  -2
   5  11   1 4980.77  673.47   1
   6  12  -1  596.22  212.66  -2
  -5 -12  -1  596.22  212.66   1
  -6 -12   1  681.86  323.68  -2
   5  12   1  681.86  323.68   1
   6  13  -1 1447.69  447.93  -2
  -5 -13  -1 1447.69  447.93   1
  -6 -13   1 1598.21  442.89  -2
   5  13   1 1598.21  442.89   1
   6  14  -1  593.32  304.74  -2
  -5 -14  -1  593.32  304.74   1
  -6 -14   1 1127.08  365.02  -2
   5  14   1 1127.08  365.02   1
   6  15  -1 1144.29  386.70  -2
  -5 -15  -1 1144.29  386.70   1
  -6 -15   1 1118.34  382.87  -2
   5  15   1 1118.34  382.87   1
   6  16  -1  551.74  436.06  -2
  -5 -16  -1  551.74  436.06   1
  -5  17   1  648.62  312.56  -2
   4 -17   1  648.62  312.56   1
  -5  16   1 1492.95  515.03  -2
   4 -16   1 1492.95  515.03   1
  -5  15   1 1275.17  419.97  -2
   4 -15   1 1275.17  419.97   1
  -5  14   1  267.80  347.64  -2
   4 -14   1  267.80  347.64   1
  -5  13   1  400.02  147.13  -2
   4 -13   1  400.02  147.13   1
  -5  12   1 2762.88  590.16  -2
   4 -12   1 2762.88  590.16   1
  -5  11   1  586.63  280.82  -2
   4 -11   1  586.63  280.82   1
  -5  10   1 3478.85  606.11  -2
   4 -10   1 3478.85  606.11   1
  -5   9   1  554.36  259.06  -2
   4  -9   1  554.36  259.06   1
  -5   8   1 2010.47  405.27  -2
   4  -8   1 2010.47  405.27   1
  -5   7   1  904.90  275.48  -2
   4  -7   1  904.90  275.48   1
  -5   6   118096.00  530.28  -2
   4  -6   118096.00  530.28   1
  -5   6   119271.90 1170.47  -2
   4  -6   119271.90 1170.47   1
  -5   5   115734.50  551.48  -2
   4  -5   115734.50  551.48   1
  -5   5   115913.90  956.36  -2
   4  -5   115913.90  956.36   1
   5  -4  -116039.50  885.20  -2
  -4   4  -116039.50  885.20   1
  -5   4   116991.70  941.20  -2
   4  -4   116991.70  941.20   1
  -5   4   115087.70  617.17  -2
   4  -4   115087.70  617.17   1
   5  -3  -117378.00  885.28  -2
  -4   3  -117378.00  885.28   1
   5  -3  -117728.80  771.77  -2
  -4   3  -117728.80  771.77   1
  -5   3   117061.70  716.50  -2
   4  -3   117061.70  716.50   1
   5  -2  -1 3807.10  386.51  -2
  -4   2  -1 3807.10  386.51   1
  -5   2   1 4117.66  368.06  -2
   4  -2   1 4117.66  368.06   1
   5  -2  -1 4474.43  442.01  -2
  -4   2  -1 4474.43  442.01   1
  -5   1   1 7892.37  557.29  -2
   4  -1   1 7892.37  557.29   1
   5  -1  -1 7844.85  553.24  -2
  -4   1  -1 7844.85  553.24   1
   5  -1  -1 6474.59  310.45  -2
  -4   1  -1 6474.59  310.45   1
   5  -1  -1 6774.91  499.42  -2
  -4   1  -1 6774.91  499.42   1
  -5   1   1 7239.98  513.56  -2
   4  -1   1 7239.98  513.56   1
   5  -1  -1 7893.91  552.76  -2
  -4   1  -1 7893.91  552.76   1
   5   0  -1   97.09  117.82  -2
  -4   0  -1   97.09  117.82   1
  -5   0   1  -33.48   67.75  -2
   4   0   1  -33.48   67.75   1
  -5   0   1 -119.61  102.94  -2
   4   0   1 -119.61  102.94   1
  -5   0   1  -56.68   99.37  -2
   4   0   1  -56.68   99.37   1
   5   0  -1   -3.12   91.16  -2
  -4   0  -1   -3.12   91.16   1
   5   0  -1   -0.37   88.58  -2
  -4   0  -1   -0.37   88.58   1
   5   1  -1 7504.60  585.37  -2
  -4  -1  -1 7504.60  585.37   1
  -5  -1   1 8558.49  593.90  -2
   4   1   1 8558.49  593.90   1
   5   1  -1 7043.47  563.07  -2
  -4  -1  -1 7043.47  563.07   1
  -5  -1   1 7016.25  575.92  -2
   4   1   1 7016.25  575.92   1
  -5  -1   1 7258.32  565.99  -2
   4   1   1 7258.32  565.99   1
   5   1  -1 7079.16  534.54  -2
  -4  -1  -1 7079.16  534.54   1
  -5  -1   1 7370.56  330.44  -2
   4   1   1 7370.56  330.44   1
  -5  -2   1 4139.05  467.14  -2
   4   2   1 4139.05  467.14   1
   5   2  -1 4005.75  468.30  -2
  -4  -2  -1 4005.75  468.30   1
   5   2  -1 4028.97  420.97  -2
  -4  -2  -1 4028.97  420.97   1
   5   3  -116395.80  992.12  -2
  -4  -3  -116395.80  992.12   1
   5   3  -116210.10  917.49  -2
  -4  -3  -116210.10  917.49   1
  -5  -3   117006.30  941.82  -2
   4   3   117006.30  941.82   1
  -5  -4   114528.80  918.22  -2
   4   4   114528.80  918.22   1
   5   4  -114871.70  956.50  -2
  -4  -4  -114871.70  956.50   1
   5   4  -113517.20  864.27  -2
  -4  -4  -113517.20  864.27   1
  -5  -5   113851.50  934.77  -2
   4   5   113851.50  934.77   1
   5   5  -113200.70  930.66  -2
  -4  -5  -113200.70  930.66   1
  -5  -6   120220.40 1135.61  -2
   4   6   120220.40 1135.61   1
   5   6  -118247.60 1123.48  -2
  -4  -6  -118247.60 1123.48   1
   5   6  -115752.80 1085.32  -2
  -4  -6  -115752.80 1085.32   1
   5   7  -1  908.88  291.46  -2
  -4  -7  -1  908.88  291.46   1
  -5  -7   1  955.42  243.97  -2
   4   7   1  955.42  243.97   1
   5   8  -1 1300.86  332.55  -2
  -4  -8  -1 1300.86  332.55   1
  -5  -8   1 1589.82  339.62  -2
   4   8   1 1589.82  339.62   1
  -5  -9   1  615.46  237.62  -2
   4   9   1  615.46  237.62   1
   5   9  -1  937.05  307.60  -2
  -4  -9  -1  937.05  307.60   1
   5  10  -1 2254.93  429.89  -2
  -4 -10  -1 2254.93  429.89   1
  -5 -10   1 3434.40  530.61  -2
   4  10   1 3434.40  530.61   1
  -5 -11   1  370.08  204.55  -2
   4  11   1  370.08  204.55   1
   5  11  -1  729.01  270.68  -2
  -4 -11  -1  729.01  270.68   1
   5  12  -1 2257.62  515.05  -2
  -4 -12  -1 2257.62  515.05   1
  -5 -12   1 3480.35  571.04  -2
   4  12   1 3480.35  571.04   1
  -5 -13   1  368.65  191.59  -2
   4  13   1  368.65  191.59   1
   5  13  -1  478.74  251.16  -2
  -4 -13  -1  478.74  251.16   1
  -5 -14   1  183.17  213.26  -2
   4  14   1  183.17  213.26   1
   5  14  -1  -73.65  260.51  -2
  -4 -14  -1  -73.65  260.51   1
   5  15  -1 1988.18  513.96  -2
  -4 -15  -1 1988.18  513.96   1
  -5 -15   1 2309.76  488.17  -2
   4  15   1 2309.76  488.17   1
   5  16  -1 1725.06  549.34  -2
  -4 -16  -1 1725.06  549.34   1
  -4  17   1   23.86  170.37  -2
   3 -17   1   23.86  170.37   1
  -4  16   1 1330.51  469.27  -2
   3 -16   1 1330.51  469.27   1
  -4  15   1 -271.78  265.95  -2
   3 -15   1 -271.78  265.95   1
  -4  14   1  635.99  279.50  -2
   3 -14   1  635.99  279.50   1
  -4  13   1  150.02  161.44  -2
   3 -13   1  150.02  161.44   1
  -4  12   1 7066.41  861.03  -2
   3 -12   1 7066.41  861.03   1
  -4  11   1 1053.10  355.08  -2
   3 -11   1 1053.10  355.08   1
  -4  10   1 6782.04  863.57  -2
   3 -10   1 6782.04  863.57   1
   4 -10  -1 6801.91  438.80  -2
  -3  10  -1 6801.91  438.80   1
   4  -9  -1 1139.19  197.99  -2
  -3   9  -1 1139.19  197.99   1
  -4   9   1 1377.22  377.15  -2
   3  -9   1 1377.22  377.15   1
  -4   8   1 1652.61  351.66  -2
   3  -8   1 1652.61  351.66   1
  -4   7   1  533.72  212.41  -2
   3  -7   1  533.72  212.41   1
  -4   6   1  705.61  194.67  -2
   3  -6   1  705.61  194.67   1
  -4   5   112706.00  388.85  -2
   3  -5   112706.00  388.85   1
  -4   5   113913.60  828.34  -2
   3  -5   113913.60  828.34   1
  -4   4   143921.30 1409.40  -2
   3  -4   143921.30 1409.40   1
  -4   4   140407.20  815.34  -2
   3  -4   140407.20  815.34   1
   4  -3  -1 9452.33  483.46  -2
  -3   3  -1 9452.33  483.46   1
  -4   3   1 8782.68  435.07  -2
   3  -3   1 8782.68  435.07   1
   4  -3  -110523.50  660.31  -2
  -3   3  -110523.50  660.31   1
  -4   3   1 9417.60  614.36  -2
   3  -3   1 9417.60  614.36   1
   4  -2  -115216.20  703.20  -2
  -3   2  -115216.20  703.20   1
   4  -2  -114469.80  635.86  -2
  -3   2  -114469.80  635.86   1
   4  -2  -115277.70  762.52  -2
  -3   2  -115277.70  762.52   1
  -4   2   114029.90  591.75  -2
   3  -2   114029.90  591.75   1
   4  -1  -1 5424.53  402.70  -2
  -3   1  -1 5424.53  402.70   1
  -4   1   1 4962.31  380.21  -2
   3  -1   1 4962.31  380.21   1
   4  -1  -1 5133.58  273.34  -2
  -3   1  -1 5133.58  273.34   1
  -4   1   1 5754.78  420.83  -2
   3  -1   1 5754.78  420.83   1
   4  -1  -1 5250.09  409.77  -2
  -3   1  -1 5250.09  409.77   1
   4  -1  -1 5410.15  426.18  -2
  -3   1  -1 5410.15  426.18   1
   4   0  -1   53.62   51.56  -2
  -3   0  -1   53.62   51.56   1
  -4   0   1   37.35   61.74  -2
   3   0   1   37.35   61.74   1
  -4   0   1  -85.87   96.50  -2
   3   0   1  -85.87   96.50   1
  -4   0   1   33.78   54.45  -2
   3   0   1   33.78   54.45   1
  -4   0   1   24.21  108.19  -2
   3   0   1   24.21  108.19   1
   4   0  -1   37.43   87.95  -2
  -3   0  -1   37.43   87.95   1
   4   0  -1  -59.49  100.54  -2
  -3   0  -1  -59.49  100.54   1
   4   0  -1  -14.77   86.79  -2
  -3   0  -1  -14.77   86.79   1
  -4  -1   1 5102.70  278.18  -2
   3   1   1 5102.70  278.18   1
  -4  -1   1 5564.94  468.82  -2
   3   1   1 5564.94  468.82   1
  -4  -1   1 4579.37  406.66  -2
   3   1   1 4579.37  406.66   1
   4   1  -1 5393.63  445.11  -2
  -3  -1  -1 5393.63  445.11   1
   4   1  -1 5259.00  416.60  -2
  -3  -1  -1 5259.00  416.60   1
  -4  -1   1 5949.28  443.29  -2
   3   1   1 5949.28  443.29   1
   4   1  -1 5223.81  450.22  -2
  -3  -1  -1 5223.81  450.22   1
  -4  -2   113965.10  781.49  -2
   3   2   113965.10  781.49   1
   4   2  -114209.40  794.01  -2
  -3  -2  -114209.40  794.01   1
  -4  -2   114600.70  709.82  -2
   3   2   114600.70  709.82   1
   4   2  -112747.10  707.36  -2
  -3  -2  -112747.10  707.36   1
   4   2  -113587.60  756.35  -2
  -3  -2  -113587.60  756.35   1
  -4  -2   113579.00  731.06  -2
   3   2   113579.00  731.06   1
  -4  -3   110516.20  634.54  -2
   3   3   110516.20  634.54   1
  -4  -3   1 9150.08  661.34  -2
   3   3   1 9150.08  661.34   1
   4   3  -1 8858.61  593.48  -2
  -3  -3  -1 8858.61  593.48   1
  -4  -3   1 9036.12  637.32  -2
   3   3   1 9036.12  637.32   1
   4   3  -1 9342.57  678.31  -2
  -3  -3  -1 9342.57  678.31   1
   4   3  -1 9325.75  671.57  -2
  -3  -3  -1 9325.75  671.57   1
   4   4  -137311.30 1348.67  -2
  -3  -4  -137311.30 1348.67   1
  -4  -4   140906.80 1407.45  -2
   3   4   140906.80 1407.45   1
   4   4  -139432.60 1500.75  -2
  -3  -4  -139432.60 1500.75   1
  -4  -5   112726.00  834.15  -2
   3   5   112726.00  834.15   1
   4   5  -111820.30  822.89  -2
  -3  -5  -111820.30  822.89   1
   4   5  -111668.70  828.93  -2
  -3  -5  -111668.70  828.93   1
  -4  -6   1  624.57  176.78  -2
   3   6   1  624.57  176.78   1
   4   6  -1  778.96  245.08  -2
  -3  -6  -1  778.96  245.08   1
  -4  -7   1  596.77  185.58  -2
   3   7   1  596.77  185.58   1
   4   7  -1  506.35  232.34  -2
  -3  -7  -1  506.35  232.34   1
  -4  -8   1 1673.79  319.90  -2
   3   8   1 1673.79  319.90   1
   4   8  -1 1108.36  285.31  -2
  -3  -8  -1 1108.36  285.31   1
   4   9  -1  936.63  186.25  -2
  -3  -9  -1  936.63  186.25   1
   4   9  -1 1025.73  223.59  -2
  -3  -9  -1 1025.73  223.59   1
  -4  -9   1 1313.12  304.08  -2
   3   9   1 1313.12  304.08   1
   4  10  -1 7160.13  474.73  -2
  -3 -10  -1 7160.13  474.73   1
  -4 -10   1 8220.40  763.88  -2
   3  10   1 8220.40  763.88   1
   4  10  -1 7659.45  814.12  -2
  -3 -10  -1 7659.45  814.12   1
   4  11  -1  919.69  295.08  -2
  -3 -11  -1  919.69  295.08   1
  -4 -11   1 1190.24  293.40  -2
   3  11   1 1190.24  293.40   1
  -4 -12   1 7881.00  774.63  -2
   3  12   1 7881.00  774.63   1
   4  12  -1 5964.56  798.05  -2
  -3 -12  -1 5964.56  798.05   1
  -4 -13   1  228.71  172.27  -2
   3  13   1  228.71  172.27   1
   4  13  -1   89.87  137.78  -2
  -3 -13  -1   89.87  137.78   1
  -4 -14   1 1368.76  345.49  -2
   3  14   1 1368.76  345.49   1
   4  14  -1 1009.38  381.52  -2
  -3 -14  -1 1009.38  381.52   1
   4  15  -1  267.73  259.94  -2
  -3 -15  -1  267.73  259.94   1
   4  16  -1  844.90  365.06  -2
  -3 -16  -1  844.90  365.06   1
   4  17  -1    5.85  190.38  -2
  -3 -17  -1    5.85  190.38   1
  -3  17   1 -316.76  218.35  -2
   2 -17   1 -316.76  218.35   1
  -3  16   1 1397.84  492.18  -2
   2 -16   1 1397.84  492.18   1
  -3  15   1 1593.36  504.44  -2
   2 -15   1 1593.36  504.44   1
  -3  14   1 1341.00  394.10  -2
   2 -14   1 1341.00  394.10   1
  -3  13   1 1354.81  373.37  -2
   2 -13   1 1354.81  373.37   1
  -3  12   1 2221.44  451.40  -2
   2 -12   1 2221.44  451.40   1
  -3  11   1 9780.33  942.16  -2
   2 -11   1 9780.33  942.16   1
  -3  10   1  365.01  142.21  -2
   2 -10   1  365.01  142.21   1
   3 -10  -1  368.43   73.53  -2
  -2  10  -1  368.43   73.53   1
  -3   9   1 7947.05  763.40  -2
   2  -9   1 7947.05  763.40   1
   3  -9  -1 5804.55  345.35  -2
  -2   9  -1 5804.55  345.35   1
  -3   8   1  195.50  117.76  -2
   2  -8   1  195.50  117.76   1
   3  -8  -1  174.24   71.12  -2
  -2   8  -1  174.24   71.12   1
  -3   7   1 3590.44  458.88  -2
   2  -7   1 3590.44  458.88   1
   3  -7  -1 2642.64  263.51  -2
  -2   7  -1 2642.64  263.51   1
  -3   6   1 2322.77  354.66  -2
   2  -6   1 2322.77  354.66   1
  -3   5   116799.20  890.23  -2
   2  -5   116799.20  890.23   1
  -3   4   1 2537.47  318.30  -2
   2  -4   1 2537.47  318.30   1
   3  -4  -1 3026.43  339.32  -2
  -2   4  -1 3026.43  339.32   1
  -3   4   1 2824.46  163.15  -2
   2  -4   1 2824.46  163.15   1
   3  -4  -1 2074.17  176.63  -2
  -2   4  -1 2074.17  176.63   1
   3  -3  -1 2152.86  255.55  -2
  -2   3  -1 2152.86  255.55   1
  -3   3   1 1969.12  170.82  -2
   2  -3   1 1969.12  170.82   1
   3  -3  -1 1858.56  173.16  -2
  -2   3  -1 1858.56  173.16   1
  -3   3   1 2237.98  270.79  -2
   2  -3   1 2237.98  270.79   1
  -3   2   116542.80  705.57  -2
   2  -2   116542.80  705.57   1
   3  -2  -117603.70  576.76  -2
  -2   2  -117603.70  576.76   1
   3  -2  -118489.80  726.77  -2
  -2   2  -118489.80  726.77   1
   3  -2  -117160.30  650.54  -2
  -2   2  -117160.30  650.54   1
  -3   2   116685.40  536.83  -2
   2  -2   116685.40  536.83   1
   3  -1  -1 8816.97  457.41  -2
  -2   1  -1 8816.97  457.41   1
   3  -1  -1 8554.79  422.05  -2
  -2   1  -1 8554.79  422.05   1
   3  -1  -1 7724.96  345.88  -2
  -2   1  -1 7724.96  345.88   1
  -3   1   1 7865.60  395.82  -2
   2  -1   1 7865.60  395.82   1
  -3   1   1 8086.41  445.78  -2
   2  -1   1 8086.41  445.78   1
   3   0  -1  117.84   86.47  -2
  -2   0  -1  117.84   86.47   1
  -3   0   1  -48.87   74.08  -2
   2   0   1  -48.87   74.08   1
   3   0  -1   42.47   72.92  -2
  -2   0  -1   42.47   72.92   1
  -3   0   1  -22.44   57.14  -2
   2   0   1  -22.44   57.14   1
   3   0  -1 -139.97   66.08  -2
  -2   0  -1 -139.97   66.08   1
  -3   0   1  -36.30   77.46  -2
   2   0   1  -36.30   77.46   1
   3   0  -1   75.91   88.52  -2
  -2   0  -1   75.91   88.52   1
  -3  -1   1 7734.66  349.31  -2
   2   1   1 7734.66  349.31   1
   3   1  -1 7823.32  434.73  -2
  -2  -1  -1 7823.32  434.73   1
   3   1  -1 7739.78  510.74  -2
  -2  -1  -1 7739.78  510.74   1
  -3  -1   1 7757.67  519.01  -2
   2   1   1 7757.67  519.01   1
   3   1  -1 8036.27  490.45  -2
  -2  -1  -1 8036.27  490.45   1
  -3  -1   1 7969.41  474.25  -2
   2   1   1 7969.41  474.25   1
  -3  -1   1 8271.64  432.95  -2
   2   1   1 8271.64  432.95   1
   3   2  -117829.80  709.10  -2
  -2  -2  -117829.80  709.10   1
  -3  -2   117000.10  774.20  -2
   2   2   117000.10  774.20   1
   3   2  -117060.00  753.21  -2
  -2  -2  -117060.00  753.21   1
  -3  -2   117911.60  751.03  -2
   2   2   117911.60  751.03   1
  -3  -2   117133.00  698.92  -2
   2   2   117133.00  698.92   1
   3   2  -117521.50  791.94  -2
  -2  -2  -117521.50  791.94   1
   3   3  -1 1965.18  303.71  -2
  -2  -3  -1 1965.18  303.71   1
  -3  -3   1 2299.35  272.42  -2
   2   3   1 2299.35  272.42   1
   3   3  -1 1412.02  258.40  -2
  -2  -3  -1 1412.02  258.40   1
   3   3  -1 2252.46  288.73  -2
  -2  -3  -1 2252.46  288.73   1
  -3  -3   1 1995.29  268.85  -2
   2   3   1 1995.29  268.85   1
  -3  -3   1 1841.12  285.18  -2
   2   3   1 1841.12  285.18   1
  -3  -4   1 2420.26  330.47  -2
   2   4   1 2420.26  330.47   1
   3   4  -1 2297.03  315.85  -2
  -2  -4  -1 2297.03  315.85   1
   3   4  -1 2306.89  349.06  -2
  -2  -4  -1 2306.89  349.06   1
  -3  -4   1 2374.45  333.08  -2
   2   4   1 2374.45  333.08   1
  -3  -4   1 2661.38  329.65  -2
   2   4   1 2661.38  329.65   1
   3   4  -1 2676.20  340.13  -2
  -2  -4  -1 2676.20  340.13   1
   3   5  -117409.70  916.36  -2
  -2  -5  -117409.70  916.36   1
  -3  -5   117380.80  865.24  -2
   2   5   117380.80  865.24   1
   3   5  -116086.40  894.89  -2
  -2  -5  -116086.40  894.89   1
   3   6  -1 2125.36  309.04  -2
  -2  -6  -1 2125.36  309.04   1
  -3  -6   1 2304.71  341.10  -2
   2   6   1 2304.71  341.10   1
  -3  -7   1 3577.55  430.33  -2
   2   7   1 3577.55  430.33   1
   3   7  -1 2897.18  290.68  -2
  -2  -7  -1 2897.18  290.68   1
   3   7  -1 2643.41  427.80  -2
  -2  -7  -1 2643.41  427.80   1
  -3  -8   1  325.62  122.39  -2
   2   8   1  325.62  122.39   1
   3   8  -1  392.32  107.83  -2
  -2  -8  -1  392.32  107.83   1
   3   8  -1  126.79   93.34  -2
  -2  -8  -1  126.79   93.34   1
  -3  -9   1 7364.62  652.25  -2
   2   9   1 7364.62  652.25   1
   3   9  -1 6214.80  375.77  -2
  -2  -9  -1 6214.80  375.77   1
   3   9  -1 7247.41  750.56  -2
  -2  -9  -1 7247.41  750.56   1
  -3 -10   1  621.59  203.00  -2
   2  10   1  621.59  203.00   1
   3  10  -1  346.05   79.24  -2
  -2 -10  -1  346.05   79.24   1
   3  10  -1  214.29  115.93  -2
  -2 -10  -1  214.29  115.93   1
   3  11  -1 8799.56  878.70  -2
  -2 -11  -1 8799.56  878.70   1
  -3 -11   110694.80  830.49  -2
   2  11   110694.80  830.49   1
   3  12  -1 2148.58  479.05  -2
  -2 -12  -1 2148.58  479.05   1
  -3 -12   1 2750.55  423.13  -2
   2  12   1 2750.55  423.13   1
   3  13  -1 1502.05  417.52  -2
  -2 -13  -1 1502.05  417.52   1
  -3 -13   1 1957.37  365.93  -2
   2  13   1 1957.37  365.93   1
  -3 -14   1 2264.38  401.08  -2
   2  14   1 2264.38  401.08   1
   3  14  -1 1852.07  481.25  -2
  -2 -14  -1 1852.07  481.25   1
   3  15  -1 1297.80  457.08  -2
  -2 -15  -1 1297.80  457.08   1
   3  16  -1 1496.84  555.74  -2
  -2 -16  -1 1496.84  555.74   1
   3  17  -1 -999.90  362.62  -2
  -2 -17  -1 -999.90  362.62   1
  -2  17   1 1057.49  392.55  -2
   1 -17   1 1057.49  392.55   1
  -2  16   1  507.97  316.77  -2
   1 -16   1  507.97  316.77   1
  -2  15   1  121.91  183.14  -2
   1 -15   1  121.91  183.14   1
  -2  14   1 1164.67  385.95  -2
   1 -14   1 1164.67  385.95   1
  -2  13   1 1354.04  336.78  -2
   1 -13   1 1354.04  336.78   1
  -2  12   1 4341.77  666.98  -2
   1 -12   1 4341.77  666.98   1
  -2  11   118935.20 1296.76  -2
   1 -11   118935.20 1296.76   1
  -2  10   1 1869.61  370.01  -2
   1 -10   1 1869.61  370.01   1
  -2   9   112224.50  943.20  -2
   1  -9   112224.50  943.20   1
   2  -9  -1 7255.99  276.29  -2
  -1   9  -1 7255.99  276.29   1
   2  -8  -1 1690.92  152.50  -2
  -1   8  -1 1690.92  152.50   1
  -2   8   1 2103.39  386.27  -2
   1  -8   1 2103.39  386.27   1
   2  -7  -1 6098.50  308.66  -2
  -1   7  -1 6098.50  308.66   1
  -2   7   1 8328.97  667.18  -2
   1  -7   1 8328.97  667.18   1
   2  -6  -1 8815.24  417.68  -2
  -1   6  -1 8815.24  417.68   1
  -2   6   110265.70  695.78  -2
   1  -6   110265.70  695.78   1
  -2   5   121977.90  908.23  -2
   1  -5   121977.90  908.23   1
   2  -5  -118894.30  600.98  -2
  -1   5  -118894.30  600.98   1
   2  -5  -121532.30  910.47  -2
  -1   5  -121532.30  910.47   1
   2  -4  -115537.80  713.68  -2
  -1   4  -115537.80  713.68   1
   2  -4  -112200.50  326.27  -2
  -1   4  -112200.50  326.27   1
   2  -4  -114057.70  541.42  -2
  -1   4  -114057.70  541.42   1
  -2   4   114870.50  691.79  -2
   1  -4   114870.50  691.79   1
   2  -3  -166878.80 1320.48  -2
  -1   3  -166878.80 1320.48   1
   2  -3  -164871.00  806.11  -2
  -1   3  -164871.00  806.11   1
   2  -3  -166131.00 1232.28  -2
  -1   3  -166131.00 1232.28   1
  -2   3   165825.00 1328.11  -2
   1  -3   165825.00 1328.11   1
   2  -2  -128898.60  780.47  -2
  -1   2  -128898.60  780.47   1
   2  -2  -127724.20  588.24  -2
  -1   2  -127724.20  588.24   1
  -2   2   129256.90  795.98  -2
   1  -2   129256.90  795.98   1
  -2   2   128115.80  575.96  -2
   1  -2   128115.80  575.96   1
   2  -1  -129158.10  655.88  -2
  -1   1  -129158.10  655.88   1
   2  -1  -128532.10  649.50  -2
  -1   1  -128532.10  649.50   1
   2  -1  -127948.40  727.49  -2
  -1   1  -127948.40  727.49   1
  -2   1   129414.20  662.60  -2
   1  -1   129414.20  662.60   1
   2  -1  -126946.90  664.37  -2
  -1   1  -126946.90  664.37   1
  -2   0   1  -20.80   43.63  -2
   1   0   1  -20.80   43.63   1
  -2   0   1   -9.05   56.90  -2
   1   0   1   -9.05   56.90   1
   2   0  -1  -24.05   47.56  -2
  -1   0  -1  -24.05   47.56   1
   2   0  -1  -18.21   46.24  -2
  -1   0  -1  -18.21   46.24   1
   2   0  -1  -65.82   44.77  -2
  -1   0  -1  -65.82   44.77   1
  -2   0   1   40.26   68.29  -2
   1   0   1   40.26   68.29   1
   2   1  -129849.50  799.38  -2
  -1  -1  -129849.50  799.38   1
  -2  -1   128469.00  785.09  -2
   1   1   128469.00  785.09   1
  -2  -1   128619.20  865.33  -2
   1   1   128619.20  865.33   1
  -2  -1   129061.60  685.81  -2
   1   1   129061.60  685.81   1
  -2  -1   127714.30  665.54  -2
   1   1   127714.30  665.54   1
   2   1  -128432.90  699.31  -2
  -1  -1  -128432.90  699.31   1
   2   1  -128417.10  886.19  -2
  -1  -1  -128417.10  886.19   1
   2   2  -128438.90  861.01  -2
  -1  -2  -128438.90  861.01   1
  -2  -2   127921.80  827.24  -2
   1   2   127921.80  827.24   1
  -2  -2   128228.10  923.11  -2
   1   2   128228.10  923.11   1
   2   2  -129488.80  782.63  -2
  -1  -2  -129488.80  782.63   1
  -2  -2   129934.30  767.65  -2
   1   2   129934.30  767.65   1
   2   2  -129784.10  931.30  -2
  -1  -2  -129784.10  931.30   1
  -2  -3   163329.60 1313.73  -2
   1   3   163329.60 1313.73   1
  -2  -3   164522.50 1342.01  -2
   1   3   164522.50 1342.01   1
   2   3  -166357.80 1450.81  -2
  -1  -3  -166357.80 1450.81   1
   2   3  -162650.10 1384.79  -2
  -1  -3  -162650.10 1384.79   1
   2   3  -163797.50 1328.26  -2
  -1  -3  -163797.50 1328.26   1
  -2  -3   159406.30 1429.33  -2
   1   3   159406.30 1429.33   1
   2   4  -114107.30  695.62  -2
  -1  -4  -114107.30  695.62   1
  -2  -4   114066.40  668.75  -2
   1   4   114066.40  668.75   1
   2   4  -113783.90  542.90  -2
  -1  -4  -113783.90  542.90   1
  -2  -4   114324.40  735.39  -2
   1   4   114324.40  735.39   1
  -2  -4   114983.40  727.72  -2
   1   4   114983.40  727.72   1
   2   4  -114133.70  746.93  -2
  -1  -4  -114133.70  746.93   1
   2   4  -114968.50  702.26  -2
  -1  -4  -114968.50  702.26   1
  -2  -4   115103.30  714.50  -2
   1   4   115103.30  714.50   1
  -2  -5   121307.10  937.60  -2
   1   5   121307.10  937.60   1
   2   5  -121279.60  903.23  -2
  -1  -5  -121279.60  903.23   1
  -2  -5   120273.10  868.08  -2
   1   5   120273.10  868.08   1
   2   5  -119051.40  628.69  -2
  -1  -5  -119051.40  628.69   1
  -2  -5   120126.50  941.68  -2
   1   5   120126.50  941.68   1
   2   5  -120247.70  910.76  -2
  -1  -5  -120247.70  910.76   1
   2   6  -1 9127.57  663.01  -2
  -1  -6  -1 9127.57  663.01   1
   2   6  -1 9219.91  629.89  -2
  -1  -6  -1 9219.91  629.89   1
   2   6  -1 8471.65  407.17  -2
  -1  -6  -1 8471.65  407.17   1
  -2  -6   110087.30  622.71  -2
   1   6   110087.30  622.71   1
   2   7  -1 6869.62  357.84  -2
  -1  -7  -1 6869.62  357.84   1
  -2  -7   1 7697.72  584.12  -2
   1   7   1 7697.72  584.12   1
   2   7  -1 6572.91  563.04  -2
  -1  -7  -1 6572.91  563.04   1
   2   7  -1 6568.28  626.88  -2
  -1  -7  -1 6568.28  626.88   1
   2   8  -1 1687.27  167.38  -2
  -1  -8  -1 1687.27  167.38   1
  -2  -8   1 2127.75  311.55  -2
   1   8   1 2127.75  311.55   1
   2   8  -1 1859.03  375.41  -2
  -1  -8  -1 1859.03  375.41   1
   2   9  -1 9678.46  352.79  -2
  -1  -9  -1 9678.46  352.79   1
   2   9  -110892.60  873.44  -2
  -1  -9  -110892.60  873.44   1
  -2  -9   113092.70  801.65  -2
   1   9   113092.70  801.65   1
  -2 -10   1 2126.91  342.74  -2
   1  10   1 2126.91  342.74   1
   2  10  -1 2243.44  427.95  -2
  -1 -10  -1 2243.44  427.95   1
  -2 -11   119454.60 1056.55  -2
   1  11   119454.60 1056.55   1
   2  11  -117365.10 1240.90  -2
  -1 -11  -117365.10 1240.90   1
   2  12  -1 3035.72  555.00  -2
  -1 -12  -1 3035.72  555.00   1
  -2 -12   1 4067.93  510.79  -2
   1  12   1 4067.93  510.79   1
  -2 -13   1 1779.20  343.24  -2
   1  13   1 1779.20  343.24   1
   2  13  -1 1585.16  396.51  -2
  -1 -13  -1 1585.16  396.51   1
   2  14  -1  822.98  283.91  -2
  -1 -14  -1  822.98  283.91   1
   2  15  -1   24.60  172.69  -2
  -1 -15  -1   24.60  172.69   1
   2  16  -1  200.68  261.62  -2
  -1 -16  -1  200.68  261.62   1
   2  17  -1 1672.55  535.32  -2
  -1 -17  -1 1672.55  535.32   1
  -1  17   1 1237.39  431.65  -2
   0 -17   1 1237.39  431.65   1
  -1  16   1  688.33  298.22  -2
   0 -16   1  688.33  298.22   1
  -1  15   1 -327.15  269.22  -2
   0 -15   1 -327.15  269.22   1
  -1  14   1  667.33  365.85  -2
   0 -14   1  667.33  365.85   1
  -1  13   1  567.70  153.17  -2
   0 -13   1  567.70  153.17   1
  -1  12   1 5296.50  722.25  -2
   0 -12   1 5296.50  722.25   1
   1 -11  -1 3657.15  282.19  -2
   0  11  -1 3657.15  282.19   1
  -1  11   1 4365.64  629.61  -2
   0 -11   1 4365.64  629.61   1
  -1  10   1 4116.70  552.37  -2
   0 -10   1 4116.70  552.37   1
   1 -10  -1 3365.35  265.60  -2
   0  10  -1 3365.35  265.60   1
   1  -9  -1 2014.86  209.09  -2
   0   9  -1 2014.86  209.09   1
  -1   9   1 2763.95  441.05  -2
   0  -9   1 2763.95  441.05   1
   1  -8  -1 6522.22  359.12  -2
   0   8  -1 6522.22  359.12   1
  -1   8   1 8176.94  703.79  -2
   0  -8   1 8176.94  703.79   1
   1  -7  -1 1902.70  190.15  -2
   0   7  -1 1902.70  190.15   1
  -1   7   1 2535.31  372.28  -2
   0  -7   1 2535.31  372.28   1
   1  -6  -118991.20  494.02  -2
   0   6  -118991.20  494.02   1
  -1   6   119707.60  941.79  -2
   0  -6   119707.60  941.79   1
   1  -5  -1 3860.68  230.30  -2
   0   5  -1 3860.68  230.30   1
   1  -5  -1 3542.30  352.36  -2
   0   5  -1 3542.30  352.36   1
  -1   5   1 3695.46  373.06  -2
   0  -5   1 3695.46  373.06   1
  -1   4   113222.60  461.67  -2
   0  -4   113222.60  461.67   1
   1  -4  -113458.70  635.69  -2
   0   4  -113458.70  635.69   1
  -1   4   113314.80  640.92  -2
   0  -4   113314.80  640.92   1
   1  -4  -114838.90  459.51  -2
   0   4  -114838.90  459.51   1
   1  -3  -126551.20  731.40  -2
   0   3  -126551.20  731.40   1
  -1   3   127440.80  766.11  -2
   0  -3   127440.80  766.11   1
  -1   3   123753.00  628.40  -2
   0  -3   123753.00  628.40   1
   1  -3  -124568.40  595.49  -2
   0   3  -124568.40  595.49   1
   1  -2  -123825.00  592.41  -2
   0   2  -123825.00  592.41   1
  -1   2   122760.10  601.50  -2
   0  -2   122760.10  601.50   1
   1  -2  -122916.50  598.06  -2
   0   2  -122916.50  598.06   1
  -1   2   122960.80  628.39  -2
   0  -2   122960.80  628.39   1
   1  -1  -1 4444.83  270.82  -2
   0   1  -1 4444.83  270.82   1
   1  -1  -1 4018.35  257.52  -2
   0   1  -1 4018.35  257.52   1
   1  -1  -1 4022.09  189.18  -2
   0   1  -1 4022.09  189.18   1
   1  -1  -1 3736.43  227.96  -2
   0   1  -1 3736.43  227.96   1
   1   1  -1 3841.72  203.18  -2
   0  -1  -1 3841.72  203.18   1
  -1  -1   1 3920.33  257.77  -2
   0   1   1 3920.33  257.77   1
  -1  -1   1 3856.57  238.27  -2
   0   1   1 3856.57  238.27   1
   1   2  -123398.00  726.85  -2
   0  -2  -123398.00  726.85   1
   1   2  -120835.50  588.31  -2
   0  -2  -120835.50  588.31   1
  -1  -2   123275.30  705.57  -2
   0   2   123275.30  705.57   1
   1   2  -122869.10  693.47  -2
   0  -2  -122869.10  693.47   1
  -1  -2   121837.30  586.64  -2
   0   2   121837.30  586.64   1
   1   2  -123467.50  607.79  -2
   0  -2  -123467.50  607.79   1
  -1  -2   123479.30  613.53  -2
   0   2   123479.30  613.53   1
  -1  -2   123147.30  724.32  -2
   0   2   123147.30  724.32   1
   1   3  -122553.80  576.87  -2
   0  -3  -122553.80  576.87   1
  -1  -3   124897.10  764.02  -2
   0   3   124897.10  764.02   1
  -1  -3   124736.40  794.51  -2
   0   3   124736.40  794.51   1
   1   3  -125315.10  749.54  -2
   0  -3  -125315.10  749.54   1
  -1  -3   124876.40  784.43  -2
   0   3   124876.40  784.43   1
   1   3  -124520.00  817.30  -2
   0  -3  -124520.00  817.30   1
  -1  -3   121077.50  647.43  -2
   0   3   121077.50  647.43   1
   1   3  -125439.60  770.60  -2
   0  -3  -125439.60  770.60   1
   1   4  -113972.90  647.52  -2
   0  -4  -113972.90  647.52   1
  -1  -4   114137.80  652.74  -2
   0   4   114137.80  652.74   1
   1   4  -113475.00  626.19  -2
   0  -4  -113475.00  626.19   1
  -1  -4   113675.40  639.90  -2
   0   4   113675.40  639.90   1
   1   4  -112484.50  431.49  -2
   0  -4  -112484.50  431.49   1
  -1  -4   112202.90  462.19  -2
   0   4   112202.90  462.19   1
   1   4  -113981.40  615.56  -2
   0  -4  -113981.40  615.56   1
  -1  -4   115146.10  623.56  -2
   0   4   115146.10  623.56   1
   1   5  -1 3842.52  345.58  -2
   0  -5  -1 3842.52  345.58   1
   1   5  -1 3535.54  224.02  -2
   0  -5  -1 3535.54  224.02   1
  -1  -5   1 4184.93  356.64  -2
   0   5   1 4184.93  356.64   1
   1   5  -1 3577.16  380.42  -2
   0  -5  -1 3577.16  380.42   1
  -1  -5   1 3172.18  351.29  -2
   0   5   1 3172.18  351.29   1
  -1  -5   1 3400.88  366.82  -2
   0   5   1 3400.88  366.82   1
   1   6  -117094.40  784.07  -2
   0  -6  -117094.40  784.07   1
   1   6  -117795.00  900.75  -2
   0  -6  -117795.00  900.75   1
  -1  -6   119317.50  793.94  -2
   0   6   119317.50  793.94   1
  -1  -6   116745.20  814.81  -2
   0   6   116745.20  814.81   1
   1   6  -116694.50  473.40  -2
   0  -6  -116694.50  473.40   1
  -1  -7   1 2055.14  297.85  -2
   0   7   1 2055.14  297.85   1
   1   7  -1 1897.07  277.78  -2
   0  -7  -1 1897.07  277.78   1
  -1  -7   1 2273.11  286.39  -2
   0   7   1 2273.11  286.39   1
   1   7  -1 2100.90  356.66  -2
   0  -7  -1 2100.90  356.66   1
   1   7  -1 1709.00  150.48  -2
   0  -7  -1 1709.00  150.48   1
   1   8  -1 6604.14  541.95  -2
   0  -8  -1 6604.14  541.95   1
   1   8  -1 7210.04  685.54  -2
   0  -8  -1 7210.04  685.54   1
  -1  -8   1 7892.24  572.23  -2
   0   8   1 7892.24  572.23   1
  -1  -9   1 2688.89  337.83  -2
   0   9   1 2688.89  337.83   1
   1   9  -1 1940.33  313.03  -2
   0  -9  -1 1940.33  313.03   1
   1   9  -1 2403.03  419.26  -2
   0  -9  -1 2403.03  419.26   1
  -1 -10   1 4242.22  438.43  -2
   0  10   1 4242.22  438.43   1
   1  10  -1 3954.84  549.80  -2
   0 -10  -1 3954.84  549.80   1
   1  11  -1 3527.48  564.73  -2
   0 -11  -1 3527.48  564.73   1
  -1 -11   1 4088.60  443.45  -2
   0  11   1 4088.60  443.45   1
   1  12  -1 4288.50  644.64  -2
   0 -12  -1 4288.50  644.64   1
  -1 -12   1 5613.72  536.11  -2
   0  12   1 5613.72  536.11   1
   1  13  -1  799.56  297.82  -2
   0 -13  -1  799.56  297.82   1
  -1 -13   1  760.07  221.57  -2
   0  13   1  760.07  221.57   1
   1  14  -1 1417.88  443.55  -2
   0 -14  -1 1417.88  443.55   1
   1  15  -1   76.26  258.68  -2
   0 -15  -1   76.26  258.68   1
   1  16  -1 1527.22  511.31  -2
   0 -16  -1 1527.22  511.31   1
   1  17  -1  392.19  324.43  -2
   0 -17  -1  392.19  324.43   1
   0  17   1  149.13  211.07  -2
  -1 -17   1  149.13  211.07   1
   0  16   1 1543.58  429.18  -2
  -1 -16   1 1543.58  429.18   1
   0  15   1  262.61  241.55  -2
  -1 -15   1  262.61  241.55   1
   0  14   1 1435.74  426.12  -2
  -1 -14   1 1435.74  426.12   1
   0  13   1  812.12  311.47  -2
  -1 -13   1  812.12  311.47   1
   0  12   1 6620.06  813.28  -2
  -1 -12   1 6620.06  813.28   1
   0 -12  -1 7861.83  530.16  -2
   1  12  -1 7861.83  530.16   1
   0 -11  -1 3533.08  351.18  -2
   1  11  -1 3533.08  351.18   1
   0  11   1 2641.62  468.08  -2
  -1 -11   1 2641.62  468.08   1
   0 -10  -1 3036.56  325.75  -2
   1  10  -1 3036.56  325.75   1
   0  10   1 2551.53  434.35  -2
  -1 -10   1 2551.53  434.35   1
   0  -9  -1 3226.75  326.93  -2
   1   9  -1 3226.75  326.93   1
   0   9   1 3464.55  472.43  -2
  -1  -9   1 3464.55  472.43   1
   0   8   1 6046.11  613.11  -2
  -1  -8   1 6046.11  613.11   1
   0  -8  -1 5940.87  435.63  -2
   1   8  -1 5940.87  435.63   1
   0   7   1 1656.25  280.98  -2
  -1  -7   1 1656.25  280.98   1
   0  -7  -1 1669.63  224.96  -2
   1   7  -1 1669.63  224.96   1
   0   7   1 1284.66  133.35  -2
  -1  -7   1 1284.66  133.35   1
   0   6   126877.70 1072.65  -2
  -1  -6   126877.70 1072.65   1
   0   6   119804.90  536.16  -2
  -1  -6   119804.90  536.16   1
   0   5   1 2430.71  189.34  -2
  -1  -5   1 2430.71  189.34   1
   0   5   1 2841.74  320.45  -2
  -1  -5   1 2841.74  320.45   1
   0  -5  -1 2760.23  319.70  -2
   1   5  -1 2760.23  319.70   1
   0   4   113592.20  610.88  -2
  -1  -4   113592.20  610.88   1
   0  -4  -113200.70  614.95  -2
   1   4  -113200.70  614.95   1
   0   4   113319.50  426.85  -2
  -1  -4   113319.50  426.85   1
   0  -3  -117436.10  613.61  -2
   1   3  -117436.10  613.61   1
   0   3   118505.80  608.56  -2
  -1  -3   118505.80  608.56   1
   0  -3  -118215.60  512.66  -2
   1   3  -118215.60  512.66   1
   0   3   119016.80  498.60  -2
  -1  -3   119016.80  498.60   1
   0  -2  -115886.20  484.73  -2
   1   2  -115886.20  484.73   1
   0   2   116179.00  472.42  -2
  -1  -2   116179.00  472.42   1
   0   2   117076.00  476.22  -2
  -1  -2   117076.00  476.22   1
   0  -2  -115920.00  476.43  -2
   1   2  -115920.00  476.43   1
   0  -1  -1 3071.99  213.08  -2
   1   1  -1 3071.99  213.08   1
   0  -1  -1 3133.12  156.35  -2
   1   1  -1 3133.12  156.35   1
   0   1  -1 2583.85  153.74  -2
   1  -1  -1 2583.85  153.74   1
   0  -1   1 3383.92  215.25  -2
  -1   1   1 3383.92  215.25   1
   0  -1   1 2895.09  230.09  -2
  -1   1   1 2895.09  230.09   1
   0   2  -116954.80  544.86  -2
   1  -2  -116954.80  544.86   1
   0   2  -115915.80  492.56  -2
   1  -2  -115915.80  492.56   1
   0  -2   114736.20  492.05  -2
  -1   2   114736.20  492.05   1
   0   2  -115028.20  503.69  -2
   1  -2  -115028.20  503.69   1
   0   2  -116374.30  484.78  -2
   1  -2  -116374.30  484.78   1
   0  -2   116900.00  470.48  -2
  -1   2   116900.00  470.48   1
   0   3  -117834.70  588.50  -2
   1  -3  -117834.70  588.50   1
   0  -3   117839.10  498.51  -2
  -1   3   117839.10  498.51   1
   0  -3   117658.50  607.77  -2
  -1   3   117658.50  607.77   1
   0   3  -117097.10  627.76  -2
   1  -3  -117097.10  627.76   1
   0   3  -117432.10  573.33  -2
   1  -3  -117432.10  573.33   1
   0  -3   119045.40  611.10  -2
  -1   3   119045.40  611.10   1
   0  -3   116690.50  556.63  -2
  -1   3   116690.50  556.63   1
   0   3  -117361.90  512.53  -2
   1  -3  -117361.90  512.53   1
   0  -4   114143.50  552.63  -2
  -1   4   114143.50  552.63   1
   0   4  -113487.60  547.01  -2
   1  -4  -113487.60  547.01   1
   0   4  -112747.30  624.15  -2
   1  -4  -112747.30  624.15   1
   0  -4   112314.70  423.66  -2
  -1   4   112314.70  423.66   1
   0  -4   112754.90  550.55  -2
  -1   4   112754.90  550.55   1
   0   4  -113438.90  560.75  -2
   1  -4  -113438.90  560.75   1
   0  -4   113348.50  612.44  -2
  -1   4   113348.50  612.44   1
   0   5  -1 2623.37  248.79  -2
   1  -5  -1 2623.37  248.79   1
   0   5  -1 2626.09  327.39  -2
   1  -5  -1 2626.09  327.39   1
   0  -5   1 2480.00  300.59  -2
  -1   5   1 2480.00  300.59   1
   0  -5   1 2222.31  174.41  -2
  -1   5   1 2222.31  174.41   1
   0  -5   1 3047.88  267.51  -2
  -1   5   1 3047.88  267.51   1
   0  -5   1 2796.19  277.55  -2
  -1   5   1 2796.19  277.55   1
   0  -6   122182.90  575.80  -2
  -1   6   122182.90  575.80   1
   0   6  -125311.00 1077.96  -2
   1  -6  -125311.00 1077.96   1
   0   6  -122743.20  816.53  -2
   1  -6  -122743.20  816.53   1
   0  -6   124620.10  895.21  -2
  -1   6   124620.10  895.21   1
   0  -6   126990.00  838.94  -2
  -1   6   126990.00  838.94   1
   0   7  -1 1469.30  230.79  -2
   1  -7  -1 1469.30  230.79   1
   0   7  -1 1432.16  300.34  -2
   1  -7  -1 1432.16  300.34   1
   0  -7   1 1484.20  143.15  -2
  -1   7   1 1484.20  143.15   1
   0  -7   1 1399.76  227.05  -2
  -1   7   1 1399.76  227.05   1
   0  -7   1 1799.32  224.91  -2
  -1   7   1 1799.32  224.91   1
   0   8  -1 5618.24  638.36  -2
   1  -8  -1 5618.24  638.36   1
   0  -8   1 5550.23  435.36  -2
  -1   8   1 5550.23  435.36   1
   0   8  -1 5292.64  438.14  -2
   1  -8  -1 5292.64  438.14   1
   0  -8   1 5070.55  463.40  -2
  -1   8   1 5070.55  463.40   1
   0  -9   1 2890.53  333.80  -2
  -1   9   1 2890.53  333.80   1
   0   9  -1 2537.09  328.48  -2
   1  -9  -1 2537.09  328.48   1
   0   9  -1 2826.76  489.98  -2
   1  -9  -1 2826.76  489.98   1
   0  10  -1 2139.33  438.56  -2
   1 -10  -1 2139.33  438.56   1
   0 -10   1 2631.27  320.81  -2
  -1  10   1 2631.27  320.81   1
   0  10  -1 1984.10  306.48  -2
   1 -10  -1 1984.10  306.48   1
   0  11  -1 3071.55  536.59  -2
   1 -11  -1 3071.55  536.59   1
   0 -11   1 2836.29  333.41  -2
  -1  11   1 2836.29  333.41   1
   0  12  -1 6026.12  795.70  -2
   1 -12  -1 6026.12  795.70   1
   0 -12   1 5832.48  517.19  -2
  -1  12   1 5832.48  517.19   1
   0  13  -1  549.50  304.93  -2
   1 -13  -1  549.50  304.93   1
   0  14  -1 1424.45  367.61  -2
   1 -14  -1 1424.45  367.61   1
   0  15  -1  594.62  289.37  -2
   1 -15  -1  594.62  289.37   1
   0  16  -1 1346.52  466.33  -2
   1 -16  -1 1346.52  466.33   1
   0  17  -1  150.68  261.15  -2
   1 -17  -1  150.68  261.15   1
   1  17   1 1588.56  470.36  -2
  -2 -17   1 1588.56  470.36   1
   1  16   1  201.62  213.57  -2
  -2 -16   1  201.62  213.57   1
   1  15   1  368.61  264.48  -2
  -2 -15   1  368.61  264.48   1
   1  14   1  887.38  251.54  -2
  -2 -14   1  887.38  251.54   1
  -1 -13  -1 2867.88  382.67  -2
   2  13  -1 2867.88  382.67   1
   1  13   1 1854.40  412.95  -2
  -2 -13   1 1854.40  412.95   1
   1  12   1 3135.18  514.07  -2
  -2 -12   1 3135.18  514.07   1
  -1 -12  -1 3712.29  427.34  -2
   2  12  -1 3712.29  427.34   1
  -1 -11  -118972.60  979.33  -2
   2  11  -118972.60  979.33   1
   1  11   118368.90 1239.06  -2
  -2 -11   118368.90 1239.06   1
   1  10   1 1283.29  343.77  -2
  -2 -10   1 1283.29  343.77   1
  -1 -10  -1 1379.73  242.57  -2
   2  10  -1 1379.73  242.57   1
   1   9   1 5367.47  272.77  -2
  -2  -9   1 5367.47  272.77   1
  -1  -9  -1 8123.74  616.14  -2
   2   9  -1 8123.74  616.14   1
   1   9   1 8428.53  765.37  -2
  -2  -9   1 8428.53  765.37   1
  -1  -8  -1 2649.03  355.85  -2
   2   8  -1 2649.03  355.85   1
   1   8   1 2609.54  407.52  -2
  -2  -8   1 2609.54  407.52   1
   1   8   1 2037.93  173.84  -2
  -2  -8   1 2037.93  173.84   1
   1   7   1 4912.02  498.91  -2
  -2  -7   1 4912.02  498.91   1
   1   7   1 4434.58  265.89  -2
  -2  -7   1 4434.58  265.89   1
   1   6   110731.60  689.34  -2
  -2  -6   110731.60  689.34   1
   1   6   110142.70  417.40  -2
  -2  -6   110142.70  417.40   1
  -1  -5  -115597.40  790.38  -2
   2   5  -115597.40  790.38   1
   1   5   112727.40  500.45  -2
  -2  -5   112727.40  500.45   1
   1   5   114233.30  726.93  -2
  -2  -5   114233.30  726.93   1
  -1  -5  -114374.30  767.99  -2
   2   5  -114374.30  767.99   1
  -1  -4  -112121.60  630.88  -2
   2   4  -112121.60  630.88   1
   1   4   110858.20  598.74  -2
  -2  -4   110858.20  598.74   1
  -1  -4  -111285.80  614.41  -2
   2   4  -111285.80  614.41   1
   1   3   185917.70 1487.31  -2
  -2  -3   185917.70 1487.31   1
  -1  -3  -191626.30 1476.61  -2
   2   3  -191626.30 1476.61   1
   1   2   134174.80  853.28  -2
  -2  -2   134174.80  853.28   1
  -1  -2  -136848.50  870.03  -2
   2   2  -136848.50  870.03   1
   1   2   136177.90  843.56  -2
  -2  -2   136177.90  843.56   1
  -1  -1  -118216.10  564.11  -2
   2   1  -118216.10  564.11   1
  -1  -1  -116885.30  528.33  -2
   2   1  -116885.30  528.33   1
   1   1   119413.10  556.05  -2
  -2  -1   119413.10  556.05   1
  -1   0  -1   14.39   52.81  -2
   2   0  -1   14.39   52.81   1
   1   0   1   46.68   69.62  -2
  -2   0   1   46.68   69.62   1
   1   0   1    0.55   53.04  -2
  -2   0   1    0.55   53.04   1
  -1   0  -1   59.54   58.50  -2
   2   0  -1   59.54   58.50   1
  -1   1  -115053.00  497.66  -2
   2  -1  -115053.00  497.66   1
   1  -1   117319.30  545.52  -2
  -2   1   117319.30  545.52   1
   1  -1   115059.50  486.80  -2
  -2   1   115059.50  486.80   1
   1  -2   130109.70  804.62  -2
  -2   2   130109.70  804.62   1
  -1   2  -130778.70  795.63  -2
   2  -2  -130778.70  795.63   1
   1  -3   180668.10 1452.92  -2
  -2   3   180668.10 1452.92   1
  -1   3  -184477.60  961.28  -2
   2  -3  -184477.60  961.28   1
  -1   3  -183697.30 1497.84  -2
   2  -3  -183697.30 1497.84   1
   1  -4   110959.80  596.64  -2
  -2   4   110959.80  596.64   1
  -1   4  -111657.00  628.20  -2
   2  -4  -111657.00  628.20   1
  -1   4  -111053.10  473.74  -2
   2  -4  -111053.10  473.74   1
   1  -4   110839.10  404.65  -2
  -2   4   110839.10  404.65   1
  -1   5  -113706.90  551.40  -2
   2  -5  -113706.90  551.40   1
   1  -5   114351.50  501.94  -2
  -2   5   114351.50  501.94   1
   1  -5   115107.30  737.37  -2
  -2   5   115107.30  737.37   1
   1  -5   114041.20  528.33  -2
  -2   5   114041.20  528.33   1
  -1   5  -115000.30  785.69  -2
   2  -5  -115000.30  785.69   1
  -1   6  -1 9892.19  698.60  -2
   2  -6  -1 9892.19  698.60   1
   1  -6   110432.50  509.18  -2
  -2   6   110432.50  509.18   1
  -1   6  -1 9868.31  484.82  -2
   2  -6  -1 9868.31  484.82   1
   1  -6   110453.20  431.39  -2
  -2   6   110453.20  431.39   1
  -1   7  -1 3968.11  326.11  -2
   2  -7  -1 3968.11  326.11   1
   1  -7   1 4243.77  265.36  -2
  -2   7   1 4243.77  265.36   1
   1  -7   1 4435.95  373.45  -2
  -2   7   1 4435.95  373.45   1
  -1   7  -1 4457.90  501.04  -2
   2  -7  -1 4457.90  501.04   1
  -1   8  -1 2272.87  252.68  -2
   2  -8  -1 2272.87  252.68   1
   1  -8   1 2007.23  171.76  -2
  -2   8   1 2007.23  171.76   1
  -1   8  -1 2135.28  388.58  -2
   2  -8  -1 2135.28  388.58   1
   1  -8   1 2325.51  284.57  -2
  -2   8   1 2325.51  284.57   1
  -1   9  -1 6905.96  474.80  -2
   2  -9  -1 6905.96  474.80   1
  -1   9  -1 7267.68  744.94  -2
   2  -9  -1 7267.68  744.94   1
   1  -9   1 6805.31  538.28  -2
  -2   9   1 6805.31  538.28   1
   1  -9   1 6083.67  274.75  -2
  -2   9   1 6083.67  274.75   1
  -1  10  -1 1124.47  193.01  -2
   2 -10  -1 1124.47  193.01   1
  -1  10  -1 1199.27  351.78  -2
   2 -10  -1 1199.27  351.78   1
  -1  11  -116947.70 1265.83  -2
   2 -11  -116947.70 1265.83   1
  -1  12  -1 3093.00  574.00  -2
   2 -12  -1 3093.00  574.00   1
  -1  13  -1 2281.34  492.46  -2
   2 -13  -1 2281.34  492.46   1
  -1  14  -1  834.67  293.44  -2
   2 -14  -1  834.67  293.44   1
  -1  15  -1  196.86  256.02  -2
   2 -15  -1  196.86  256.02   1
  -1  16  -1  -39.69  198.31  -2
   2 -16  -1  -39.69  198.31   1
  -1  17  -1 1781.86  525.87  -2
   2 -17  -1 1781.86  525.87   1
   2  17   1  142.02  177.22  -2
  -3 -17   1  142.02  177.22   1
   2  16   1 1019.86  385.83  -2
  -3 -16   1 1019.86  385.83   1
   2  15   1 1249.35  392.08  -2
  -3 -15   1 1249.35  392.08   1
   2  14   1 1488.26  446.21  -2
  -3 -14   1 1488.26  446.21   1
   2  13   1 1331.32  386.61  -2
  -3 -13   1 1331.32  386.61   1
  -2 -13  -1 1747.02  333.90  -2
   3  13  -1 1747.02  333.90   1
  -2 -12  -1 2399.55  374.71  -2
   3  12  -1 2399.55  374.71   1
   2  12   1 1497.11  334.86  -2
  -3 -12   1 1497.11  334.86   1
   2  11   112792.50 1047.87  -2
  -3 -11   112792.50 1047.87   1
  -2 -11  -114134.00  922.51  -2
   3  11  -114134.00  922.51   1
   2  10   1  591.12  253.60  -2
  -3 -10   1  591.12  253.60   1
   2  10   1  477.17   89.62  -2
  -3 -10   1  477.17   89.62   1
  -2 -10  -1  745.83  204.23  -2
   3  10  -1  745.83  204.23   1
   2   9   110153.70  819.88  -2
  -3  -9   110153.70  819.88   1
  -2  -9  -1 9621.40  757.23  -2
   3   9  -1 9621.40  757.23   1
   2   9   1 8815.56  416.67  -2
  -3  -9   1 8815.56  416.67   1
   2   8   1  481.48  184.59  -2
  -3  -8   1  481.48  184.59   1
   2   8   1  321.63   79.65  -2
  -3  -8   1  321.63   79.65   1
  -2  -8  -1  483.24  187.78  -2
   3   8  -1  483.24  187.78   1
   2   7   1 3748.95  449.33  -2
  -3  -7   1 3748.95  449.33   1
   2   6   1 3076.95  404.28  -2
  -3  -6   1 3076.95  404.28   1
   2   5   117761.70  876.56  -2
  -3  -5   117761.70  876.56   1
   2   4   1 2129.17  304.99  -2
  -3  -4   1 2129.17  304.99   1
   2   4   1 1915.16  296.27  -2
  -3  -4   1 1915.16  296.27   1
  -2  -4  -1 2468.87  306.78  -2
   3   4  -1 2468.87  306.78   1
   2   3   1 1382.62  233.33  -2
  -3  -3   1 1382.62  233.33   1
  -2  -3  -1 1570.30  251.48  -2
   3   3  -1 1570.30  251.48   1
  -2  -2  -111555.80  568.87  -2
   3   2  -111555.80  568.87   1
   2   2   111709.70  572.13  -2
  -3  -2   111709.70  572.13   1
  -2  -1  -1 7863.04  366.19  -2
   3   1  -1 7863.04  366.19   1
   2   1   1 7768.61  436.10  -2
  -3  -1   1 7768.61  436.10   1
  -2  -1  -1 8174.72  459.34  -2
   3   1  -1 8174.72  459.34   1
  -2   0  -1  -72.94   79.14  -2
   3   0  -1  -72.94   79.14   1
   2   0   1  -49.58   86.52  -2
  -3   0   1  -49.58   86.52   1
  -2   0  -1  -19.85   67.82  -2
   3   0  -1  -19.85   67.82   1
   2   0   1 -101.99   69.88  -2
  -3   0   1 -101.99   69.88   1
   2  -1   1 6758.55  443.85  -2
  -3   1   1 6758.55  443.85   1
   2  -1   1 6616.08  420.94  -2
  -3   1   1 6616.08  420.94   1
   2  -1   1 7602.41  358.15  -2
  -3   1   1 7602.41  358.15   1
   2  -2   110183.80  581.24  -2
  -3   2   110183.80  581.24   1
  -2   2  -1 9804.90  559.60  -2
   3  -2  -1 9804.90  559.60   1
   2  -3   1 1281.61  233.96  -2
  -3   3   1 1281.61  233.96   1
  -2   3  -1 1437.16  234.32  -2
   3  -3  -1 1437.16  234.32   1
   2  -4   1 2454.91  325.04  -2
  -3   4   1 2454.91  325.04   1
  -2   4  -1 2281.70  306.37  -2
   3  -4  -1 2281.70  306.37   1
  -2   5  -116468.70  893.55  -2
   3  -5  -116468.70  893.55   1
  -2   5  -115248.20  607.59  -2
   3  -5  -115248.20  607.59   1
  -2   6  -1 2629.10  375.06  -2
   3  -6  -1 2629.10  375.06   1
  -2   6  -1 2457.02  239.75  -2
   3  -6  -1 2457.02  239.75   1
   2  -6   1 2327.31  201.66  -2
  -3   6   1 2327.31  201.66   1
  -2   7  -1 3004.39  274.18  -2
   3  -7  -1 3004.39  274.18   1
  -2   7  -1 3292.47  453.05  -2
   3  -7  -1 3292.47  453.05   1
   2  -7   1 3190.68  263.75  -2
  -3   7   1 3190.68  263.75   1
  -2   8  -1  338.67   84.85  -2
   3  -8  -1  338.67   84.85   1
  -2   8  -1  342.33  175.41  -2
   3  -8  -1  342.33  175.41   1
   2  -8   1  427.09  112.22  -2
  -3   8   1  427.09  112.22   1
   2  -8   1  412.70   99.49  -2
  -3   8   1  412.70   99.49   1
   2  -9   1 8156.41  400.92  -2
  -3   9   1 8156.41  400.92   1
  -2   9  -1 7408.10  443.46  -2
   3  -9  -1 7408.10  443.46   1
   2  -9   1 8350.69  521.23  -2
  -3   9   1 8350.69  521.23   1
  -2   9  -110350.60  896.87  -2
   3  -9  -110350.60  896.87   1
   2 -10   1  480.42   87.69  -2
  -3  10   1  480.42   87.69   1
  -2  10  -1  672.78  217.25  -2
   3 -10  -1  672.78  217.25   1
  -2  10  -1  512.20  133.92  -2
   3 -10  -1  512.20  133.92   1
   2 -10   1  578.89  146.90  -2
  -3  10   1  578.89  146.90   1
  -2  11  -112260.10 1081.23  -2
   3 -11  -112260.10 1081.23   1
   2 -11   1 7375.45  274.66  -2
  -3  11   1 7375.45  274.66   1
  -2  12  -1 1965.41  477.26  -2
   3 -12  -1 1965.41  477.26   1
  -2  13  -1  802.41  359.39  -2
   3 -13  -1  802.41  359.39   1
  -2  14  -1 1348.42  442.73  -2
   3 -14  -1 1348.42  442.73   1
  -2  15  -1 1246.38  431.99  -2
   3 -15  -1 1246.38  431.99   1
  -2  16  -1  540.54  324.35  -2
   3 -16  -1  540.54  324.35   1
  -2  17  -1  269.81  289.26  -2
   3 -17  -1  269.81  289.26   1
   3  17   1 -718.16  403.66  -2
  -4 -17   1 -718.16  403.66   1
   3  16   1 1883.79  505.26  -2
  -4 -16   1 1883.79  505.26   1
   3  15   1   55.16  140.57  -2
  -4 -15   1   55.16  140.57   1
   3  14   1 1474.87  373.15  -2
  -4 -14   1 1474.87  373.15   1
   3  13   1  414.10  264.60  -2
  -4 -13   1  414.10  264.60   1
  -3 -13  -1  475.80  220.75  -2
   4  13  -1  475.80  220.75   1
  -3 -12  -1 5639.15  663.89  -2
   4  12  -1 5639.15  663.89   1
   3  12   1 3948.25  642.31  -2
  -4 -12   1 3948.25  642.31   1
  -3 -11  -1 1232.84  314.29  -2
   4  11  -1 1232.84  314.29   1
   3  11   1  751.59  267.28  -2
  -4 -11   1  751.59  267.28   1
   3  11   1  747.97  150.13  -2
  -4 -11   1  747.97  150.13   1
   3  10   1 7031.22  771.34  -2
  -4 -10   1 7031.22  771.34   1
   3  10   1 6442.35  421.00  -2
  -4 -10   1 6442.35  421.00   1
  -3 -10  -1 7503.18  744.30  -2
   4  10  -1 7503.18  744.30   1
   3   9   1  793.84  248.23  -2
  -4  -9   1  793.84  248.23   1
  -3  -9  -1 1050.30  298.89  -2
   4   9  -1 1050.30  298.89   1
  -3  -8  -1 1669.50  354.33  -2
   4   8  -1 1669.50  354.33   1
   3   8   1 1950.19  339.84  -2
  -4  -8   1 1950.19  339.84   1
   3   7   1 1003.04  284.96  -2
  -4  -7   1 1003.04  284.96   1
   3   6   1  642.20  214.03  -2
  -4  -6   1  642.20  214.03   1
   3   5   1 9110.14  731.25  -2
  -4  -5   1 9110.14  731.25   1
   3   5   1 8013.21  660.82  -2
  -4  -5   1 8013.21  660.82   1
   3   4   126559.70 1077.85  -2
  -4  -4   126559.70 1077.85   1
   3   3   111422.10  688.30  -2
  -4  -3   111422.10  688.30   1
  -3  -3  -112133.50  682.32  -2
   4   3  -112133.50  682.32   1
   3   2   116887.40  781.48  -2
  -4  -2   116887.40  781.48   1
  -3  -2  -116629.30  762.49  -2
   4   2  -116629.30  762.49   1
   3   1   1 6027.50  453.17  -2
  -4  -1   1 6027.50  453.17   1
  -3  -1  -1 6195.33  477.37  -2
   4   1  -1 6195.33  477.37   1
  -3  -1  -1 6168.97  319.54  -2
   4   1  -1 6168.97  319.54   1
  -3   0  -1  -67.16   78.69  -2
   4   0  -1  -67.16   78.69   1
   3   0   1  -65.19   96.29  -2
  -4   0   1  -65.19   96.29   1
  -3   0  -1  -91.30   65.01  -2
   4   0  -1  -91.30   65.01   1
   3   0   1    3.22   59.89  -2
  -4   0   1    3.22   59.89   1
   3  -1   1 6911.16  503.92  -2
  -4   1   1 6911.16  503.92   1
   3  -1   1 6108.61  324.89  -2
  -4   1   1 6108.61  324.89   1
  -3   1  -1 5740.97  486.30  -2
   4  -1  -1 5740.97  486.30   1
   3  -2   113822.60  778.01  -2
  -4   2   113822.60  778.01   1
   3  -2   116113.30  774.19  -2
  -4   2   116113.30  774.19   1
   3  -3   110739.90  745.63  -2
  -4   3   110739.90  745.63   1
  -3   3  -111293.30  707.12  -2
   4  -3  -111293.30  707.12   1
  -3   4  -128139.00 1159.44  -2
   4  -4  -128139.00 1159.44   1
  -3   5  -1 8583.98  699.29  -2
   4  -5  -1 8583.98  699.29   1
  -3   6  -1  901.51  277.25  -2
   4  -6  -1  901.51  277.25   1
   3  -7   1  244.05   62.70  -2
  -4   7   1  244.05   62.70   1
  -3   7  -1  392.75   85.57  -2
   4  -7  -1  392.75   85.57   1
   3  -8   1 1046.39  153.69  -2
  -4   8   1 1046.39  153.69   1
  -3   8  -1 2132.57  398.12  -2
   4  -8  -1 2132.57  398.12   1
  -3   8  -1 1208.16  177.45  -2
   4  -8  -1 1208.16  177.45   1
   3  -9   1  723.20  128.88  -2
  -4   9   1  723.20  128.88   1
  -3   9  -1  714.00  122.88  -2
   4  -9  -1  714.00  122.88   1
  -3   9  -1  976.41  291.54  -2
   4  -9  -1  976.41  291.54   1
   3 -10   1 6736.64  414.05  -2
  -4  10   1 6736.64  414.05   1
  -3  10  -1 4802.17  342.91  -2
   4 -10  -1 4802.17  342.91   1
   3 -10   1 5476.07  390.48  -2
  -4  10   1 5476.07  390.48   1
  -3  11  -1 1241.13  366.73  -2
   4 -11  -1 1241.13  366.73   1
   3 -11   1  901.72  134.00  -2
  -4  11   1  901.72  134.00   1
  -3  12  -1 4579.78  701.65  -2
   4 -12  -1 4579.78  701.65   1
  -3  13  -1  438.46  295.97  -2
   4 -13  -1  438.46  295.97   1
  -3  14  -1 1307.98  410.09  -2
   4 -14  -1 1307.98  410.09   1
  -3  15  -1    6.96  234.38  -2
   4 -15  -1    6.96  234.38   1
  -3  16  -1 1248.43  458.06  -2
   4 -16  -1 1248.43  458.06   1
  -3  17  -1 -314.62  393.63  -2
   4 -17  -1 -314.62  393.63   1
   4  17   1 1182.89  603.23  -2
  -5 -17   1 1182.89  603.23   1
   4  16   1  259.27  177.09  -2
  -5 -16   1  259.27  177.09   1
   4  15   1  766.01  269.31  -2
  -5 -15   1  766.01  269.31   1
   4  14   1  386.39  246.92  -2
  -5 -14   1  386.39  246.92   1
  -4 -14  -1  214.76  207.14  -2
   5  14  -1  214.76  207.14   1
   4  13   1  318.20  176.24  -2
  -5 -13   1  318.20  176.24   1
  -4 -13  -1  608.98  259.22  -2
   5  13  -1  608.98  259.22   1
  -4 -12  -1 3833.64  598.16  -2
   5  12  -1 3833.64  598.16   1
   4  12   1 2801.45  528.39  -2
  -5 -12   1 2801.45  528.39   1
  -4 -11  -1  397.51  203.20  -2
   5  11  -1  397.51  203.20   1
   4  11   1  298.08  208.59  -2
  -5 -11   1  298.08  208.59   1
   4  10   1 4212.88  604.53  -2
  -5 -10   1 4212.88  604.53   1
  -4 -10  -1 4093.43  603.59  -2
   5  10  -1 4093.43  603.59   1
   4   9   1  881.77  380.83  -2
  -5  -9   1  881.77  380.83   1
  -4  -9  -1  685.96  254.78  -2
   5   9  -1  685.96  254.78   1
   4   8   1 1171.05  299.81  -2
  -5  -8   1 1171.05  299.81   1
  -4  -8  -1 1756.09  379.18  -2
   5   8  -1 1756.09  379.18   1
  -4  -7  -1 1067.55  279.51  -2
   5   7  -1 1067.55  279.51   1
   4   7   1 1040.04  240.69  -2
  -5  -7   1 1040.04  240.69   1
   4   6   113138.80  944.47  -2
  -5  -6   113138.80  944.47   1
   4   6   112554.70  910.32  -2
  -5  -6   112554.70  910.32   1
   4   5   119662.30 1088.27  -2
  -5  -5   119662.30 1088.27   1
   4   4   118889.60  995.07  -2
  -5  -4   118889.60  995.07   1
   4   3   111299.50  757.16  -2
  -5  -3   111299.50  757.16   1
   4   2   1 3237.08  411.34  -2
  -5  -2   1 3237.08  411.34   1
  -4  -2  -1 3585.06  275.25  -2
   5   2  -1 3585.06  275.25   1
  -4  -1  -1 7891.97  357.50  -2
   5   1  -1 7891.97  357.50   1
  -4  -1  -1 7958.84  595.44  -2
   5   1  -1 7958.84  595.44   1
   4   1   1 7712.01  560.14  -2
  -5  -1   1 7712.01  560.14   1
  -4   0  -1  137.50  129.91  -2
   5   0  -1  137.50  129.91   1
   4   0   1   12.49   52.45  -2
  -5   0   1   12.49   52.45   1
   4   0   1   32.81   84.42  -2
  -5   0   1   32.81   84.42   1
   4  -1   1 7237.62  594.43  -2
  -5   1   1 7237.62  594.43   1
   4  -1   1 7051.24  346.76  -2
  -5   1   1 7051.24  346.76   1
  -4   1  -1 7130.78  583.95  -2
   5  -1  -1 7130.78  583.95   1
   4  -2   1 3694.43  424.65  -2
  -5   2   1 3694.43  424.65   1
   4  -2   1 3291.98  432.42  -2
  -5   2   1 3291.98  432.42   1
   4  -3   110853.70  760.29  -2
  -5   3   110853.70  760.29   1
  -4   3  -1 9331.57  336.67  -2
   5  -3  -1 9331.57  336.67   1
  -4   4  -117964.00  971.47  -2
   5  -4  -117964.00  971.47   1
  -4   5  -121348.50 1162.04  -2
   5  -5  -121348.50 1162.04   1
  -4   6  -113966.10 1009.67  -2
   5  -6  -113966.10 1009.67   1
  -4   7  -1 1093.34  274.25  -2
   5  -7  -1 1093.34  274.25   1
  -4   8  -1 1993.63  424.96  -2
   5  -8  -1 1993.63  424.96   1
  -4   8  -1  974.45  178.17  -2
   5  -8  -1  974.45  178.17   1
  -4   9  -1  344.26  113.25  -2
   5  -9  -1  344.26  113.25   1
  -4   9  -1  814.50  292.93  -2
   5  -9  -1  814.50  292.93   1
  -4  10  -1 5150.08  739.59  -2
   5 -10  -1 5150.08  739.59   1
  -4  11  -1  807.36  341.60  -2
   5 -11  -1  807.36  341.60   1
   4 -11   1  471.73  135.26  -2
  -5  11   1  471.73  135.26   1
  -4  12  -1 3674.60  694.07  -2
   5 -12  -1 3674.60  694.07   1
  -4  13  -1   45.01  191.50  -2
   5 -13  -1   45.01  191.50   1
  -4  14  -1  -19.27  245.05  -2
   5 -14  -1  -19.27  245.05   1
  -4  15  -1 1074.83  413.42  -2
   5 -15  -1 1074.83  413.42   1
  -4  16  -1  914.24  453.66  -2
   5 -16  -1  914.24  453.66   1
   5  16   1  146.62  173.98  -2
  -6 -16   1  146.62  173.98   1
   5  15   1  792.29  357.50  -2
  -6 -15   1  792.29  357.50   1
   5  14   1 1193.39  382.88  -2
  -6 -14   1 1193.39  382.88   1
  -5 -14  -1  809.68  296.15  -2
   6  14  -1  809.68  296.15   1
   5  13   1 1282.61  375.96  -2
  -6 -13   1 1282.61  375.96   1
  -5 -13  -1 1085.82  357.83  -2
   6  13  -1 1085.82  357.83   1
   5  12   1  857.61  319.57  -2
  -6 -12   1  857.61  319.57   1
  -5 -12  -1  812.94  324.17  -2
   6  12  -1  812.94  324.17   1
   5  11   1 4133.40  618.34  -2
  -6 -11   1 4133.40  618.34   1
  -5 -11  -1 3555.99  640.99  -2
   6  11  -1 3555.99  640.99   1
  -5 -10  -1 2038.24  450.81  -2
   6  10  -1 2038.24  450.81   1
   5  10   1 1685.40  422.10  -2
  -6 -10   1 1685.40  422.10   1
  -5  -9  -1 6942.75  818.11  -2
   6   9  -1 6942.75  818.11   1
   5   9   1 6941.97  806.87  -2
  -6  -9   1 6941.97  806.87   1
   5   8   1  118.93  181.33  -2
  -6  -8   1  118.93  181.33   1
  -5  -8  -1  222.45  142.00  -2
   6   8  -1  222.45  142.00   1
   5   7   1  166.86  136.89  -2
  -6  -7   1  166.86  136.89   1
  -5  -7  -1  257.94  168.24  -2
   6   7  -1  257.94  168.24   1
   5   7   1 -153.89  187.28  -2
  -6  -7   1 -153.89  187.28   1
   5   6   1 2342.19  438.21  -2
  -6  -6   1 2342.19  438.21   1
   5   6   1 2223.31  444.27  -2
  -6  -6   1 2223.31  444.27   1
   5   5   1 3698.51  501.86  -2
  -6  -5   1 3698.51  501.86   1
   5   4   1  386.49  156.48  -2
  -6  -4   1  386.49  156.48   1
   5   3   143507.50 1589.34  -2
  -6  -3   143507.50 1589.34   1
  -5  -2  -123181.70  681.15  -2
   6   2  -123181.70  681.15   1
   5   2   124753.00 1164.54  -2
  -6  -2   124753.00 1164.54   1
   5   1   132718.30 1275.11  -2
  -6  -1   132718.30 1275.11   1
  -5  -1  -130413.90  688.73  -2
   6   1  -130413.90  688.73   1
   5   0   1 -163.02  123.28  -2
  -6   0   1 -163.02  123.28   1
   5  -1   127654.10  682.63  -2
  -6   1   127654.10  682.63   1
  -5   1  -129106.00  994.11  -2
   6  -1  -129106.00  994.11   1
  -5   2  -123813.40  770.63  -2
   6  -2  -123813.40  770.63   1
   5  -2   127856.00 1251.69  -2
  -6   2   127856.00 1251.69   1
  -5   3  -137870.40  868.17  -2
   6  -3  -137870.40  868.17   1
   5  -3   141982.40 1560.37  -2
  -6   3   141982.40 1560.37   1
   5  -4   1  290.10  141.37  -2
  -6   4   1  290.10  141.37   1
  -5   5  -1 4532.75  569.29  -2
   6  -5  -1 4532.75  569.29   1
  -5   6  -1 2699.87  498.09  -2
   6  -6  -1 2699.87  498.09   1
  -5   7  -1  360.27  197.58  -2
   6  -7  -1  360.27  197.58   1
  -5   8  -1  130.58  150.67  -2
   6  -8  -1  130.58  150.67   1
  -5   9  -1 2917.96  303.95  -2
   6  -9  -1 2917.96  303.95   1
  -5   9  -1 6621.09  867.45  -2
   6  -9  -1 6621.09  867.45   1
  -5  10  -1 1976.96  458.09  -2
   6 -10  -1 1976.96  458.09   1
  -5  11  -1 4583.04  767.43  -2
   6 -11  -1 4583.04  767.43   1
  -5  12  -1 1125.48  402.08  -2
   6 -12  -1 1125.48  402.08   1
  -5  13  -1  856.79  355.32  -2
   6 -13  -1  856.79  355.32   1
  -5  14  -1 1149.79  481.24  -2
   6 -14  -1 1149.79  481.24   1
  -5  15  -1 1302.11  423.39  -2
   6 -15  -1 1302.11  423.39   1
  -5  16  -1  282.87  272.59  -2
   6 -16  -1  282.87  272.59   1
   6  16   1  -72.03  168.84  -2
  -7 -16   1  -72.03  168.84   1
   6  15   1  862.08  344.03  -2
  -7 -15   1  862.08  344.03   1
   6  14   1 1167.49  400.14  -2
  -7 -14   1 1167.49  400.14   1
  -6 -14  -1  616.30  317.74  -2
   7  14  -1  616.30  317.74   1
  -6 -13  -1  749.21  311.61  -2
   7  13  -1  749.21  311.61   1
   6  13   1  619.45  309.57  -2
  -7 -13   1  619.45  309.57   1
   6  12   1  454.25  208.39  -2
  -7 -12   1  454.25  208.39   1
  -6 -12  -1  608.18  296.98  -2
   7  12  -1  608.18  296.98   1
   6  11   1 2767.86  535.27  -2
  -7 -11   1 2767.86  535.27   1
  -6 -11  -1 3193.03  606.13  -2
   7  11  -1 3193.03  606.13   1
   6  10   1  796.97  299.62  -2
  -7 -10   1  796.97  299.62   1
  -6 -10  -1  704.54  309.27  -2
   7  10  -1  704.54  309.27   1
  -6  -9  -1 4015.72  651.34  -2
   7   9  -1 4015.72  651.34   1
   6   9   1 4081.38  660.53  -2
  -7  -9   1 4081.38  660.53   1
  -6  -8  -1  834.60  317.04  -2
   7   8  -1  834.60  317.04   1
   6   8   1  721.64  305.37  -2
  -7  -8   1  721.64  305.37   1
  -6  -7  -1  723.06  268.75  -2
   7   7  -1  723.06  268.75   1
   6   7   1  930.09  305.70  -2
  -7  -7   1  930.09  305.70   1
   6   7   1  950.49  310.16  -2
  -7  -7   1  950.49  310.16   1
  -6  -6  -1  199.36  144.71  -2
   7   6  -1  199.36  144.71   1
   6   6   1  271.82  193.36  -2
  -7  -6   1  271.82  193.36   1
   6   5   1 4875.96  615.77  -2
  -7  -5   1 4875.96  615.77   1
   6   4   117786.30 1125.66  -2
  -7  -4   117786.30 1125.66   1
   6   3   1 6243.29  669.10  -2
  -7  -3   1 6243.29  669.10   1
  -6  -3  -1 5764.49  377.26  -2
   7   3  -1 5764.49  377.26   1
  -6  -2  -1 4953.26  301.79  -2
   7   2  -1 4953.26  301.79   1
   6   2   1 5655.03  598.54  -2
  -7  -2   1 5655.03  598.54   1
   6   1   1 3193.33  449.60  -2
  -7  -1   1 3193.33  449.60   1
  -6   0  -1   -4.15   69.38  -2
   7   0  -1   -4.15   69.38   1
   6   0   1 -102.25  122.39  -2
  -7   0   1 -102.25  122.39   1
  -6   1  -1 2777.98  325.72  -2
   7  -1  -1 2777.98  325.72   1
   6  -1   1 3177.41  466.33  -2
  -7   1   1 3177.41  466.33   1
   6  -1   1 2390.00  191.11  -2
  -7   1   1 2390.00  191.11   1
  -6   2  -1 5346.05  404.22  -2
   7  -2  -1 5346.05  404.22   1
   6  -2   1 5488.42  598.76  -2
  -7   2   1 5488.42  598.76   1
   6  -2   1 4442.39  301.70  -2
  -7   2   1 4442.39  301.70   1
  -6   3  -1 6267.30  393.44  -2
   7  -3  -1 6267.30  393.44   1
   6  -3   1 6705.10  670.10  -2
  -7   3   1 6705.10  670.10   1
   6  -4   117152.00 1099.05  -2
  -7   4   117152.00 1099.05   1
   6  -5   1 4907.47  625.08  -2
  -7   5   1 4907.47  625.08   1
   6  -6   1  378.16  196.83  -2
  -7   6   1  378.16  196.83   1
  -6   6  -1  222.62  157.44  -2
   7  -6  -1  222.62  157.44   1
  -6   7  -1  991.12  297.86  -2
   7  -7  -1  991.12  297.86   1
  -6   8  -1  475.62  160.65  -2
   7  -8  -1  475.62  160.65   1
  -6   9  -1 3491.00  608.85  -2
   7  -9  -1 3491.00  608.85   1
  -6  10  -1  240.07  138.46  -2
   7 -10  -1  240.07  138.46   1
  -6  11  -1 2486.50  518.22  -2
   7 -11  -1 2486.50  518.22   1
  -6  12  -1  876.21  398.35  -2
   7 -12  -1  876.21  398.35   1
  -6  13  -1  964.60  458.84  -2
   7 -13  -1  964.60  458.84   1
  -6  14  -1 1138.36  440.73  -2
   7 -14  -1 1138.36  440.73   1
  -6  15  -1  776.05  403.06  -2
   7 -15  -1  776.05  403.06   1
  -6  16  -1    7.69  200.10  -2
   7 -16  -1    7.69  200.10   1
   7  15   1   46.87  164.62  -2
  -8 -15   1   46.87  164.62   1
  -7 -15  -1  -67.50  133.74  -2
   8  15  -1  -67.50  133.74   1
   7  14   1  387.02  308.51  -2
  -8 -14   1  387.02  308.51   1
  -7 -14  -1  322.91  273.93  -2
   8  14  -1  322.91  273.93   1
   7  13   1 1157.59  355.08  -2
  -8 -13   1 1157.59  355.08   1
  -7 -13  -1 1406.85  438.25  -2
   8  13  -1 1406.85  438.25   1
   7  12   1  337.68  140.98  -2
  -8 -12   1  337.68  140.98   1
  -7 -12  -1 1169.14  372.18  -2
   8  12  -1 1169.14  372.18   1
  -7 -11  -1  466.70  191.56  -2
   8  11  -1  466.70  191.56   1
   7  11   1  551.38  325.91  -2
  -8 -11   1  551.38  325.91   1
   7  10   1 1130.03  373.49  -2
  -8 -10   1 1130.03  373.49   1
  -7 -10  -1 1535.72  463.85  -2
   8  10  -1 1535.72  463.85   1
   7   9   1 1610.42  389.70  -2
  -8  -9   1 1610.42  389.70   1
  -7  -9  -1 2238.47  535.05  -2
   8   9  -1 2238.47  535.05   1
   7   8   1 1963.42  519.08  -2
  -8  -8   1 1963.42  519.08   1
   7   8   1 2746.40  524.03  -2
  -8  -8   1 2746.40  524.03   1
  -7  -8  -1 3002.34  561.42  -2
   8   8  -1 3002.34  561.42   1
   7   7   1 2403.35  529.82  -2
  -8  -7   1 2403.35  529.82   1
  -7  -7  -1 3177.64  591.28  -2
   8   7  -1 3177.64  591.28   1
   7   6   1  663.11  287.36  -2
  -8  -6   1  663.11  287.36   1
  -7  -6  -1  700.13  269.40  -2
   8   6  -1  700.13  269.40   1
   7   5   1 1301.25  394.53  -2
  -8  -5   1 1301.25  394.53   1
   7   4   1 9022.61  875.40  -2
  -8  -4   1 9022.61  875.40   1
  -7  -3  -1  196.34   87.39  -2
   8   3  -1  196.34   87.39   1
   7   3   1  231.69  157.59  -2
  -8  -3   1  231.69  157.59   1
  -7  -2  -1 6226.17  316.93  -2
   8   2  -1 6226.17  316.93   1
   7   2   1 6151.37  693.03  -2
  -8  -2   1 6151.37  693.03   1
   7   1   1  274.29  141.12  -2
  -8  -1   1  274.29  141.12   1
   7   0   1 -153.32  212.89  -2
  -8   0   1 -153.32  212.89   1
   7  -1   1  575.71  250.59  -2
  -8   1   1  575.71  250.59   1
  -7   1  -1  413.25  166.02  -2
   8  -1  -1  413.25  166.02   1
  -7   2  -1 6133.01  489.10  -2
   8  -2  -1 6133.01  489.10   1
   7  -2   1 4975.65  305.70  -2
  -8   2   1 4975.65  305.70   1
   7  -2   1 6975.50  736.55  -2
  -8   2   1 6975.50  736.55   1
  -7   3  -1  206.34   80.69  -2
   8  -3  -1  206.34   80.69   1
   7  -3   1 -160.98  206.06  -2
  -8   3   1 -160.98  206.06   1
   7  -4   110051.00  904.99  -2
  -8   4   110051.00  904.99   1
   7  -5   1 1248.43  326.09  -2
  -8   5   1 1248.43  326.09   1
   7  -6   1  941.21  322.44  -2
  -8   6   1  941.21  322.44   1
   7  -7   1 3195.96  586.04  -2
  -8   7   1 3195.96  586.04   1
   7  -8   1 3227.53  576.63  -2
  -8   8   1 3227.53  576.63   1
  -7   8  -1 3187.89  596.03  -2
   8  -8  -1 3187.89  596.03   1
  -7   9  -1 1978.88  487.61  -2
   8  -9  -1 1978.88  487.61   1
  -7  10  -1 1531.71  457.60  -2
   8 -10  -1 1531.71  457.60   1
  -7  11  -1  730.70  315.44  -2
   8 -11  -1  730.70  315.44   1
  -7  12  -1  858.16  394.65  -2
   8 -12  -1  858.16  394.65   1
  -7  13  -1 1241.06  398.26  -2
   8 -13  -1 1241.06  398.26   1
  -7  14  -1  392.07  410.71  -2
   8 -14  -1  392.07  410.71   1
  -7  15  -1  677.49  391.57  -2
   8 -15  -1  677.49  391.57   1
  -8 -15  -1  164.98  244.80  -2
   9  15  -1  164.98  244.80   1
   8  14   1  478.79  258.59  -2
  -9 -14   1  478.79  258.59   1
  -8 -14  -1  858.77  380.49  -2
   9  14  -1  858.77  380.49   1
   8  13   1  674.82  353.75  -2
  -9 -13   1  674.82  353.75   1
  -8 -13  -1  815.37  335.78  -2
   9  13  -1  815.37  335.78   1
   8  12   1 1280.89  440.54  -2
  -9 -12   1 1280.89  440.54   1
  -8 -12  -1  923.96  391.29  -2
   9  12  -1  923.96  391.29   1
  -8 -11  -1 4876.45  837.10  -2
   9  11  -1 4876.45  837.10   1
   8  11   1 3988.96  695.05  -2
  -9 -11   1 3988.96  695.05   1
  -8 -10  -1  488.73  287.17  -2
   9  10  -1  488.73  287.17   1
   8  10   1 1055.13  405.68  -2
  -9 -10   1 1055.13  405.68   1
   8   9   1 2489.19  646.09  -2
  -9  -9   1 2489.19  646.09   1
   8   9   1 4633.66  733.29  -2
  -9  -9   1 4633.66  733.29   1
  -8  -9  -1 4393.98  795.26  -2
   9   9  -1 4393.98  795.26   1
   8   8   1 2285.12  586.61  -2
  -9  -8   1 2285.12  586.61   1
   8   8   1 3186.59  578.34  -2
  -9  -8   1 3186.59  578.34   1
  -8  -8  -1 3559.05  655.21  -2
   9   8  -1 3559.05  655.21   1
   8   7   1  377.72  222.49  -2
  -9  -7   1  377.72  222.49   1
  -8  -7  -1  363.13  285.83  -2
   9   7  -1  363.13  285.83   1
  -8  -6  -1  800.92  347.67  -2
   9   6  -1  800.92  347.67   1
   8   6   1  645.04  280.92  -2
  -9  -6   1  645.04  280.92   1
   8   5   1 6297.83  828.88  -2
  -9  -5   1 6297.83  828.88   1
  -8  -5  -1 7151.32  930.60  -2
   9   5  -1 7151.32  930.60   1
   8   4   1 2160.90  487.75  -2
  -9  -4   1 2160.90  487.75   1
  -8  -4  -1 2564.83  259.95  -2
   9   4  -1 2564.83  259.95   1
   8   3   1 7552.75  829.27  -2
  -9  -3   1 7552.75  829.27   1
  -8  -3  -1 7661.37  382.02  -2
   9   3  -1 7661.37  382.02   1
   8   2   1 2595.89  474.44  -2
  -9  -2   1 2595.89  474.44   1
   8   1   1 1323.42  344.45  -2
  -9  -1   1 1323.42  344.45   1
   8   0   1   71.33  101.38  -2
  -9   0   1   71.33  101.38   1
   8  -1   1 1253.99  358.25  -2
  -9   1   1 1253.99  358.25   1
   8  -2   1 2883.18  519.95  -2
  -9   2   1 2883.18  519.95   1
  -8   2  -1 2289.77  319.57  -2
   9  -2  -1 2289.77  319.57   1
   8  -2   1 1145.00  136.89  -2
  -9   2   1 1145.00  136.89   1
   8  -3   1 5884.16  364.10  -2
  -9   3   1 5884.16  364.10   1
   8  -3   1 9246.30  899.55  -2
  -9   3   1 9246.30  899.55   1
  -8   3  -1 7685.14  547.93  -2
   9  -3  -1 7685.14  547.93   1
   8  -4   1 3097.35  534.35  -2
  -9   4   1 3097.35  534.35   1
   8  -5   1 7439.41  867.47  -2
  -9   5   1 7439.41  867.47   1
   8  -6   1 1083.13  349.94  -2
  -9   6   1 1083.13  349.94   1
   8  -7   1  346.66  270.88  -2
  -9   7   1  346.66  270.88   1
   8  -8   1 3479.59  631.16  -2
  -9   8   1 3479.59  631.16   1
   8  -9   1 4420.28  769.42  -2
  -9   9   1 4420.28  769.42   1
   8 -10   1  625.22  300.35  -2
  -9  10   1  625.22  300.35   1
  -8  10  -1  696.27  310.80  -2
   9 -10  -1  696.27  310.80   1
  -8  11  -1 4568.49  797.29  -2
   9 -11  -1 4568.49  797.29   1
   8 -11   1 4041.85  713.64  -2
  -9  11   1 4041.85  713.64   1
  -8  12  -1  680.25  387.11  -2
   9 -12  -1  680.25  387.11   1
  -8  13  -1  906.22  442.98  -2
   9 -13  -1  906.22  442.98   1
  -8  14  -1  457.04  348.61  -2
   9 -14  -1  457.04  348.61   1
  -9 -15  -1  351.00  266.35  -2
  10  15  -1  351.00  266.35   1
   9  14   1  -23.42  192.35  -2
 -10 -14   1  -23.42  192.35   1
  -9 -14  -1  595.56  233.58  -2
  10  14  -1  595.56  233.58   1
   9  13   1   -4.49  163.65  -2
 -10 -13   1   -4.49  163.65   1
  -9 -13  -1 -269.26  372.94  -2
  10  13  -1 -269.26  372.94   1
  -9 -12  -1  -68.64  145.96  -2
  10  12  -1  -68.64  145.96   1
   9  12   1  380.23  260.05  -2
 -10 -12   1  380.23  260.05   1
   9  11   1 3341.27  653.03  -2
 -10 -11   1 3341.27  653.03   1
  -9 -11  -1 3288.11  716.59  -2
  10  11  -1 3288.11  716.59   1
  -9 -10  -1  753.88  366.99  -2
  10  10  -1  753.88  366.99   1
   9  10   1  568.84  264.51  -2
 -10 -10   1  568.84  264.51   1
   9   9   1 1479.07  486.71  -2
 -10  -9   1 1479.07  486.71   1
  -9  -9  -1 1465.64  513.06  -2
  10   9  -1 1465.64  513.06   1
   9   9   1 2086.62  527.09  -2
 -10  -9   1 2086.62  527.09   1
  -9  -8  -1 1585.03  513.37  -2
  10   8  -1 1585.03  513.37   1
   9   8   1  509.78  346.47  -2
 -10  -8   1  509.78  346.47   1
  -9  -7  -1  528.48  293.61  -2
  10   7  -1  528.48  293.61   1
   9   7   1  342.31  219.09  -2
 -10  -7   1  342.31  219.09   1
   9   6   1  536.88  260.88  -2
 -10  -6   1  536.88  260.88   1
  -9  -6  -1  599.26  278.63  -2
  10   6  -1  599.26  278.63   1
   9   5   1 3799.73  663.72  -2
 -10  -5   1 3799.73  663.72   1
  -9  -5  -1 4343.06  360.48  -2
  10   5  -1 4343.06  360.48   1
  -9  -5  -1 4009.04  730.40  -2
  10   5  -1 4009.04  730.40   1
   9   4   1 2767.76  590.17  -2
 -10  -4   1 2767.76  590.17   1
  -9  -4  -1 3160.57  602.64  -2
  10   4  -1 3160.57  602.64   1
  -9  -4  -1 2653.23  231.58  -2
  10   4  -1 2653.23  231.58   1
   9   3   121805.40 1488.84  -2
 -10  -3   121805.40 1488.84   1
   9   2   1 4534.82  681.82  -2
 -10  -2   1 4534.82  681.82   1
   9   1   1 4659.32  670.55  -2
 -10  -1   1 4659.32  670.55   1
   9   0   1  122.45  149.02  -2
 -10   0   1  122.45  149.02   1
   9  -1   1 4823.89  670.62  -2
 -10   1   1 4823.89  670.62   1
   9  -2   1 5544.12  740.73  -2
 -10   2   1 5544.12  740.73   1
   9  -3   122692.90 1504.26  -2
 -10   3   122692.90 1504.26   1
   9  -4   1 3006.35  556.92  -2
 -10   4   1 3006.35  556.92   1
   9  -5   1 5448.35  793.88  -2
 -10   5   1 5448.35  793.88   1
   9  -6   1  101.59  134.60  -2
 -10   6   1  101.59  134.60   1
   9  -7   1  284.55  239.60  -2
 -10   7   1  284.55  239.60   1
   9  -8   1 1501.81  489.92  -2
 -10   8   1 1501.81  489.92   1
   9  -9   1 1747.33  549.62  -2
 -10   9   1 1747.33  549.62   1
   9 -10   1  395.63  262.19  -2
 -10  10   1  395.63  262.19   1
   9 -11   1 2649.07  678.92  -2
 -10  11   1 2649.07  678.92   1
   9 -12   1  296.27  234.76  -2
 -10  12   1  296.27  234.76   1
   9 -13   1  514.47  406.76  -2
 -10  13   1  514.47  406.76   1
  -9  13  -1  471.20  203.79  -2
  10 -13  -1  471.20  203.79   1
 -10 -14  -1  352.92  249.55  -2
  11  14  -1  352.92  249.55   1
 -10 -13  -1 -146.68  147.59  -2
  11  13  -1 -146.68  147.59   1
  10  13   1 -266.70  349.08  -2
 -11 -13   1 -266.70  349.08   1
  10  12   1  722.28  407.38  -2
 -11 -12   1  722.28  407.38   1
 -10 -12  -1 1450.08  509.49  -2
  11  12  -1 1450.08  509.49   1
 -10 -11  -1   77.50  216.79  -2
  11  11  -1   77.50  216.79   1
  10  11   1 -994.14  452.76  -2
 -11 -11   1 -994.14  452.76   1
  10  10   1 3742.11  759.39  -2
 -11 -10   1 3742.11  759.39   1
 -10 -10  -1 3368.00  772.80  -2
  11  10  -1 3368.00  772.80   1
 -10  -9  -1 1362.86  487.07  -2
  11   9  -1 1362.86  487.07   1
  10   9   1  460.07  203.53  -2
 -11  -9   1  460.07  203.53   1
  10   9   1  975.90  337.64  -2
 -11  -9   1  975.90  337.64   1
  10   8   1 1446.18  530.82  -2
 -11  -8   1 1446.18  530.82   1
 -10  -8  -1 1425.59  446.05  -2
  11   8  -1 1425.59  446.05   1
  10   7   1 1321.37  420.00  -2
 -11  -7   1 1321.37  420.00   1
 -10  -7  -1 2307.16  593.44  -2
  11   7  -1 2307.16  593.44   1
  10   6   1 2122.41  557.49  -2
 -11  -6   1 2122.41  557.49   1
 -10  -6  -1 3389.48  665.75  -2
  11   6  -1 3389.48  665.75   1
  10   5   1  759.82  369.88  -2
 -11  -5   1  759.82  369.88   1
 -10  -5  -1 1145.00  416.68  -2
  11   5  -1 1145.00  416.68   1
  10   4   1  665.33  295.72  -2
 -11  -4   1  665.33  295.72   1
 -10  -4  -1  460.52  302.38  -2
  11   4  -1  460.52  302.38   1
 -10  -3  -1 2035.28  514.57  -2
  11   3  -1 2035.28  514.57   1
  10   3   1 2854.28  585.55  -2
 -11  -3   1 2854.28  585.55   1
  10   2   1 4526.27  723.17  -2
 -11  -2   1 4526.27  723.17   1
 -10  -2  -1 4636.06  783.98  -2
  11   2  -1 4636.06  783.98   1
  10   1   1 6588.03  869.17  -2
 -11  -1   1 6588.03  869.17   1
  10   0   1 -198.46  166.84  -2
 -11   0   1 -198.46  166.84   1
  10  -1   1 7117.88  860.16  -2
 -11   1   1 7117.88  860.16   1
  10  -2   1 4590.75  707.06  -2
 -11   2   1 4590.75  707.06   1
  10  -3   1 3503.67  616.17  -2
 -11   3   1 3503.67  616.17   1
  10  -4   1  842.34  297.47  -2
 -11   4   1  842.34  297.47   1
  10  -5   1 1206.06  365.51  -2
 -11   5   1 1206.06  365.51   1
  10  -6   1 4407.97  771.82  -2
 -11   6   1 4407.97  771.82   1
  10  -7   1 2450.44  590.74  -2
 -11   7   1 2450.44  590.74   1
  10  -8   1 2290.85  560.92  -2
 -11   8   1 2290.85  560.92   1
  10  -9   1  935.74  362.57  -2
 -11   9   1  935.74  362.57   1
  10 -10   1 3311.00  743.44  -2
 -11  10   1 3311.00  743.44   1
  10 -11   1  267.90  329.01  -2
 -11  11   1  267.90  329.01   1
  10 -12   1  593.66  303.86  -2
 -11  12   1  593.66  303.86   1
 -11 -12  -1  892.39  411.66  -2
  12  12  -1  892.39  411.66   1
 -11 -11  -1  677.40  396.81  -2
  12  11  -1  677.40  396.81   1
  11  11   1 -398.48  316.24  -2
 -12 -11   1 -398.48  316.24   1
  11  10   1 1339.02  524.94  -2
 -12 -10   1 1339.02  524.94   1
 -11 -10  -1 2004.50  602.08  -2
  12  10  -1 2004.50  602.08   1
  11  10   1 1681.77  575.26  -2
 -12 -10   1 1681.77  575.26   1
  11   9   1   52.42  210.92  -2
 -12  -9   1   52.42  210.92   1
  11   9   1  263.31  299.23  -2
 -12  -9   1  263.31  299.23   1
 -11  -9  -1  516.34  341.33  -2
  12   9  -1  516.34  341.33   1
  11   8   1  184.58  231.23  -2
 -12  -8   1  184.58  231.23   1
 -11  -8  -1  738.85  408.32  -2
  12   8  -1  738.85  408.32   1
  11   7   1  508.31  338.66  -2
 -12  -7   1  508.31  338.66   1
 -11  -7  -1  -52.65  200.05  -2
  12   7  -1  -52.65  200.05   1
 -11  -6  -1 2677.94  671.12  -2
  12   6  -1 2677.94  671.12   1
  11   6   1 2100.54  531.49  -2
 -12  -6   1 2100.54  531.49   1
 -11  -5  -1  863.65  403.52  -2
  12   5  -1  863.65  403.52   1
  11   5   1  759.95  364.28  -2
 -12  -5   1  759.95  364.28   1
 -11  -4  -1 3803.28  763.58  -2
  12   4  -1 3803.28  763.58   1
  11   4   1 3716.84  682.35  -2
 -12  -4   1 3716.84  682.35   1
 -11  -3  -1 1663.36  504.07  -2
  12   3  -1 1663.36  504.07   1
  11   3   1 1767.34  510.98  -2
 -12  -3   1 1767.34  510.98   1
  11   2   1 4732.69  783.51  -2
 -12  -2   1 4732.69  783.51   1
 -11  -2  -1 3720.81  733.82  -2
  12   2  -1 3720.81  733.82   1
  11   1   1 3554.98  626.31  -2
 -12  -1   1 3554.98  626.31   1
 -11  -1  -1 3752.57  673.17  -2
  12   1  -1 3752.57  673.17   1
  11   0   1 -150.34  212.40  -2
 -12   0   1 -150.34  212.40   1
 -11   0  -1 -205.18  169.26  -2
  12   0  -1 -205.18  169.26   1
  11  -1   1 3041.47  577.87  -2
 -12   1   1 3041.47  577.87   1
 -11   1  -1 3057.03  635.45  -2
  12  -1  -1 3057.03  635.45   1
  11  -2   1 4817.82  734.02  -2
 -12   2   1 4817.82  734.02   1
 -11   2  -1 4413.89  765.04  -2
  12  -2  -1 4413.89  765.04   1
  11  -3   1 2662.45  555.13  -2
 -12   3   1 2662.45  555.13   1
 -11   3  -1 1524.88  424.51  -2
  12  -3  -1 1524.88  424.51   1
  11  -4   1 5178.71  817.33  -2
 -12   4   1 5178.71  817.33   1
 -11   4  -1 3108.36  559.29  -2
  12  -4  -1 3108.36  559.29   1
  11  -5   1 1636.77  434.87  -2
 -12   5   1 1636.77  434.87   1
 -11   5  -1 1026.58  336.16  -2
  12  -5  -1 1026.58  336.16   1
 -11   6  -1 2435.27  434.36  -2
  12  -6  -1 2435.27  434.36   1
  11  -6   1 3580.83  686.46  -2
 -12   6   1 3580.83  686.46   1
  11  -7   1  239.40  183.06  -2
 -12   7   1  239.40  183.06   1
  11  -8   1 1167.90  442.95  -2
 -12   8   1 1167.90  442.95   1
  11  -9   1  406.98  237.35  -2
 -12   9   1  406.98  237.35   1
  11 -10   1 2999.32  707.42  -2
 -12  10   1 2999.32  707.42   1
  11 -11   1  728.58  389.35  -2
 -12  11   1  728.58  389.35   1
 -12 -10  -1  519.74  303.26  -2
  13  10  -1  519.74  303.26   1
  12  10   1  254.52  231.06  -2
 -13 -10   1  254.52  231.06   1
  12  10   1  140.48  426.23  -2
 -13 -10   1  140.48  426.23   1
  12   9   1  624.67  398.21  -2
 -13  -9   1  624.67  398.21   1
  12   9   1 2380.21  627.97  -2
 -13  -9   1 2380.21  627.97   1
 -12  -9  -1 2182.76  647.74  -2
  13   9  -1 2182.76  647.74   1
  12   8   1   84.42  201.74  -2
 -13  -8   1   84.42  201.74   1
 -12  -8  -1  686.04  348.83  -2
  13   8  -1  686.04  348.83   1
  12   7   1  607.01  282.67  -2
 -13  -7   1  607.01  282.67   1
 -12  -7  -1  160.60  213.00  -2
  13   7  -1  160.60  213.00   1
 -12  -6  -1  833.24  418.34  -2
  13   6  -1  833.24  418.34   1
  12   6   1  684.24  388.33  -2
 -13  -6   1  684.24  388.33   1
  12   5   1 1590.73  496.05  -2
 -13  -5   1 1590.73  496.05   1
 -12  -5  -1 2727.99  704.31  -2
  13   5  -1 2727.99  704.31   1
  12   4   1  305.40  241.10  -2
 -13  -4   1  305.40  241.10   1
 -12  -4  -1  221.68  205.60  -2
  13   4  -1  221.68  205.60   1
  12   3   1 1744.07  565.82  -2
 -13  -3   1 1744.07  565.82   1
 -12  -3  -1 2255.43  569.82  -2
  13   3  -1 2255.43  569.82   1
  12   2   1  784.60  368.80  -2
 -13  -2   1  784.60  368.80   1
 -12  -2  -1  935.33  437.47  -2
  13   2  -1  935.33  437.47   1
  12   1   1  479.06  340.15  -2
 -13  -1   1  479.06  340.15   1
 -12  -1  -1  259.57  277.62  -2
  13   1  -1  259.57  277.62   1
  12   0   1  134.45  272.58  -2
 -13   0   1  134.45  272.58   1
 -12   0  -1  242.84  307.21  -2
  13   0  -1  242.84  307.21   1
  12  -1   1  501.89  341.91  -2
 -13   1   1  501.89  341.91   1
 -12   1  -1  570.41  362.13  -2
  13  -1  -1  570.41  362.13   1
  12  -2   1  961.62  383.17  -2
 -13   2   1  961.62  383.17   1
 -12   2  -1  832.15  386.68  -2
  13  -2  -1  832.15  386.68   1
 -12   3  -1 1976.32  489.21  -2
  13  -3  -1 1976.32  489.21   1
  12  -3   1 2878.73  602.94  -2
 -13   3   1 2878.73  602.94   1
  12  -4   1  107.84  250.74  -2
 -13   4   1  107.84  250.74   1
 -12   4  -1  161.67  206.89  -2
  13  -4  -1  161.67  206.89   1
 -12   5  -1 1984.80  494.55  -2
  13  -5  -1 1984.80  494.55   1
  12  -5   1 2918.62  664.05  -2
 -13   5   1 2918.62  664.05   1
  12  -6   1  971.96  366.70  -2
 -13   6   1  971.96  366.70   1
 -12   6  -1  391.53  247.27  -2
  13  -6  -1  391.53  247.27   1
  12  -7   1  308.83  230.02  -2
 -13   7   1  308.83  230.02   1
  12  -8   1  621.92  369.96  -2
 -13   8   1  621.92  369.96   1
  12  -9   1 3332.46  787.18  -2
 -13   9   1 3332.46  787.18   1
  12 -10   1  -20.33  322.44  -2
 -13  10   1  -20.33  322.44   1
  13   8   1  543.38  356.05  -2
 -14  -8   1  543.38  356.05   1
 -13  -8  -1 1193.79  541.27  -2
  14   8  -1 1193.79  541.27   1
 -13  -7  -1  766.06  402.73  -2
  14   7  -1  766.06  402.73   1
  13   7   1  235.84  232.95  -2
 -14  -7   1  235.84  232.95   1
  13   6   1 1507.69  512.28  -2
 -14  -6   1 1507.69  512.28   1
 -13  -6  -1 2099.41  689.70  -2
  14   6  -1 2099.41  689.70   1
  13   5   1 1947.20  643.08  -2
 -14  -5   1 1947.20  643.08   1
 -13  -5  -1 2382.05  704.51  -2
  14   5  -1 2382.05  704.51   1
 -13  -4  -1 1155.53  515.47  -2
  14   4  -1 1155.53  515.47   1
  13   4   1  825.91  372.13  -2
 -14  -4   1  825.91  372.13   1
 -13  -3  -1 1607.15  538.10  -2
  14   3  -1 1607.15  538.10   1
  13   3   1 2116.41  638.40  -2
 -14  -3   1 2116.41  638.40   1
  13   2   1  852.35  355.51  -2
 -14  -2   1  852.35  355.51   1
 -13  -2  -1  489.43  371.13  -2
  14   2  -1  489.43  371.13   1
  13   1   1 1399.97  486.52  -2
 -14  -1   1 1399.97  486.52   1
 -13  -1  -1 1105.84  397.75  -2
  14   1  -1 1105.84  397.75   1
  13   0   1  271.51  247.25  -2
 -14   0   1  271.51  247.25   1
 -13   0  -1   46.17  151.51  -2
  14   0  -1   46.17  151.51   1
  13  -1   1 1397.68  488.54  -2
 -14   1   1 1397.68  488.54   1
 -13   1  -1  938.53  392.83  -2
  14  -1  -1  938.53  392.83   1
 -13   2  -1  882.32  382.01  -2
  14  -2  -1  882.32  382.01   1
  13  -2   1  556.52  296.54  -2
 -14   2   1  556.52  296.54   1
  13  -3   1 2509.10  566.80  -2
 -14   3   1 2509.10  566.80   1
 -13   3  -1 1726.20  451.70  -2
  14  -3  -1 1726.20  451.70   1
  13  -4   1 1391.06  485.01  -2
 -14   4   1 1391.06  485.01   1
 -13   4  -1 1092.32  380.48  -2
  14  -4  -1 1092.32  380.48   1
  13  -5   1 3804.79  792.20  -2
 -14   5   1 3804.79  792.20   1
 -13   5  -1 2040.61  512.63  -2
  14  -5  -1 2040.61  512.63   1
  13  -6   1 2659.03  692.18  -2
 -14   6   1 2659.03  692.18   1
  13  -7   1  289.13  345.55  -2
 -14   7   1  289.13  345.55   1
  13  -8   1 1211.48  518.61  -2
 -14   8   1 1211.48  518.61   1
 -14  -5  -1  806.86  464.36  -2
  15   5  -1  806.86  464.36   1
  14   5   1  794.05  392.02  -2
 -15  -5   1  794.05  392.02   1
 -14  -4  -1 1037.50  514.70  -2
  15   4  -1 1037.50  514.70   1
  14   4   1 1195.59  487.06  -2
 -15  -4   1 1195.59  487.06   1
 -14  -3  -1  892.78  480.01  -2
  15   3  -1  892.78  480.01   1
  14   3   1  691.15  377.72  -2
 -15  -3   1  691.15  377.72   1
 -14  -2  -1  811.86  368.45  -2
  15   2  -1  811.86  368.45   1
  14   2   1  823.07  402.46  -2
 -15  -2   1  823.07  402.46   1
  14   1   1  -55.42  188.87  -2
 -15  -1   1  -55.42  188.87   1
 -14  -1  -1  639.02  425.37  -2
  15   1  -1  639.02  425.37   1
  14   0   1 -236.75  230.66  -2
 -15   0   1 -236.75  230.66   1
 -14   0  -1  -85.85  224.53  -2
  15   0  -1  -85.85  224.53   1
  14  -1   1  750.20  409.25  -2
 -15   1   1  750.20  409.25   1
 -14   1  -1  253.42  273.28  -2
  15  -1  -1  253.42  273.28   1
  14  -2   1  676.36  287.42  -2
 -15   2   1  676.36  287.42   1
 -14   2  -1  326.36  278.00  -2
  15  -2  -1  326.36  278.00   1
  14  -3   1  470.92  387.15  -2
 -15   3   1  470.92  387.15   1
 -14   3  -1  173.80  296.37  -2
  15  -3  -1  173.80  296.37   1
 -14   4  -1  982.45  376.79  -2
  15  -4  -1  982.45  376.79   1
  14  -4   1 2497.18  613.95  -2
 -15   4   1 2497.18  613.95   1
  14  -5   1 1099.82  426.81  -2
 -15   5   1 1099.82  426.81   1
 -15  -2  -1  107.44  261.23  -2
  16   2  -1  107.44  261.23   1
 -15  -1  -1  164.86  198.57  -2
  16   1  -1  164.86  198.57   1
 -15   0  -1    4.12  299.95  -2
  16   0  -1    4.12  299.95   1
 -15   1  -1  668.16  294.75  -2
  16  -1  -1  668.16  294.75   1
 -15   2  -1  447.97  254.72  -2
  16  -2  -1  447.97  254.72   1
 -15   3  -1 1019.68  407.50  -2
  16  -3  -1 1019.68  407.50   1
 -17   1   2  -37.45  262.81  -2
  15  -1   2  -37.45  262.81   1
 -17   0   2 2495.33  618.08  -2
  15   0   2 2495.33  618.08   1
  16  -3  -2  567.83  389.55  -2
 -14   3  -2  567.83  389.55   1
 -16   2   2 1768.06  475.82  -2
  14  -2   2 1768.06  475.82   1
  16  -2  -2 1062.95  380.36  -2
 -14   2  -2 1062.95  380.36   1
 -16   1   2  750.08  320.99  -2
  14  -1   2  750.08  320.99   1
  16  -1  -2  602.76  365.87  -2
 -14   1  -2  602.76  365.87   1
 -16   0   2 1167.62  367.69  -2
  14   0   2 1167.62  367.69   1
  16   0  -2 1154.27  447.34  -2
 -14   0  -2 1154.27  447.34   1
  16   1  -2  302.75  172.41  -2
 -14  -1  -2  302.75  172.41   1
 -16  -1   2  293.04  274.03  -2
  14   1   2  293.04  274.03   1
 -16  -2   2 1255.64  378.46  -2
  14   2   2 1255.64  378.46   1
  16   2  -2  999.11  465.69  -2
 -14  -2  -2  999.11  465.69   1
 -16  -3   2  563.78  407.14  -2
  14   3   2  563.78  407.14   1
  15  -7  -2  320.55  242.32  -2
 -13   7  -2  320.55  242.32   1
  15  -6  -2 4162.59  751.42  -2
 -13   6  -2 4162.59  751.42   1
  15  -5  -2  716.88  307.29  -2
 -13   5  -2  716.88  307.29   1
  15  -4  -2  199.77  228.70  -2
 -13   4  -2  199.77  228.70   1
 -15   3   2 1487.32  388.27  -2
  13  -3   2 1487.32  388.27   1
  15  -3  -2 1897.84  503.64  -2
 -13   3  -2 1897.84  503.64   1
  15  -2  -2  626.43  302.97  -2
 -13   2  -2  626.43  302.97   1
 -15   2   2 1071.34  419.93  -2
  13  -2   2 1071.34  419.93   1
  15  -1  -2 1235.17  410.35  -2
 -13   1  -2 1235.17  410.35   1
 -15   1   2 1369.36  431.14  -2
  13  -1   2 1369.36  431.14   1
 -15   0   2 7141.80  994.02  -2
  13   0   2 7141.80  994.02   1
  15   0  -2 5863.07  955.19  -2
 -13   0  -2 5863.07  955.19   1
  15   1  -2  691.95  372.98  -2
 -13  -1  -2  691.95  372.98   1
 -15  -1   2 1123.89  391.43  -2
  13   1   2 1123.89  391.43   1
  15   2  -2  399.96  271.36  -2
 -13  -2  -2  399.96  271.36   1
 -15  -2   2 1133.86  461.73  -2
  13   2   2 1133.86  461.73   1
 -15  -3   2 1466.67  444.73  -2
  13   3   2 1466.67  444.73   1
  15   3  -2 1397.94  451.88  -2
 -13  -3  -2 1397.94  451.88   1
  15   4  -2  362.99  185.09  -2
 -13  -4  -2  362.99  185.09   1
 -15  -4   2  743.12  299.77  -2
  13   4   2  743.12  299.77   1
  15   5  -2  113.66  223.03  -2
 -13  -5  -2  113.66  223.03   1
 -15  -5   2  431.51  269.56  -2
  13   5   2  431.51  269.56   1
  15   6  -2 1630.82  516.90  -2
 -13  -6  -2 1630.82  516.90   1
 -15  -6   2 3596.29  778.51  -2
  13   6   2 3596.29  778.51   1
  14  -9  -2  413.42  265.83  -2
 -12   9  -2  413.42  265.83   1
  14  -8  -2  422.99  248.84  -2
 -12   8  -2  422.99  248.84   1
  14  -7  -2 3992.83  769.96  -2
 -12   7  -2 3992.83  769.96   1
  14  -6  -2  455.25  380.94  -2
 -12   6  -2  455.25  380.94   1
  14  -5  -2  454.87  319.91  -2
 -12   5  -2  454.87  319.91   1
 -14   4   2  524.90  276.64  -2
  12  -4   2  524.90  276.64   1
  14  -4  -2 -374.20  299.89  -2
 -12   4  -2 -374.20  299.89   1
  14  -3  -2 -199.31  216.19  -2
 -12   3  -2 -199.31  216.19   1
 -14   3   2 -184.02  199.86  -2
  12  -3   2 -184.02  199.86   1
  14  -2  -2  129.93  142.81  -2
 -12   2  -2  129.93  142.81   1
 -14   2   2  678.80  270.07  -2
  12  -2   2  678.80  270.07   1
  14  -1  -2 2676.05  607.44  -2
 -12   1  -2 2676.05  607.44   1
 -14   1   2 2527.74  558.08  -2
  12  -1   2 2527.74  558.08   1
  14   0  -2 1758.40  522.32  -2
 -12   0  -2 1758.40  522.32   1
 -14   0   2 1673.80  466.69  -2
  12   0   2 1673.80  466.69   1
 -14  -1   2 2450.17  586.46  -2
  12   1   2 2450.17  586.46   1
  14   1  -2 2034.95  539.37  -2
 -12  -1  -2 2034.95  539.37   1
 -14  -2   2  463.62  206.20  -2
  12   2   2  463.62  206.20   1
  14   2  -2  644.47  342.85  -2
 -12  -2  -2  644.47  342.85   1
  14   3  -2  111.04  330.79  -2
 -12  -3  -2  111.04  330.79   1
 -14  -3   2 -125.17  190.82  -2
  12   3   2 -125.17  190.82   1
 -14  -4   2  182.65  135.54  -2
  12   4   2  182.65  135.54   1
  14   4  -2  422.13  185.03  -2
 -12  -4  -2  422.13  185.03   1
  14   5  -2  402.81  317.83  -2
 -12  -5  -2  402.81  317.83   1
 -14  -5   2  520.29  260.79  -2
  12   5   2  520.29  260.79   1
 -14  -6   2  595.11  434.84  -2
  12   6   2  595.11  434.84   1
  14   6  -2  686.01  397.86  -2
 -12  -6  -2  686.01  397.86   1
  14   7  -2 1831.55  534.28  -2
 -12  -7  -2 1831.55  534.28   1
 -14  -7   2 3102.17  770.71  -2
  12   7   2 3102.17  770.71   1
  14   8  -2 -301.77  308.72  -2
 -12  -8  -2 -301.77  308.72   1
 -14  -8   2  229.64  373.82  -2
  12   8   2  229.64  373.82   1
  13 -11  -2  330.57  282.77  -2
 -11  11  -2  330.57  282.77   1
  13 -10  -2 1760.20  537.05  -2
 -11  10  -2 1760.20  537.05   1
  13  -9  -2  393.64  243.58  -2
 -11   9  -2  393.64  243.58   1
  13  -8  -2 1681.68  495.40  -2
 -11   8  -2 1681.68  495.40   1
  13  -7  -2 1550.33  408.93  -2
 -11   7  -2 1550.33  408.93   1
  13  -6  -2  707.39  232.41  -2
 -11   6  -2  707.39  232.41   1
  13  -5  -2 2205.18  552.26  -2
 -11   5  -2 2205.18  552.26   1
 -13   5   2 1440.82  326.84  -2
  11  -5   2 1440.82  326.84   1
  13  -4  -2  694.39  239.30  -2
 -11   4  -2  694.39  239.30   1
  13  -4  -2  513.64  253.28  -2
 -11   4  -2  513.64  253.28   1
 -13   4   2  364.12  178.99  -2
  11  -4   2  364.12  178.99   1
  13  -3  -2  719.78  308.54  -2
 -11   3  -2  719.78  308.54   1
 -13   3   2  571.11  245.11  -2
  11  -3   2  571.11  245.11   1
  13  -3  -2  480.57  207.27  -2
 -11   3  -2  480.57  207.27   1
  13  -2  -2  998.61  369.41  -2
 -11   2  -2  998.61  369.41   1
 -13   2   2  987.09  375.01  -2
  11  -2   2  987.09  375.01   1
  13  -2  -2 1041.17  353.38  -2
 -11   2  -2 1041.17  353.38   1
 -13   1   2 1357.53  406.23  -2
  11  -1   2 1357.53  406.23   1
  13  -1  -2 1557.85  446.88  -2
 -11   1  -2 1557.85  446.88   1
  13  -1  -2 1423.09  464.32  -2
 -11   1  -2 1423.09  464.32   1
 -13   0   2 5154.60  753.55  -2
  11   0   2 5154.60  753.55   1
  13   0  -2 5331.03  790.34  -2
 -11   0  -2 5331.03  790.34   1
  13   1  -2 1754.20  520.88  -2
 -11  -1  -2 1754.20  520.88   1
 -13  -1   2 1896.67  436.68  -2
  11   1   2 1896.67  436.68   1
 -13  -2   2 1385.61  417.52  -2
  11   2   2 1385.61  417.52   1
  13   2  -2 1136.37  396.57  -2
 -11  -2  -2 1136.37  396.57   1
  13   3  -2  152.76  225.18  -2
 -11  -3  -2  152.76  225.18   1
 -13  -3   2  923.39  342.43  -2
  11   3   2  923.39  342.43   1
  13   4  -2  772.17  371.40  -2
 -11  -4  -2  772.17  371.40   1
 -13  -4   2  522.66  243.40  -2
  11   4   2  522.66  243.40   1
 -13  -5   2 1291.23  441.85  -2
  11   5   2 1291.23  441.85   1
  13   5  -2  913.56  360.47  -2
 -11  -5  -2  913.56  360.47   1
 -13  -6   2  556.56  284.32  -2
  11   6   2  556.56  284.32   1
  13   6  -2  408.66  247.67  -2
 -11  -6  -2  408.66  247.67   1
  13   7  -2  739.56  397.07  -2
 -11  -7  -2  739.56  397.07   1
 -13  -7   2 1238.02  459.01  -2
  11   7   2 1238.02  459.01   1
 -13  -8   2 1764.44  585.13  -2
  11   8   2 1764.44  585.13   1
  13   8  -2  907.54  456.80  -2
 -11  -8  -2  907.54  456.80   1
  13   9  -2   66.54  220.46  -2
 -11  -9  -2   66.54  220.46   1
  13   9  -2 -427.95  380.66  -2
 -11  -9  -2 -427.95  380.66   1
 -13  -9   2  477.70  288.49  -2
  11   9   2  477.70  288.49   1
  13  10  -2 1310.65  522.61  -2
 -11 -10  -2 1310.65  522.61   1
 -13 -10   2 1499.88  489.40  -2
  11  10   2 1499.88  489.40   1
  12 -12  -2  576.10  279.20  -2
 -10  12  -2  576.10  279.20   1
  12 -11  -2  869.39  451.02  -2
 -10  11  -2  869.39  451.02   1
  12 -10  -2 -179.09  255.34  -2
 -10  10  -2 -179.09  255.34   1
  12  -9  -2  305.85  159.68  -2
 -10   9  -2  305.85  159.68   1
  12  -8  -2 2118.32  523.38  -2
 -10   8  -2 2118.32  523.38   1
  12  -7  -2   71.84  170.83  -2
 -10   7  -2   71.84  170.83   1
  12  -6  -2 2482.92  557.42  -2
 -10   6  -2 2482.92  557.42   1
  12  -5  -2  144.35  174.43  -2
 -10   5  -2  144.35  174.43   1
 -12   5   2  199.38  102.65  -2
  10  -5   2  199.38  102.65   1
  12  -5  -2  -42.71  135.28  -2
 -10   5  -2  -42.71  135.28   1
  12  -4  -2   71.85  132.85  -2
 -10   4  -2   71.85  132.85   1
  12  -4  -2  -60.29  146.01  -2
 -10   4  -2  -60.29  146.01   1
 -12   4   2  137.77  189.36  -2
  10  -4   2  137.77  189.36   1
 -12   3   2 3016.96  509.81  -2
  10  -3   2 3016.96  509.81   1
  12  -3  -2 2653.17  536.80  -2
 -10   3  -2 2653.17  536.80   1
  12  -3  -2 2335.58  433.58  -2
 -10   3  -2 2335.58  433.58   1
  12  -2  -2 5691.24  765.34  -2
 -10   2  -2 5691.24  765.34   1
  12  -2  -2 5191.02  738.68  -2
 -10   2  -2 5191.02  738.68   1
 -12   2   2 5285.66  728.10  -2
  10  -2   2 5285.66  728.10   1
  12  -1  -2 3838.31  653.69  -2
 -10   1  -2 3838.31  653.69   1
  12  -1  -2 3685.53  633.25  -2
 -10   1  -2 3685.53  633.25   1
 -12   1   2 4027.35  638.10  -2
  10  -1   2 4027.35  638.10   1
  12   0  -2 2402.09  525.63  -2
 -10   0  -2 2402.09  525.63   1
 -12   0   2 2313.37  475.72  -2
  10   0   2 2313.37  475.72   1
  12   0  -2 2090.23  503.33  -2
 -10   0  -2 2090.23  503.33   1
 -12  -1   2 3322.36  605.91  -2
  10   1   2 3322.36  605.91   1
  12   1  -2 4441.22  745.05  -2
 -10  -1  -2 4441.22  745.05   1
  12   1  -2 3759.84  658.03  -2
 -10  -1  -2 3759.84  658.03   1
  12   2  -2 4430.10  692.80  -2
 -10  -2  -2 4430.10  692.80   1
 -12  -2   2 5270.62  777.59  -2
  10   2   2 5270.62  777.59   1
  12   3  -2 2009.29  498.71  -2
 -10  -3  -2 2009.29  498.71   1
 -12  -3   2 2936.92  594.91  -2
  10   3   2 2936.92  594.91   1
 -12  -4   2  409.77  293.79  -2
  10   4   2  409.77  293.79   1
  12   4  -2  335.48  266.10  -2
 -10  -4  -2  335.48  266.10   1
 -12  -5   2   74.23  213.29  -2
  10   5   2   74.23  213.29   1
  12   5  -2  -95.78  170.27  -2
 -10  -5  -2  -95.78  170.27   1
  12   6  -2 1832.05  552.87  -2
 -10  -6  -2 1832.05  552.87   1
 -12  -6   2 3240.50  668.64  -2
  10   6   2 3240.50  668.64   1
 -12  -7   2    7.73  196.71  -2
  10   7   2    7.73  196.71   1
  12   7  -2   23.72  202.34  -2
 -10  -7  -2   23.72  202.34   1
  12   8  -2 1194.11  482.49  -2
 -10  -8  -2 1194.11  482.49   1
 -12  -8   2 1843.31  537.76  -2
  10   8   2 1843.31  537.76   1
  12   9  -2   81.01  252.02  -2
 -10  -9  -2   81.01  252.02   1
 -12  -9   2  -25.68  196.15  -2
  10   9   2  -25.68  196.15   1
  12   9  -2  284.14  217.66  -2
 -10  -9  -2  284.14  217.66   1
 -12 -10   2  127.18  150.95  -2
  10  10   2  127.18  150.95   1
  12  10  -2  328.54  217.24  -2
 -10 -10  -2  328.54  217.24   1
 -12 -11   2 1648.89  563.21  -2
  10  11   2 1648.89  563.21   1
  12  11  -2  476.93  298.04  -2
 -10 -11  -2  476.93  298.04   1
 -12 -12   2  506.32  260.02  -2
  10  12   2  506.32  260.02   1
  11 -13  -2 2947.92  728.71  -2
  -9  13  -2 2947.92  728.71   1
  11 -12  -2  247.63  283.54  -2
  -9  12  -2  247.63  283.54   1
  11 -11  -2    4.34  318.93  -2
  -9  11  -2    4.34  318.93   1
  11 -10  -2  548.94  295.32  -2
  -9  10  -2  548.94  295.32   1
  11  -9  -2  853.45  388.93  -2
  -9   9  -2  853.45  388.93   1
  11  -8  -2  -22.66  167.51  -2
  -9   8  -2  -22.66  167.51   1
  11  -7  -2 3581.00  645.18  -2
  -9   7  -2 3581.00  645.18   1
  11  -6  -2 2579.06  440.51  -2
  -9   6  -2 2579.06  440.51   1
  11  -6  -2 3139.67  566.05  -2
  -9   6  -2 3139.67  566.05   1
 -11   6   2 3139.62  457.96  -2
   9  -6   2 3139.62  457.96   1
  11  -5  -2  164.45  138.81  -2
  -9   5  -2  164.45  138.81   1
  11  -5  -2  111.37  190.58  -2
  -9   5  -2  111.37  190.58   1
 -11   5   2   32.96   97.75  -2
   9  -5   2   32.96   97.75   1
  11  -4  -2 1146.36  313.42  -2
  -9   4  -2 1146.36  313.42   1
  11  -4  -2  643.20  272.82  -2
  -9   4  -2  643.20  272.82   1
 -11   4   2  996.92  296.82  -2
   9  -4   2  996.92  296.82   1
  11  -3  -2 1053.16  349.11  -2
  -9   3  -2 1053.16  349.11   1
  11  -3  -2 1380.81  368.61  -2
  -9   3  -2 1380.81  368.61   1
 -11   3   2 1307.29  336.32  -2
   9  -3   2 1307.29  336.32   1
  11  -2  -210346.30  938.65  -2
  -9   2  -210346.30  938.65   1
 -11   2   210611.20  969.71  -2
   9  -2   210611.20  969.71   1
  11  -2  -210654.20  988.35  -2
  -9   2  -210654.20  988.35   1
  11  -1  -2 6455.95  784.15  -2
  -9   1  -2 6455.95  784.15   1
 -11   1   2 6598.24  756.55  -2
   9  -1   2 6598.24  756.55   1
  11  -1  -2 6869.66  798.03  -2
  -9   1  -2 6869.66  798.03   1
  11   0  -2 7326.21  837.57  -2
  -9   0  -2 7326.21  837.57   1
  11   0  -2 6997.94  870.31  -2
  -9   0  -2 6997.94  870.31   1
 -11   0   2 8405.32  897.72  -2
   9   0   2 8405.32  897.72   1
  11   1  -2 6380.69  816.15  -2
  -9  -1  -2 6380.69  816.15   1
 -11  -1   2 6784.18  841.80  -2
   9   1   2 6784.18  841.80   1
  11   1  -2 6605.65  805.91  -2
  -9  -1  -2 6605.65  805.91   1
  11   2  -210587.70 1029.73  -2
  -9  -2  -210587.70 1029.73   1
  11   2  -2 9715.97 1040.46  -2
  -9  -2  -2 9715.97 1040.46   1
 -11  -2   2 9522.59  993.00  -2
   9   2   2 9522.59  993.00   1
  11   3  -2 1363.03  402.58  -2
  -9  -3  -2 1363.03  402.58   1
 -11  -3   2  876.51  302.98  -2
   9   3   2  876.51  302.98   1
  11   3  -2 1142.57  407.02  -2
  -9  -3  -2 1142.57  407.02   1
  11   4  -2  502.75  212.85  -2
  -9  -4  -2  502.75  212.85   1
 -11  -4   2  823.18  334.58  -2
   9   4   2  823.18  334.58   1
 -11  -5   2   -3.99  144.88  -2
   9   5   2   -3.99  144.88   1
  11   5  -2  -31.28  273.31  -2
  -9  -5  -2  -31.28  273.31   1
 -11  -6   2 3430.37  617.99  -2
   9   6   2 3430.37  617.99   1
  11   6  -2 1297.87  390.35  -2
  -9  -6  -2 1297.87  390.35   1
 -11  -7   2 3842.37  695.42  -2
   9   7   2 3842.37  695.42   1
  11   7  -2 1965.62  573.40  -2
  -9  -7  -2 1965.62  573.40   1
 -11  -8   2    3.26  175.00  -2
   9   8   2    3.26  175.00   1
  11   8  -2  198.73  214.26  -2
  -9  -8  -2  198.73  214.26   1
 -11  -9   2  391.45  280.31  -2
   9   9   2  391.45  280.31   1
  11   9  -2  178.54  163.92  -2
  -9  -9  -2  178.54  163.92   1
  11   9  -2  461.46  305.77  -2
  -9  -9  -2  461.46  305.77   1
 -11 -10   2  856.38  312.04  -2
   9  10   2  856.38  312.04   1
  11  10  -2  617.11  357.06  -2
  -9 -10  -2  617.11  357.06   1
  11  11  -2  191.54  378.56  -2
  -9 -11  -2  191.54  378.56   1
 -11 -11   2 -117.25  151.04  -2
   9  11   2 -117.25  151.04   1
 -11 -12   2   85.93  214.96  -2
   9  12   2   85.93  214.96   1
  11  12  -2  187.00  202.40  -2
  -9 -12  -2  187.00  202.40   1
  11  13  -2 2865.38  615.65  -2
  -9 -13  -2 2865.38  615.65   1
 -11 -13   2 3201.14  720.08  -2
   9  13   2 3201.14  720.08   1
 -11 -14   2 3651.71  786.17  -2
   9  14   2 3651.71  786.17   1
 -10  14   2  430.84  269.63  -2
   8 -14   2  430.84  269.63   1
  10 -14  -2 -183.78  265.77  -2
  -8  14  -2 -183.78  265.77   1
  10 -13  -2 1438.72  494.06  -2
  -8  13  -2 1438.72  494.06   1
  10 -12  -2  -46.61  207.86  -2
  -8  12  -2  -46.61  207.86   1
  10 -11  -2  294.53  180.45  -2
  -8  11  -2  294.53  180.45   1
  10 -10  -2  995.45  367.60  -2
  -8  10  -2  995.45  367.60   1
  10  -9  -2 1817.91  475.35  -2
  -8   9  -2 1817.91  475.35   1
  10  -8  -2 1631.87  333.26  -2
  -8   8  -2 1631.87  333.26   1
  10  -8  -2 1448.65  388.27  -2
  -8   8  -2 1448.65  388.27   1
  10  -7  -2  927.62  335.35  -2
  -8   7  -2  927.62  335.35   1
  10  -7  -2  826.30  233.79  -2
  -8   7  -2  826.30  233.79   1
 -10   7   2  783.90  215.50  -2
   8  -7   2  783.90  215.50   1
  10  -6  -2 1528.97  390.16  -2
  -8   6  -2 1528.97  390.16   1
  10  -6  -2 1027.80  259.23  -2
  -8   6  -2 1027.80  259.23   1
  10  -6  -2 1041.23  254.80  -2
  -8   6  -2 1041.23  254.80   1
 -10   6   2 1083.98  265.17  -2
   8  -6   2 1083.98  265.17   1
  10  -5  -2 1004.94  307.85  -2
  -8   5  -2 1004.94  307.85   1
  10  -5  -2  835.79  211.77  -2
  -8   5  -2  835.79  211.77   1
 -10   5   2 1085.35  267.43  -2
   8  -5   2 1085.35  267.43   1
  10  -5  -2  849.62  232.46  -2
  -8   5  -2  849.62  232.46   1
  10  -4  -2 2131.25  278.75  -2
  -8   4  -2 2131.25  278.75   1
  10  -4  -2 1924.37  402.50  -2
  -8   4  -2 1924.37  402.50   1
  10  -4  -2 2192.01  403.07  -2
  -8   4  -2 2192.01  403.07   1
 -10   4   2 2330.74  392.40  -2
   8  -4   2 2330.74  392.40   1
  10  -3  -222239.80 1437.08  -2
  -8   3  -222239.80 1437.08   1
 -10   3   222664.20 1268.58  -2
   8  -3   222664.20 1268.58   1
  10  -3  -221888.20 1291.42  -2
  -8   3  -221888.20 1291.42   1
  10  -3  -221381.00  822.32  -2
  -8   3  -221381.00  822.32   1
  10  -2  -2 1000.95  309.36  -2
  -8   2  -2 1000.95  309.36   1
 -10   2   2  836.66  203.14  -2
   8  -2   2  836.66  203.14   1
  10  -2  -2 1234.89  362.05  -2
  -8   2  -2 1234.89  362.05   1
  10  -2  -2  833.36  153.05  -2
  -8   2  -2  833.36  153.05   1
  10  -1  -2 6329.41  758.77  -2
  -8   1  -2 6329.41  758.77   1
 -10   1   2 7312.19  769.03  -2
   8  -1   2 7312.19  769.03   1
  10  -1  -2 6568.37  735.91  -2
  -8   1  -2 6568.37  735.91   1
  10   0  -2 1352.52  368.73  -2
  -8   0  -2 1352.52  368.73   1
  10   0  -2 1762.25  386.48  -2
  -8   0  -2 1762.25  386.48   1
 -10   0   2 1387.31  337.38  -2
   8   0   2 1387.31  337.38   1
  10   1  -2 7547.29  837.70  -2
  -8  -1  -2 7547.29  837.70   1
  10   1  -2 6892.97  795.52  -2
  -8  -1  -2 6892.97  795.52   1
 -10  -1   2 7745.63  796.93  -2
   8   1   2 7745.63  796.93   1
  10   2  -2 1152.09  333.00  -2
  -8  -2  -2 1152.09  333.00   1
  10   2  -2  814.13  268.33  -2
  -8  -2  -2  814.13  268.33   1
 -10  -2   2 1001.21  301.77  -2
   8   2   2 1001.21  301.77   1
  10   3  -220996.80 1506.27  -2
  -8  -3  -220996.80 1506.27   1
 -10  -3   221896.30 1469.35  -2
   8   3   221896.30 1469.35   1
  10   3  -220991.80 1433.02  -2
  -8  -3  -220991.80 1433.02   1
 -10  -4   2 2451.03  524.62  -2
   8   4   2 2451.03  524.62   1
  10   4  -2 1875.34  477.10  -2
  -8  -4  -2 1875.34  477.10   1
  10   4  -2 1829.53  453.36  -2
  -8  -4  -2 1829.53  453.36   1
  10   5  -2  876.75  300.53  -2
  -8  -5  -2  876.75  300.53   1
 -10  -5   2  808.59  307.24  -2
   8   5   2  808.59  307.24   1
  10   6  -2  432.93  226.82  -2
  -8  -6  -2  432.93  226.82   1
 -10  -6   2  925.68  325.09  -2
   8   6   2  925.68  325.09   1
  10   7  -2 1154.94  351.36  -2
  -8  -7  -2 1154.94  351.36   1
 -10  -7   2  932.40  330.07  -2
   8   7   2  932.40  330.07   1
  10   8  -2  589.55  260.75  -2
  -8  -8  -2  589.55  260.75   1
  10   8  -2 1209.62  438.83  -2
  -8  -8  -2 1209.62  438.83   1
 -10  -8   2 1126.39  332.44  -2
   8   8   2 1126.39  332.44   1
  10   9  -2 1176.94  372.62  -2
  -8  -9  -2 1176.94  372.62   1
 -10  -9   2 2024.25  506.18  -2
   8   9   2 2024.25  506.18   1
  10  10  -2  317.59  159.19  -2
  -8 -10  -2  317.59  159.19   1
 -10 -10   2  813.57  369.31  -2
   8  10   2  813.57  369.31   1
 -10 -11   2  320.48  220.52  -2
   8  11   2  320.48  220.52   1
  10  11  -2   13.20  162.31  -2
  -8 -11  -2   13.20  162.31   1
 -10 -12   2  339.61  233.86  -2
   8  12   2  339.61  233.86   1
  10  12  -2   95.08  244.48  -2
  -8 -12  -2   95.08  244.48   1
 -10 -13   2 2487.89  558.91  -2
   8  13   2 2487.89  558.91   1
  10  13  -2 1677.57  576.77  -2
  -8 -13  -2 1677.57  576.77   1
 -10 -14   2  275.96  242.93  -2
   8  14   2  275.96  242.93   1
 -10 -15   2  510.12  259.85  -2
   8  15   2  510.12  259.85   1
  -9  14   2  384.54  229.74  -2
   7 -14   2  384.54  229.74   1
  -9  13   2  -89.20  299.11  -2
   7 -13   2  -89.20  299.11   1
  -9  12   2 1406.24  396.12  -2
   7 -12   2 1406.24  396.12   1
  -9  11   2 2417.70  590.72  -2
   7 -11   2 2417.70  590.72   1
   9 -11  -2 1841.15  495.91  -2
  -7  11  -2 1841.15  495.91   1
   9 -10  -2  572.30  310.59  -2
  -7  10  -2  572.30  310.59   1
   9  -9  -2  986.99  257.12  -2
  -7   9  -2  986.99  257.12   1
   9  -9  -2  751.00  326.21  -2
  -7   9  -2  751.00  326.21   1
   9  -8  -211544.40 1038.09  -2
  -7   8  -211544.40 1038.09   1
   9  -8  -2 8953.92  761.31  -2
  -7   8  -2 8953.92  761.31   1
   9  -7  -2 3393.43  552.70  -2
  -7   7  -2 3393.43  552.70   1
  -9   7   2 3006.40  371.77  -2
   7  -7   2 3006.40  371.77   1
   9  -7  -2 2598.34  447.45  -2
  -7   7  -2 2598.34  447.45   1
  -9   6   2 4832.13  493.15  -2
   7  -6   2 4832.13  493.15   1
   9  -6  -2 4493.19  559.31  -2
  -7   6  -2 4493.19  559.31   1
   9  -6  -2 5263.43  687.88  -2
  -7   6  -2 5263.43  687.88   1
   9  -5  -2 2165.63  334.82  -2
  -7   5  -2 2165.63  334.82   1
   9  -5  -2 3005.89  501.62  -2
  -7   5  -2 3005.89  501.62   1
   9  -5  -2 2114.60  390.86  -2
  -7   5  -2 2114.60  390.86   1
  -9   5   2 2264.71  365.43  -2
   7  -5   2 2264.71  365.43   1
   9  -4  -2  935.11  198.01  -2
  -7   4  -2  935.11  198.01   1
   9  -4  -2  934.64  235.61  -2
  -7   4  -2  934.64  235.61   1
   9  -4  -2  926.38  248.61  -2
  -7   4  -2  926.38  248.61   1
  -9   4   2 1222.98  261.23  -2
   7  -4   2 1222.98  261.23   1
   9  -3  -2  351.56   98.38  -2
  -7   3  -2  351.56   98.38   1
   9  -3  -2  343.98  233.73  -2
  -7   3  -2  343.98  233.73   1
  -9   3   2  545.51  223.74  -2
   7  -3   2  545.51  223.74   1
   9  -3  -2  504.95  199.25  -2
  -7   3  -2  504.95  199.25   1
   9  -2  -2 1979.45  407.38  -2
  -7   2  -2 1979.45  407.38   1
   9  -2  -2 2478.04  429.12  -2
  -7   2  -2 2478.04  429.12   1
  -9   2   2 2224.41  419.85  -2
   7  -2   2 2224.41  419.85   1
   9  -2  -2 1751.44  232.76  -2
  -7   2  -2 1751.44  232.76   1
   9  -1  -2 2690.27  455.70  -2
  -7   1  -2 2690.27  455.70   1
  -9   1   2 2743.45  433.34  -2
   7  -1   2 2743.45  433.34   1
   9  -1  -2 2449.93  441.34  -2
  -7   1  -2 2449.93  441.34   1
   9   0  -2 5233.30  651.53  -2
  -7   0  -2 5233.30  651.53   1
   9   0  -2 5127.23  602.42  -2
  -7   0  -2 5127.23  602.42   1
  -9   0   2 5424.26  631.20  -2
   7   0   2 5424.26  631.20   1
   9   1  -2 2495.59  439.01  -2
  -7  -1  -2 2495.59  439.01   1
   9   1  -2 2735.78  457.20  -2
  -7  -1  -2 2735.78  457.20   1
  -9  -1   2 2652.73  445.26  -2
   7   1   2 2652.73  445.26   1
   9   2  -2 1852.66  370.80  -2
  -7  -2  -2 1852.66  370.80   1
   9   2  -2 1838.45  413.02  -2
  -7  -2  -2 1838.45  413.02   1
  -9  -2   2 1855.52  213.56  -2
   7   2   2 1855.52  213.56   1
  -9  -2   2 2269.18  416.30  -2
   7   2   2 2269.18  416.30   1
   9   3  -2  394.09  267.92  -2
  -7  -3  -2  394.09  267.92   1
  -9  -3   2  284.73  113.35  -2
   7   3   2  284.73  113.35   1
  -9  -3   2  169.59  149.90  -2
   7   3   2  169.59  149.90   1
   9   3  -2  157.87  162.85  -2
  -7  -3  -2  157.87  162.85   1
   9   4  -2 1096.23  345.20  -2
  -7  -4  -2 1096.23  345.20   1
   9   4  -2  781.03  295.48  -2
  -7  -4  -2  781.03  295.48   1
  -9  -4   2  863.55  198.96  -2
   7   4   2  863.55  198.96   1
  -9  -4   2  889.00  286.49  -2
   7   4   2  889.00  286.49   1
   9   5  -2 1886.28  435.93  -2
  -7  -5  -2 1886.28  435.93   1
   9   5  -2 2631.81  539.01  -2
  -7  -5  -2 2631.81  539.01   1
  -9  -5   2 2612.30  486.65  -2
   7   5   2 2612.30  486.65   1
  -9  -6   2 4831.90  706.11  -2
   7   6   2 4831.90  706.11   1
   9   6  -2 3820.69  629.33  -2
  -7  -6  -2 3820.69  629.33   1
   9   7  -2 2121.57  483.53  -2
  -7  -7  -2 2121.57  483.53   1
  -9  -7   2 3044.41  564.23  -2
   7   7   2 3044.41  564.23   1
   9   8  -2 9305.89 1039.34  -2
  -7  -8  -2 9305.89 1039.34   1
  -9  -8   210149.30 1083.58  -2
   7   8   210149.30 1083.58   1
   9   9  -2 1688.05  466.90  -2
  -7  -9  -2 1688.05  466.90   1
  -9  -9   2 1023.13  369.78  -2
   7   9   2 1023.13  369.78   1
   9  10  -2  826.43  330.71  -2
  -7 -10  -2  826.43  330.71   1
  -9 -10   2 1243.56  400.29  -2
   7  10   2 1243.56  400.29   1
   9  11  -2 2133.97  570.10  -2
  -7 -11  -2 2133.97  570.10   1
  -9 -11   2 2540.03  573.62  -2
   7  11   2 2540.03  573.62   1
  -9 -12   2 1696.79  488.66  -2
   7  12   2 1696.79  488.66   1
   9  12  -2 1823.83  422.79  -2
  -7 -12  -2 1823.83  422.79   1
  -9 -13   2  -81.31  203.80  -2
   7  13   2  -81.31  203.80   1
   9  13  -2 -195.13  246.32  -2
  -7 -13  -2 -195.13  246.32   1
   9  14  -2  166.21  207.20  -2
  -7 -14  -2  166.21  207.20   1
  -9 -14   2  330.90  275.87  -2
   7  14   2  330.90  275.87   1
  -9 -15   2  838.73  366.26  -2
   7  15   2  838.73  366.26   1
  -9 -16   2  184.47  145.76  -2
   7  16   2  184.47  145.76   1
  -8  15   2 1372.81  490.00  -2
   6 -15   2 1372.81  490.00   1
  -8  14   2 2467.07  656.05  -2
   6 -14   2 2467.07  656.05   1
  -8  13   2 -190.41  223.97  -2
   6 -13   2 -190.41  223.97   1
  -8  12   2  676.53  342.95  -2
   6 -12   2  676.53  342.95   1
  -8  11   2 1836.64  440.17  -2
   6 -11   2 1836.64  440.17   1
  -8  10   2  113.02  176.68  -2
   6 -10   2  113.02  176.68   1
  -8   9   2 6374.24  816.31  -2
   6  -9   2 6374.24  816.31   1
   8  -8  -221512.10 1367.48  -2
  -6   8  -221512.10 1367.48   1
  -8   7   2 6453.55  491.30  -2
   6  -7   2 6453.55  491.30   1
   8  -7  -2 6254.04  710.79  -2
  -6   7  -2 6254.04  710.79   1
  -8   6   2 4453.64  427.36  -2
   6  -6   2 4453.64  427.36   1
   8  -6  -2 5497.55  635.63  -2
  -6   6  -2 5497.55  635.63   1
   8  -6  -2 4182.28  521.55  -2
  -6   6  -2 4182.28  521.55   1
  -8   5   2 3691.56  402.77  -2
   6  -5   2 3691.56  402.77   1
   8  -5  -2 4042.81  494.08  -2
  -6   5  -2 4042.81  494.08   1
   8  -5  -2 3828.54  531.61  -2
  -6   5  -2 3828.54  531.61   1
   8  -4  -2  417.71  181.71  -2
  -6   4  -2  417.71  181.71   1
   8  -4  -2  210.40  125.98  -2
  -6   4  -2  210.40  125.98   1
   8  -4  -2  258.74  146.73  -2
  -6   4  -2  258.74  146.73   1
  -8   4   2  255.51   80.56  -2
   6  -4   2  255.51   80.56   1
   8  -3  -2   81.10  107.45  -2
  -6   3  -2   81.10  107.45   1
   8  -3  -2   55.26   80.65  -2
  -6   3  -2   55.26   80.65   1
  -8   3   2  -13.92  116.50  -2
   6  -3   2  -13.92  116.50   1
   8  -3  -2  188.57  178.99  -2
  -6   3  -2  188.57  178.99   1
   8  -2  -2  507.11  137.42  -2
  -6   2  -2  507.11  137.42   1
   8  -2  -2  527.64  172.45  -2
  -6   2  -2  527.64  172.45   1
  -8   2   2  617.15  174.60  -2
   6  -2   2  617.15  174.60   1
   8  -2  -2  399.21   89.46  -2
  -6   2  -2  399.21   89.46   1
  -8   1   2 1012.86  252.07  -2
   6  -1   2 1012.86  252.07   1
   8  -1  -2 1157.03  332.30  -2
  -6   1  -2 1157.03  332.30   1
   8  -1  -2  744.26  159.21  -2
  -6   1  -2  744.26  159.21   1
   8  -1  -2 1232.41  282.64  -2
  -6   1  -2 1232.41  282.64   1
  -8   0   221003.40 1165.26  -2
   6   0   221003.40 1165.26   1
   8   0  -219728.50 1133.44  -2
  -6   0  -219728.50 1133.44   1
   8   0  -220786.00 1216.46  -2
  -6   0  -220786.00 1216.46   1
   8   1  -2  976.54  284.05  -2
  -6  -1  -2  976.54  284.05   1
  -8  -1   2 1117.98  172.96  -2
   6   1   2 1117.98  172.96   1
   8   1  -2 1267.34  303.57  -2
  -6  -1  -2 1267.34  303.57   1
  -8  -1   2  834.47  214.98  -2
   6   1   2  834.47  214.98   1
  -8  -2   2  477.94  123.11  -2
   6   2   2  477.94  123.11   1
   8   2  -2  724.07  252.15  -2
  -6  -2  -2  724.07  252.15   1
   8   2  -2  588.56  230.44  -2
  -6  -2  -2  588.56  230.44   1
  -8  -2   2  510.67  176.32  -2
   6   2   2  510.67  176.32   1
   8   3  -2  -43.41  106.32  -2
  -6  -3  -2  -43.41  106.32   1
   8   3  -2 -107.57  177.52  -2
  -6  -3  -2 -107.57  177.52   1
  -8  -3   2   23.72  115.55  -2
   6   3   2   23.72  115.55   1
  -8  -3   2   77.78   72.63  -2
   6   3   2   77.78   72.63   1
   8   4  -2  126.39  128.46  -2
  -6  -4  -2  126.39  128.46   1
   8   4  -2  377.79  229.06  -2
  -6  -4  -2  377.79  229.06   1
  -8  -4   2   87.18   74.51  -2
   6   4   2   87.18   74.51   1
  -8  -4   2  151.76  104.00  -2
   6   4   2  151.76  104.00   1
   8   5  -2 3762.13  572.82  -2
  -6  -5  -2 3762.13  572.82   1
  -8  -5   2 3740.25  548.85  -2
   6   5   2 3740.25  548.85   1
   8   5  -2 4084.48  629.12  -2
  -6  -5  -2 4084.48  629.12   1
  -8  -6   2 4335.39  626.54  -2
   6   6   2 4335.39  626.54   1
   8   6  -2 3070.82  571.41  -2
  -6  -6  -2 3070.82  571.41   1
   8   7  -2 4471.58  711.21  -2
  -6  -7  -2 4471.58  711.21   1
   8   7  -2 6857.80  820.65  -2
  -6  -7  -2 6857.80  820.65   1
  -8  -7   2 6246.23  781.23  -2
   6   7   2 6246.23  781.23   1
   8   8  -221034.40 1456.42  -2
  -6  -8  -221034.40 1456.42   1
  -8  -8   221672.70 1473.19  -2
   6   8   221672.70 1473.19   1
  -8  -9   2 5888.64  797.80  -2
   6   9   2 5888.64  797.80   1
   8   9  -2 5501.28  789.90  -2
  -6  -9  -2 5501.28  789.90   1
  -8 -10   2  272.82  229.77  -2
   6  10   2  272.82  229.77   1
   8  10  -2  434.34  251.37  -2
  -6 -10  -2  434.34  251.37   1
   8  11  -2 1398.55  403.34  -2
  -6 -11  -2 1398.55  403.34   1
  -8 -11   2 2225.25  509.56  -2
   6  11   2 2225.25  509.56   1
   8  12  -2  584.47  311.63  -2
  -6 -12  -2  584.47  311.63   1
  -8 -12   2 1079.16  348.06  -2
   6  12   2 1079.16  348.06   1
  -8 -13   2   48.83  179.76  -2
   6  13   2   48.83  179.76   1
   8  13  -2 -571.60  303.26  -2
  -6 -13  -2 -571.60  303.26   1
  -8 -14   2 2906.55  601.19  -2
   6  14   2 2906.55  601.19   1
   8  14  -2 2177.90  591.28  -2
  -6 -14  -2 2177.90  591.28   1
  -8 -15   2  569.67  249.69  -2
   6  15   2  569.67  249.69   1
   8  15  -2 1226.68  469.02  -2
  -6 -15  -2 1226.68  469.02   1
  -8 -16   2 1285.49  414.55  -2
   6  16   2 1285.49  414.55   1
  -7  16   2 -219.98  286.67  -2
   5 -16   2 -219.98  286.67   1
  -7  15   2 1285.10  433.86  -2
   5 -15   2 1285.10  433.86   1
  -7  14   2  222.22  204.99  -2
   5 -14   2  222.22  204.99   1
  -7  13   2 1695.78  474.79  -2
   5 -13   2 1695.78  474.79   1
  -7  12   2  415.74  246.46  -2
   5 -12   2  415.74  246.46   1
  -7  11   2  348.50  280.88  -2
   5 -11   2  348.50  280.88   1
  -7  10   2 4941.50  740.06  -2
   5 -10   2 4941.50  740.06   1
  -7   9   2 3762.99  632.27  -2
   5  -9   2 3762.99  632.27   1
  -7   8   2 5371.72  772.78  -2
   5  -8   2 5371.72  772.78   1
  -7   7   2 4035.05  581.71  -2
   5  -7   2 4035.05  581.71   1
  -7   7   2 3440.77  321.82  -2
   5  -7   2 3440.77  321.82   1
  -7   6   2 1090.70  189.94  -2
   5  -6   2 1090.70  189.94   1
   7  -6  -2 1215.50  300.95  -2
  -5   6  -2 1215.50  300.95   1
   7  -5  -2 5563.48  596.42  -2
  -5   5  -2 5563.48  596.42   1
  -7   5   2 5833.94  470.38  -2
   5  -5   2 5833.94  470.38   1
   7  -4  -2 2452.43  320.37  -2
  -5   4  -2 2452.43  320.37   1
  -7   4   2 2147.93  314.88  -2
   5  -4   2 2147.93  314.88   1
   7  -4  -2 2506.45  402.14  -2
  -5   4  -2 2506.45  402.14   1
   7  -4  -2 1927.96  326.70  -2
  -5   4  -2 1927.96  326.70   1
   7  -3  -2  139.99   79.14  -2
  -5   3  -2  139.99   79.14   1
  -7   3   2  158.28  128.66  -2
   5  -3   2  158.28  128.66   1
   7  -3  -2  -28.77  113.42  -2
  -5   3  -2  -28.77  113.42   1
   7  -3  -2  -40.04  102.99  -2
  -5   3  -2  -40.04  102.99   1
  -7   2   2 7658.68  608.07  -2
   5  -2   2 7658.68  608.07   1
   7  -2  -2 8161.23  671.24  -2
  -5   2  -2 8161.23  671.24   1
   7  -2  -2 6646.86  461.83  -2
  -5   2  -2 6646.86  461.83   1
   7  -2  -2 8337.64  698.53  -2
  -5   2  -2 8337.64  698.53   1
   7  -1  -2 4437.86  506.72  -2
  -5   1  -2 4437.86  506.72   1
   7  -1  -2 3271.70  323.79  -2
  -5   1  -2 3271.70  323.79   1
  -7   1   2 3735.41  445.93  -2
   5  -1   2 3735.41  445.93   1
   7  -1  -2 3619.34  492.56  -2
  -5   1  -2 3619.34  492.56   1
   7   0  -2 7522.50  625.71  -2
  -5   0  -2 7522.50  625.71   1
  -7   0   2 6933.64  628.15  -2
   5   0   2 6933.64  628.15   1
   7   0  -2 7363.68  692.52  -2
  -5   0  -2 7363.68  692.52   1
   7   1  -2 4064.53  536.35  -2
  -5  -1  -2 4064.53  536.35   1
  -7  -1   2 3402.50  444.67  -2
   5   1   2 3402.50  444.67   1
  -7  -1   2 3675.80  337.44  -2
   5   1   2 3675.80  337.44   1
   7   1  -2 3933.43  458.82  -2
  -5  -1  -2 3933.43  458.82   1
   7   2  -2 7497.27  667.93  -2
  -5  -2  -2 7497.27  667.93   1
  -7  -2   2 7466.90  504.56  -2
   5   2   2 7466.90  504.56   1
  -7  -2   2 7893.55  716.08  -2
   5   2   2 7893.55  716.08   1
   7   2  -2 7686.64  740.76  -2
  -5  -2  -2 7686.64  740.76   1
   7   3  -2   69.02  144.54  -2
  -5  -3  -2   69.02  144.54   1
   7   3  -2  -41.73  138.85  -2
  -5  -3  -2  -41.73  138.85   1
  -7  -3   2   63.99   65.19  -2
   5   3   2   63.99   65.19   1
  -7  -3   2  133.12  177.44  -2
   5   3   2  133.12  177.44   1
  -7  -4   2 1657.08  270.33  -2
   5   4   2 1657.08  270.33   1
   7   4  -2 1989.79  376.14  -2
  -5  -4  -2 1989.79  376.14   1
  -7  -4   2 2346.31  424.56  -2
   5   4   2 2346.31  424.56   1
   7   4  -2 2058.92  441.33  -2
  -5  -4  -2 2058.92  441.33   1
   7   5  -2 3942.53  595.80  -2
  -5  -5  -2 3942.53  595.80   1
  -7  -5   2 5379.54  648.96  -2
   5   5   2 5379.54  648.96   1
   7   5  -2 5048.99  710.92  -2
  -5  -5  -2 5048.99  710.92   1
   7   6  -2  792.17  292.18  -2
  -5  -6  -2  792.17  292.18   1
  -7  -6   2  898.26  279.35  -2
   5   6   2  898.26  279.35   1
   7   6  -2  420.57  207.52  -2
  -5  -6  -2  420.57  207.52   1
   7   7  -2 4051.71  610.75  -2
  -5  -7  -2 4051.71  610.75   1
  -7  -7   2 4233.49  617.73  -2
   5   7   2 4233.49  617.73   1
   7   8  -2 4836.61  667.74  -2
  -5  -8  -2 4836.61  667.74   1
  -7  -8   2 5283.70  693.04  -2
   5   8   2 5283.70  693.04   1
  -7  -9   2 3296.53  571.70  -2
   5   9   2 3296.53  571.70   1
   7   9  -2 2802.81  527.40  -2
  -5  -9  -2 2802.81  527.40   1
   7  10  -2 4976.71  715.59  -2
  -5 -10  -2 4976.71  715.59   1
  -7 -10   2 5080.52  710.62  -2
   5  10   2 5080.52  710.62   1
  -7 -11   2   71.41  146.15  -2
   5  11   2   71.41  146.15   1
   7  11  -2  113.75  230.54  -2
  -5 -11  -2  113.75  230.54   1
   7  12  -2  564.61  313.16  -2
  -5 -12  -2  564.61  313.16   1
  -7 -12   2  577.45  265.35  -2
   5  12   2  577.45  265.35   1
  -7 -13   2 2274.45  516.78  -2
   5  13   2 2274.45  516.78   1
   7  13  -2 2077.73  506.39  -2
  -5 -13  -2 2077.73  506.39   1
  -7 -14   2  805.78  356.07  -2
   5  14   2  805.78  356.07   1
   7  14  -2  633.44  310.25  -2
  -5 -14  -2  633.44  310.25   1
  -7 -15   2 1969.53  480.42  -2
   5  15   2 1969.53  480.42   1
   7  15  -2 1135.72  416.05  -2
  -5 -15  -2 1135.72  416.05   1
   7  16  -2   82.17  206.64  -2
  -5 -16  -2   82.17  206.64   1
  -6  16   2    4.27  244.75  -2
   4 -16   2    4.27  244.75   1
  -6  15   2 1863.34  549.48  -2
   4 -15   2 1863.34  549.48   1
  -6  14   2  882.58  355.83  -2
   4 -14   2  882.58  355.83   1
  -6  13   2 2763.24  581.13  -2
   4 -13   2 2763.24  581.13   1
  -6  12   2  593.25  333.85  -2
   4 -12   2  593.25  333.85   1
  -6  11   2  120.27  133.42  -2
   4 -11   2  120.27  133.42   1
  -6  10   2 3270.29  608.99  -2
   4 -10   2 3270.29  608.99   1
  -6   9   2 1975.83  459.38  -2
   4  -9   2 1975.83  459.38   1
  -6   8   2 3888.76  544.38  -2
   4  -8   2 3888.76  544.38   1
  -6   7   213633.70 1036.69  -2
   4  -7   213633.70 1036.69   1
  -6   6   2 1229.86  283.89  -2
   4  -6   2 1229.86  283.89   1
  -6   6   2  986.88  162.61  -2
   4  -6   2  986.88  162.61   1
  -6   5   2 5199.46  398.83  -2
   4  -5   2 5199.46  398.83   1
   6  -5  -2 5346.74  543.33  -2
  -4   5  -2 5346.74  543.33   1
   6  -5  -2 5036.79  427.10  -2
  -4   5  -2 5036.79  427.10   1
  -6   4   2 8938.19  572.28  -2
   4  -4   2 8938.19  572.28   1
   6  -4  -2 9907.99  722.79  -2
  -4   4  -2 9907.99  722.79   1
   6  -4  -2 9619.35  619.60  -2
  -4   4  -2 9619.35  619.60   1
   6  -3  -2 5196.91  437.65  -2
  -4   3  -2 5196.91  437.65   1
  -6   3   2 5354.72  465.82  -2
   4  -3   2 5354.72  465.82   1
   6  -3  -2 6055.80  513.83  -2
  -4   3  -2 6055.80  513.83   1
   6  -3  -2 6208.60  559.36  -2
  -4   3  -2 6208.60  559.36   1
   6  -2  -211738.30  643.85  -2
  -4   2  -211738.30  643.85   1
  -6   2   212564.50  744.32  -2
   4  -2   212564.50  744.32   1
   6  -2  -214007.90  819.49  -2
  -4   2  -214007.90  819.49   1
   6  -2  -212633.60  851.30  -2
  -4   2  -212633.60  851.30   1
  -6   1   2 6080.00  521.18  -2
   4  -1   2 6080.00  521.18   1
   6  -1  -2 7185.33  582.43  -2
  -4   1  -2 7185.33  582.43   1
   6  -1  -2 5583.53  434.72  -2
  -4   1  -2 5583.53  434.72   1
   6  -1  -2 6708.89  622.63  -2
  -4   1  -2 6708.89  622.63   1
   6   0  -216753.80 1001.79  -2
  -4   0  -216753.80 1001.79   1
  -6   0   215553.60  887.93  -2
   4   0   215553.60  887.93   1
  -6   0   214064.40  670.49  -2
   4   0   214064.40  670.49   1
   6   0  -215387.20  831.82  -2
  -4   0  -215387.20  831.82   1
   6   0  -212499.30  648.64  -2
  -4   0  -212499.30  648.64   1
  -6  -1   2 5820.23  557.80  -2
   4   1   2 5820.23  557.80   1
  -6  -1   2 5434.31  424.78  -2
   4   1   2 5434.31  424.78   1
   6   1  -2 6643.11  644.44  -2
  -4  -1  -2 6643.11  644.44   1
   6   1  -2 6441.87  533.89  -2
  -4  -1  -2 6441.87  533.89   1
  -6  -2   213187.60  871.86  -2
   4   2   213187.60  871.86   1
  -6  -2   211393.00  646.48  -2
   4   2   211393.00  646.48   1
   6   2  -213612.10  941.62  -2
  -4  -2  -213612.10  941.62   1
   6   2  -213506.80  839.38  -2
  -4  -2  -213506.80  839.38   1
   6   3  -2 5245.72  566.91  -2
  -4  -3  -2 5245.72  566.91   1
   6   3  -2 5845.23  646.08  -2
  -4  -3  -2 5845.23  646.08   1
  -6  -3   2 5419.37  594.88  -2
   4   3   2 5419.37  594.88   1
  -6  -3   2 4733.49  440.19  -2
   4   3   2 4733.49  440.19   1
   6   4  -2 8747.40  803.61  -2
  -4  -4  -2 8747.40  803.61   1
   6   4  -2 8489.46  705.75  -2
  -4  -4  -2 8489.46  705.75   1
  -6  -4   2 9425.49  770.90  -2
   4   4   2 9425.49  770.90   1
   6   5  -2 3945.89  554.02  -2
  -4  -5  -2 3945.89  554.02   1
   6   5  -2 4525.91  632.18  -2
  -4  -5  -2 4525.91  632.18   1
  -6  -5   2 4940.06  597.43  -2
   4   5   2 4940.06  597.43   1
   6   6  -2 1096.25  364.37  -2
  -4  -6  -2 1096.25  364.37   1
   6   6  -2 1137.89  305.06  -2
  -4  -6  -2 1137.89  305.06   1
  -6  -6   2 1057.78  279.02  -2
   4   6   2 1057.78  279.02   1
   6   7  -211940.30  995.34  -2
  -4  -7  -211940.30  995.34   1
  -6  -7   214156.60 1044.19  -2
   4   7   214156.60 1044.19   1
   6   8  -2 3135.69  522.29  -2
  -4  -8  -2 3135.69  522.29   1
  -6  -8   2 2877.29  493.45  -2
   4   8   2 2877.29  493.45   1
   6   9  -2  963.25  300.05  -2
  -4  -9  -2  963.25  300.05   1
  -6  -9   2 1846.73  419.15  -2
   4   9   2 1846.73  419.15   1
   6  10  -2 2462.39  466.02  -2
  -4 -10  -2 2462.39  466.02   1
  -6 -10   2 3265.08  532.11  -2
   4  10   2 3265.08  532.11   1
  -6 -11   2   -7.13  147.01  -2
   4  11   2   -7.13  147.01   1
   6  11  -2  162.16  170.23  -2
  -4 -11  -2  162.16  170.23   1
   6  12  -2  108.26  148.55  -2
  -4 -12  -2  108.26  148.55   1
  -6 -12   2  983.39  309.26  -2
   4  12   2  983.39  309.26   1
   6  13  -2 2418.89  553.63  -2
  -4 -13  -2 2418.89  553.63   1
  -6 -13   2 3181.23  576.93  -2
   4  13   2 3181.23  576.93   1
   6  14  -2 1088.82  397.59  -2
  -4 -14  -2 1088.82  397.59   1
  -6 -14   2 1059.85  404.33  -2
   4  14   2 1059.85  404.33   1
  -6 -15   2 1914.78  468.20  -2
   4  15   2 1914.78  468.20   1
   6  15  -2 1484.41  459.13  -2
  -4 -15  -2 1484.41  459.13   1
   6  16  -2 -136.34  261.46  -2
  -4 -16  -2 -136.34  261.46   1
  -5  17   2 -407.47  300.14  -2
   3 -17   2 -407.47  300.14   1
  -5  16   2 -148.68  313.07  -2
   3 -16   2 -148.68  313.07   1
  -5  15   2 -612.91  357.38  -2
   3 -15   2 -612.91  357.38   1
  -5  14   2 2532.57  634.56  -2
   3 -14   2 2532.57  634.56   1
  -5  13   2  245.14  205.90  -2
   3 -13   2  245.14  205.90   1
  -5  12   2 2430.89  503.48  -2
   3 -12   2 2430.89  503.48   1
  -5  11   2 2527.11  564.88  -2
   3 -11   2 2527.11  564.88   1
  -5  10   2 -147.79  194.82  -2
   3 -10   2 -147.79  194.82   1
  -5   9   2 5450.05  713.98  -2
   3  -9   2 5450.05  713.98   1
  -5   8   2 5774.50  677.94  -2
   3  -8   2 5774.50  677.94   1
   5  -7  -2   80.89   35.58  -2
  -3   7  -2   80.89   35.58   1
  -5   7   2   16.49  137.12  -2
   3  -7   2   16.49  137.12   1
  -5   6   215386.80  985.60  -2
   3  -6   215386.80  985.60   1
   5  -6  -212345.20  545.02  -2
  -3   6  -212345.20  545.02   1
  -5   5   211167.20  781.28  -2
   3  -5   211167.20  781.28   1
   5  -5  -2 9456.96  512.75  -2
  -3   5  -2 9456.96  512.75   1
  -5   5   2 9495.63  489.04  -2
   3  -5   2 9495.63  489.04   1
   5  -4  -2 1087.49  193.40  -2
  -3   4  -2 1087.49  193.40   1
  -5   4   2 1351.02  270.80  -2
   3  -4   2 1351.02  270.80   1
  -5   4   2 1216.06  197.39  -2
   3  -4   2 1216.06  197.39   1
   5  -4  -2 1366.01  244.53  -2
  -3   4  -2 1366.01  244.53   1
  -5   3   2 1973.22  274.84  -2
   3  -3   2 1973.22  274.84   1
   5  -3  -2 2070.46  294.37  -2
  -3   3  -2 2070.46  294.37   1
   5  -3  -2 2311.08  283.46  -2
  -3   3  -2 2311.08  283.46   1
   5  -3  -2 2206.08  307.85  -2
  -3   3  -2 2206.08  307.85   1
   5  -2  -213329.50  675.86  -2
  -3   2  -213329.50  675.86   1
  -5   2   213410.10  735.51  -2
   3  -2   213410.10  735.51   1
   5  -2  -215030.50  759.58  -2
  -3   2  -215030.50  759.58   1
   5  -2  -215652.30  844.23  -2
  -3   2  -215652.30  844.23   1
   5  -2  -214869.40  798.60  -2
  -3   2  -214869.40  798.60   1
   5  -1  -2  180.54   93.24  -2
  -3   1  -2  180.54   93.24   1
  -5   1   2  293.29  135.83  -2
   3  -1   2  293.29  135.83   1
   5  -1  -2  104.85  101.10  -2
  -3   1  -2  104.85  101.10   1
   5  -1  -2   69.27  112.54  -2
  -3   1  -2   69.27  112.54   1
  -5   1   2  149.49  110.52  -2
   3  -1   2  149.49  110.52   1
   5  -1  -2  146.73  128.13  -2
  -3   1  -2  146.73  128.13   1
  -5   0   212112.10  740.72  -2
   3   0   212112.10  740.72   1
  -5   0   212295.40  627.73  -2
   3   0   212295.40  627.73   1
   5   0  -214049.90  849.63  -2
  -3   0  -214049.90  849.63   1
   5   0  -213051.40  662.54  -2
  -3   0  -213051.40  662.54   1
   5   0  -211032.50  599.29  -2
  -3   0  -211032.50  599.29   1
  -5   0   214403.60  759.28  -2
   3   0   214403.60  759.28   1
  -5  -1   2  -36.83  100.90  -2
   3   1   2  -36.83  100.90   1
   5   1  -2  241.57  151.34  -2
  -3  -1  -2  241.57  151.34   1
   5   1  -2   69.38   81.73  -2
  -3  -1  -2   69.38   81.73   1
  -5  -1   2  161.35   91.41  -2
   3   1   2  161.35   91.41   1
  -5  -1   2  226.92  154.39  -2
   3   1   2  226.92  154.39   1
  -5  -2   213279.60  688.92  -2
   3   2   213279.60  688.92   1
  -5  -2   213411.10  857.63  -2
   3   2   213411.10  857.63   1
  -5  -2   215131.40  770.67  -2
   3   2   215131.40  770.67   1
   5   2  -213910.40  779.72  -2
  -3  -2  -213910.40  779.72   1
   5   2  -214796.40  961.11  -2
  -3  -2  -214796.40  961.11   1
   5   3  -2 2111.14  323.86  -2
  -3  -3  -2 2111.14  323.86   1
  -5  -3   2 2442.26  367.31  -2
   3   3   2 2442.26  367.31   1
   5   3  -2 2114.22  380.99  -2
  -3  -3  -2 2114.22  380.99   1
  -5  -3   2 1889.27  269.82  -2
   3   3   2 1889.27  269.82   1
   5   4  -2  862.25  245.93  -2
  -3  -4  -2  862.25  245.93   1
  -5  -4   2 1071.61  253.11  -2
   3   4   2 1071.61  253.11   1
   5   4  -2 1526.02  336.64  -2
  -3  -4  -2 1526.02  336.64   1
   5   5  -2 9331.18  753.72  -2
  -3  -5  -2 9331.18  753.72   1
  -5  -5   2 9706.53  775.50  -2
   3   5   2 9706.53  775.50   1
   5   5  -210124.50  851.07  -2
  -3  -5  -210124.50  851.07   1
  -5  -6   213833.80  952.67  -2
   3   6   213833.80  952.67   1
   5   6  -214718.20 1080.40  -2
  -3  -6  -214718.20 1080.40   1
   5   6  -212770.50  929.20  -2
  -3  -6  -212770.50  929.20   1
   5   7  -2  150.31  137.74  -2
  -3  -7  -2  150.31  137.74   1
  -5  -7   2  -29.57   87.03  -2
   3   7   2  -29.57   87.03   1
   5   8  -2 4697.76  596.24  -2
  -3  -8  -2 4697.76  596.24   1
  -5  -8   2 5804.81  654.71  -2
   3   8   2 5804.81  654.71   1
   5   9  -2 4431.36  606.77  -2
  -3  -9  -2 4431.36  606.77   1
  -5  -9   2 5009.59  633.56  -2
   3   9   2 5009.59  633.56   1
   5  10  -2  489.11  222.82  -2
  -3 -10  -2  489.11  222.82   1
  -5 -10   2  423.44  204.96  -2
   3  10   2  423.44  204.96   1
  -5 -11   2 2814.17  502.59  -2
   3  11   2 2814.17  502.59   1
   5  11  -2 1645.38  402.05  -2
  -3 -11  -2 1645.38  402.05   1
   5  12  -2 2433.97  516.17  -2
  -3 -12  -2 2433.97  516.17   1
  -5 -12   2 2481.69  504.86  -2
   3  12   2 2481.69  504.86   1
   5  13  -2  362.82  166.55  -2
  -3 -13  -2  362.82  166.55   1
  -5 -13   2  703.39  275.14  -2
   3  13   2  703.39  275.14   1
  -5 -14   2 4544.54  662.11  -2
   3  14   2 4544.54  662.11   1
   5  14  -2 3434.25  673.42  -2
  -3 -14  -2 3434.25  673.42   1
  -5 -15   2  703.69  282.87  -2
   3  15   2  703.69  282.87   1
   5  15  -2  148.32  193.93  -2
  -3 -15  -2  148.32  193.93   1
   5  16  -2   47.36  262.81  -2
  -3 -16  -2   47.36  262.81   1
  -4  17   2 -505.29  391.34  -2
   2 -17   2 -505.29  391.34   1
  -4  16   2    1.87  259.77  -2
   2 -16   2    1.87  259.77   1
  -4  15   2   94.52  189.62  -2
   2 -15   2   94.52  189.62   1
  -4  14   2 2182.60  474.11  -2
   2 -14   2 2182.60  474.11   1
  -4  13   2 1078.47  368.55  -2
   2 -13   2 1078.47  368.55   1
  -4  12   2 6099.63  867.67  -2
   2 -12   2 6099.63  867.67   1
  -4  11   2 3404.45  554.85  -2
   2 -11   2 3404.45  554.85   1
  -4  10   2 2442.04  511.14  -2
   2 -10   2 2442.04  511.14   1
   4  -9  -2  390.18  121.75  -2
  -2   9  -2  390.18  121.75   1
  -4   9   2  221.88  124.49  -2
   2  -9   2  221.88  124.49   1
   4  -8  -2 5079.47  455.42  -2
  -2   8  -2 5079.47  455.42   1
  -4   8   2 6406.00  685.26  -2
   2  -8   2 6406.00  685.26   1
   4  -7  -2 4053.59  405.52  -2
  -2   7  -2 4053.59  405.52   1
  -4   7   2 4928.37  556.23  -2
   2  -7   2 4928.37  556.23   1
   4  -7  -2 2762.79  213.98  -2
  -2   7  -2 2762.79  213.98   1
   4  -6  -213628.80  782.25  -2
  -2   6  -213628.80  782.25   1
   4  -6  -211511.50  475.84  -2
  -2   6  -211511.50  475.84   1
  -4   5   2 7723.13  618.00  -2
   2  -5   2 7723.13  618.00   1
   4  -5  -2 7350.54  614.64  -2
  -2   5  -2 7350.54  614.64   1
   4  -5  -2 7110.21  396.41  -2
  -2   5  -2 7110.21  396.41   1
   4  -4  -214491.10  797.76  -2
  -2   4  -214491.10  797.76   1
  -4   4   210966.10  543.62  -2
   2  -4   210966.10  543.62   1
   4  -4  -212512.60  551.89  -2
  -2   4  -212512.60  551.89   1
  -4   4   214481.70  786.02  -2
   2  -4   214481.70  786.02   1
   4  -3  -2 2383.09  310.80  -2
  -2   3  -2 2383.09  310.80   1
   4  -3  -2 1845.24  263.55  -2
  -2   3  -2 1845.24  263.55   1
   4  -3  -2 2261.63  339.70  -2
  -2   3  -2 2261.63  339.70   1
  -4   3   2 2601.44  317.34  -2
   2  -3   2 2601.44  317.34   1
  -4   3   2 2001.57  234.85  -2
   2  -3   2 2001.57  234.85   1
   4  -3  -2 2128.37  252.67  -2
  -2   3  -2 2128.37  252.67   1
   4  -3  -2 1714.38  279.60  -2
  -2   3  -2 1714.38  279.60   1
   4  -2  -2  410.66  117.96  -2
  -2   2  -2  410.66  117.96   1
   4  -2  -2  348.49  131.30  -2
  -2   2  -2  348.49  131.30   1
  -4   2   2  350.78  128.66  -2
   2  -2   2  350.78  128.66   1
   4  -2  -2  333.15  101.65  -2
  -2   2  -2  333.15  101.65   1
   4  -2  -2  460.20  130.55  -2
  -2   2  -2  460.20  130.55   1
   4  -2  -2  401.63  135.17  -2
  -2   2  -2  401.63  135.17   1
   4  -1  -2 5435.61  478.45  -2
  -2   1  -2 5435.61  478.45   1
   4  -1  -2 4780.50  364.40  -2
  -2   1  -2 4780.50  364.40   1
  -4   1   2 4608.38  375.08  -2
   2  -1   2 4608.38  375.08   1
   4  -1  -2 4620.75  396.28  -2
  -2   1  -2 4620.75  396.28   1
  -4   1   2 4541.26  373.10  -2
   2  -1   2 4541.26  373.10   1
  -4   1   2 4074.66  379.74  -2
   2  -1   2 4074.66  379.74   1
   4  -1  -2 3963.36  346.56  -2
  -2   1  -2 3963.36  346.56   1
   4   0  -228113.30  863.64  -2
  -2   0  -228113.30  863.64   1
  -4   0   228515.90 1038.34  -2
   2   0   228515.90 1038.34   1
   4   0  -228881.60 1036.74  -2
  -2   0  -228881.60 1036.74   1
   4   0  -226632.80  911.80  -2
  -2   0  -226632.80  911.80   1
  -4   0   232884.20  998.06  -2
   2   0   232884.20  998.06   1
  -4   0   228470.90  935.59  -2
   2   0   228470.90  935.59   1
   4   1  -2 4613.24  375.14  -2
  -2  -1  -2 4613.24  375.14   1
   4   1  -2 4052.92  359.37  -2
  -2  -1  -2 4052.92  359.37   1
  -4  -1   2 4453.91  433.71  -2
   2   1   2 4453.91  433.71   1
   4   1  -2 4498.61  496.83  -2
  -2  -1  -2 4498.61  496.83   1
   4   1  -2 4547.36  425.75  -2
  -2  -1  -2 4547.36  425.75   1
  -4  -1   2 4552.19  371.36  -2
   2   1   2 4552.19  371.36   1
  -4  -1   2 4930.59  389.04  -2
   2   1   2 4930.59  389.04   1
   4   2  -2  328.80  142.15  -2
  -2  -2  -2  328.80  142.15   1
   4   2  -2  158.69   66.04  -2
  -2  -2  -2  158.69   66.04   1
  -4  -2   2  368.61  139.82  -2
   2   2   2  368.61  139.82   1
   4   2  -2  317.03  143.73  -2
  -2  -2  -2  317.03  143.73   1
  -4  -2   2  309.70  141.00  -2
   2   2   2  309.70  141.00   1
  -4  -2   2  402.77  132.93  -2
   2   2   2  402.77  132.93   1
   4   3  -2 2008.66  317.84  -2
  -2  -3  -2 2008.66  317.84   1
   4   3  -2 1950.16  347.93  -2
  -2  -3  -2 1950.16  347.93   1
  -4  -3   2 2318.48  315.34  -2
   2   3   2 2318.48  315.34   1
  -4  -3   2 1780.09  309.60  -2
   2   3   2 1780.09  309.60   1
   4   3  -2 2186.80  304.73  -2
  -2  -3  -2 2186.80  304.73   1
   4   4  -211219.80  753.59  -2
  -2  -4  -211219.80  753.59   1
   4   4  -210883.60  747.45  -2
  -2  -4  -210883.60  747.45   1
  -4  -4   213268.50  831.28  -2
   2   4   213268.50  831.28   1
  -4  -4   213592.40  758.37  -2
   2   4   213592.40  758.37   1
   4   4  -213540.10  902.13  -2
  -2  -4  -213540.10  902.13   1
   4   5  -2 7955.43  645.17  -2
  -2  -5  -2 7955.43  645.17   1
  -4  -5   2 7591.36  637.89  -2
   2   5   2 7591.36  637.89   1
   4   5  -2 7442.50  686.71  -2
  -2  -5  -2 7442.50  686.71   1
   4   5  -2 7375.32  571.28  -2
  -2  -5  -2 7375.32  571.28   1
   4   6  -213794.10  772.33  -2
  -2  -6  -213794.10  772.33   1
  -4  -6   214429.40  930.60  -2
   2   6   214429.40  930.60   1
   4   6  -213814.70  882.29  -2
  -2  -6  -213814.70  882.29   1
   4   6  -213383.00  988.78  -2
  -2  -6  -213383.00  988.78   1
   4   7  -2 3923.23  433.42  -2
  -2  -7  -2 3923.23  433.42   1
   4   7  -2 4135.11  529.63  -2
  -2  -7  -2 4135.11  529.63   1
   4   7  -2 4317.82  594.26  -2
  -2  -7  -2 4317.82  594.26   1
  -4  -7   2 4366.15  516.34  -2
   2   7   2 4366.15  516.34   1
   4   8  -2 4873.72  593.24  -2
  -2  -8  -2 4873.72  593.24   1
  -4  -8   2 5710.00  611.50  -2
   2   8   2 5710.00  611.50   1
   4   8  -2 4821.08  453.30  -2
  -2  -8  -2 4821.08  453.30   1
  -4  -9   2  540.07  209.97  -2
   2   9   2  540.07  209.97   1
   4   9  -2  366.40  130.12  -2
  -2  -9  -2  366.40  130.12   1
   4   9  -2  363.78  199.08  -2
  -2  -9  -2  363.78  199.08   1
  -4 -10   2 2926.88  470.69  -2
   2  10   2 2926.88  470.69   1
   4  10  -2 2944.32  524.01  -2
  -2 -10  -2 2944.32  524.01   1
   4  11  -2 2410.62  470.02  -2
  -2 -11  -2 2410.62  470.02   1
  -4 -11   2 3226.03  496.52  -2
   2  11   2 3226.03  496.52   1
   4  12  -2 6795.10  820.94  -2
  -2 -12  -2 6795.10  820.94   1
  -4 -12   2 9255.49  868.71  -2
   2  12   2 9255.49  868.71   1
  -4 -13   2 1603.66  369.76  -2
   2  13   2 1603.66  369.76   1
   4  13  -2 1343.41  419.24  -2
  -2 -13  -2 1343.41  419.24   1
  -4 -14   2 2268.07  461.18  -2
   2  14   2 2268.07  461.18   1
   4  14  -2 1546.61  404.99  -2
  -2 -14  -2 1546.61  404.99   1
   4  15  -2  108.71  142.09  -2
  -2 -15  -2  108.71  142.09   1
   4  16  -2  862.55  447.29  -2
  -2 -16  -2  862.55  447.29   1
   4  17  -2  320.01  202.67  -2
  -2 -17  -2  320.01  202.67   1
  -3  17   2  516.67  313.39  -2
   1 -17   2  516.67  313.39   1
  -3  16   2 -233.90  275.15  -2
   1 -16   2 -233.90  275.15   1
  -3  15   2 2091.95  513.71  -2
   1 -15   2 2091.95  513.71   1
  -3  14   2  902.73  356.62  -2
   1 -14   2  902.73  356.62   1
  -3  13   2 1796.63  483.63  -2
   1 -13   2 1796.63  483.63   1
  -3  12   2  449.23  248.05  -2
   1 -12   2  449.23  248.05   1
  -3  11   2 3465.12  559.07  -2
   1 -11   2 3465.12  559.07   1
  -3  10   2 1805.35  420.55  -2
   1 -10   2 1805.35  420.55   1
   3 -10  -2  818.18  161.68  -2
  -1  10  -2  818.18  161.68   1
  -3   9   2 1869.45  360.38  -2
   1  -9   2 1869.45  360.38   1
   3  -9  -2 1443.41  214.84  -2
  -1   9  -2 1443.41  214.84   1
  -3   8   2 3406.07  464.05  -2
   1  -8   2 3406.07  464.05   1
   3  -8  -2 3162.06  320.52  -2
  -1   8  -2 3162.06  320.52   1
   3  -8  -2 2034.42  164.18  -2
  -1   8  -2 2034.42  164.18   1
  -3   7   217942.90 1014.72  -2
   1  -7   217942.90 1014.72   1
   3  -7  -215277.50  701.32  -2
  -1   7  -215277.50  701.32   1
   3  -7  -213519.90  455.80  -2
  -1   7  -213519.90  455.80   1
   3  -6  -2 2521.24  299.42  -2
  -1   6  -2 2521.24  299.42   1
   3  -6  -2 2581.30  219.43  -2
  -1   6  -2 2581.30  219.43   1
  -3   6   2 2825.27  383.73  -2
   1  -6   2 2825.27  383.73   1
  -3   5   2 4504.72  469.97  -2
   1  -5   2 4504.72  469.97   1
   3  -5  -2 4919.69  310.29  -2
  -1   5  -2 4919.69  310.29   1
   3  -5  -2 5013.72  438.32  -2
  -1   5  -2 5013.72  438.32   1
   3  -4  -2  805.67  136.60  -2
  -1   4  -2  805.67  136.60   1
   3  -4  -2 1010.77  196.82  -2
  -1   4  -2 1010.77  196.82   1
   3  -4  -2 1064.76  198.91  -2
  -1   4  -2 1064.76  198.91   1
  -3   4   2  970.87  189.48  -2
   1  -4   2  970.87  189.48   1
   3  -3  -2 5025.51  464.32  -2
  -1   3  -2 5025.51  464.32   1
   3  -3  -2 5165.22  402.98  -2
  -1   3  -2 5165.22  402.98   1
  -3   3   2 5148.19  419.40  -2
   1  -3   2 5148.19  419.40   1
   3  -3  -2 5439.74  381.24  -2
  -1   3  -2 5439.74  381.24   1
   3  -2  -2  216.26   72.23  -2
  -1   2  -2  216.26   72.23   1
   3  -2  -2  196.48   86.77  -2
  -1   2  -2  196.48   86.77   1
   3  -2  -2  315.49  130.71  -2
  -1   2  -2  315.49  130.71   1
   3  -2  -2  281.40  131.93  -2
  -1   2  -2  281.40  131.93   1
  -3   2   2  235.05  101.02  -2
   1  -2   2  235.05  101.02   1
   3  -2  -2  230.31   98.43  -2
  -1   2  -2  230.31   98.43   1
  -3   1   231704.50  981.62  -2
   1  -1   231704.50  981.62   1
   3  -1  -237760.60 1157.22  -2
  -1   1  -237760.60 1157.22   1
  -3   1   233513.30 1016.99  -2
   1  -1   233513.30 1016.99   1
   3  -1  -230929.20  877.65  -2
  -1   1  -230929.20  877.65   1
   3  -1  -232408.70  803.78  -2
  -1   1  -232408.70  803.78   1
   3  -1  -233808.10  999.83  -2
  -1   1  -233808.10  999.83   1
   3  -1  -231386.20  987.59  -2
  -1   1  -231386.20  987.59   1
   3   0  -2 6536.04  489.60  -2
  -1   0  -2 6536.04  489.60   1
   3   0  -2 5610.08  316.39  -2
  -1   0  -2 5610.08  316.39   1
  -3   0   2 6195.84  453.59  -2
   1   0   2 6195.84  453.59   1
   3   0  -2 5480.33  425.79  -2
  -1   0  -2 5480.33  425.79   1
   3   0  -2 6502.44  452.28  -2
  -1   0  -2 6502.44  452.28   1
  -3   0   2 6144.74  433.37  -2
   1   0   2 6144.74  433.37   1
  -3   0   2 6115.89  354.24  -2
   1   0   2 6115.89  354.24   1
   3   1  -233765.20  841.37  -2
  -1  -1  -233765.20  841.37   1
   3   1  -233684.90 1135.70  -2
  -1  -1  -233684.90 1135.70   1
  -3  -1   232673.30 1119.84  -2
   1   1   232673.30 1119.84   1
  -3  -1   234922.30 1038.28  -2
   1   1   234922.30 1038.28   1
   3   1  -234492.90 1088.16  -2
  -1  -1  -234492.90 1088.16   1
   3   1  -230670.20  986.67  -2
  -1  -1  -230670.20  986.67   1
  -3  -1   233361.10  826.37  -2
   1   1   233361.10  826.37   1
   3   2  -2  216.59   95.55  -2
  -1  -2  -2  216.59   95.55   1
  -3  -2   2  426.12  151.22  -2
   1   2   2  426.12  151.22   1
  -3  -2   2  173.66   65.66  -2
   1   2   2  173.66   65.66   1
   3   2  -2  285.76   96.59  -2
  -1  -2  -2  285.76   96.59   1
  -3  -2   2  333.45  112.61  -2
   1   2   2  333.45  112.61   1
   3   2  -2  147.70   73.83  -2
  -1  -2  -2  147.70   73.83   1
   3   2  -2  246.32  103.38  -2
  -1  -2  -2  246.32  103.38   1
   3   3  -2 5241.61  441.33  -2
  -1  -3  -2 5241.61  441.33   1
  -3  -3   2 5276.68  415.47  -2
   1   3   2 5276.68  415.47   1
   3   3  -2 5648.74  532.20  -2
  -1  -3  -2 5648.74  532.20   1
   3   3  -2 4264.97  405.00  -2
  -1  -3  -2 4264.97  405.00   1
   3   3  -2 5091.63  470.53  -2
  -1  -3  -2 5091.63  470.53   1
  -3  -3   2 5728.34  501.40  -2
   1   3   2 5728.34  501.40   1
  -3  -4   2  927.41  188.86  -2
   1   4   2  927.41  188.86   1
   3   4  -2  940.19  194.26  -2
  -1  -4  -2  940.19  194.26   1
   3   4  -2  873.83  201.46  -2
  -1  -4  -2  873.83  201.46   1
  -3  -4   2 1104.28  237.35  -2
   1   4   2 1104.28  237.35   1
   3   4  -2 1007.00  260.89  -2
  -1  -4  -2 1007.00  260.89   1
   3   5  -2 5126.06  528.31  -2
  -1  -5  -2 5126.06  528.31   1
  -3  -5   2 5202.61  514.11  -2
   1   5   2 5202.61  514.11   1
   3   5  -2 4635.31  458.04  -2
  -1  -5  -2 4635.31  458.04   1
   3   5  -2 4638.60  433.14  -2
  -1  -5  -2 4638.60  433.14   1
   3   6  -2 2555.19  357.68  -2
  -1  -6  -2 2555.19  357.68   1
  -3  -6   2 2830.78  389.97  -2
   1   6   2 2830.78  389.97   1
   3   6  -2 2465.46  309.94  -2
  -1  -6  -2 2465.46  309.94   1
   3   6  -2 2983.76  457.91  -2
  -1  -6  -2 2983.76  457.91   1
  -3  -7   217015.70 1003.80  -2
   1   7   217015.70 1003.80   1
   3   7  -215926.80  960.71  -2
  -1  -7  -215926.80  960.71   1
   3   7  -216508.60 1067.95  -2
  -1  -7  -216508.60 1067.95   1
   3   7  -214256.10  687.40  -2
  -1  -7  -214256.10  687.40   1
   3   8  -2 3090.88  326.98  -2
  -1  -8  -2 3090.88  326.98   1
  -3  -8   2 3903.93  483.87  -2
   1   8   2 3903.93  483.87   1
   3   8  -2 3001.90  454.80  -2
  -1  -8  -2 3001.90  454.80   1
   3   9  -2 1224.00  196.23  -2
  -1  -9  -2 1224.00  196.23   1
   3   9  -2 1224.41  273.08  -2
  -1  -9  -2 1224.41  273.08   1
  -3  -9   2 1774.53  344.07  -2
   1   9   2 1774.53  344.07   1
   3  10  -2 1340.57  307.79  -2
  -1 -10  -2 1340.57  307.79   1
   3  10  -2  954.18  161.41  -2
  -1 -10  -2  954.18  161.41   1
  -3 -10   2 1674.49  347.29  -2
   1  10   2 1674.49  347.29   1
  -3 -11   2 4012.34  553.89  -2
   1  11   2 4012.34  553.89   1
   3  11  -2 3462.01  576.85  -2
  -1 -11  -2 3462.01  576.85   1
  -3 -12   2  249.82  141.35  -2
   1  12   2  249.82  141.35   1
   3  12  -2  332.82  212.86  -2
  -1 -12  -2  332.82  212.86   1
  -3 -13   2 1196.57  305.99  -2
   1  13   2 1196.57  305.99   1
   3  13  -2 1306.42  402.23  -2
  -1 -13  -2 1306.42  402.23   1
  -3 -14   2 1145.74  294.49  -2
   1  14   2 1145.74  294.49   1
   3  14  -2  707.34  144.52  -2
  -1 -14  -2  707.34  144.52   1
   3  15  -2 2738.07  601.81  -2
  -1 -15  -2 2738.07  601.81   1
   3  16  -2 -284.92  316.43  -2
  -1 -16  -2 -284.92  316.43   1
   3  17  -2  -84.66  265.09  -2
  -1 -17  -2  -84.66  265.09   1
  -2  17   2  166.69  205.21  -2
   0 -17   2  166.69  205.21   1
  -2  16   2 1191.31  463.42  -2
   0 -16   2 1191.31  463.42   1
  -2  15   2  117.11  231.49  -2
   0 -15   2  117.11  231.49   1
  -2  14   2 1155.94  410.38  -2
   0 -14   2 1155.94  410.38   1
  -2  13   2 1751.15  468.67  -2
   0 -13   2 1751.15  468.67   1
  -2  12   2 2754.16  567.92  -2
   0 -12   2 2754.16  567.92   1
  -2  11   2 1490.64  340.73  -2
   0 -11   2 1490.64  340.73   1
   2 -11  -2  515.58  103.47  -2
   0  11  -2  515.58  103.47   1
  -2  10   2  902.46  321.68  -2
   0 -10   2  902.46  321.68   1
   2 -10  -2  653.57  120.57  -2
   0  10  -2  653.57  120.57   1
   2  -9  -2  233.07   87.28  -2
   0   9  -2  233.07   87.28   1
  -2   9   2  314.36  205.63  -2
   0  -9   2  314.36  205.63   1
  -2   8   2 6328.63  628.56  -2
   0  -8   2 6328.63  628.56   1
   2  -8  -2 5196.27  376.37  -2
   0   8  -2 5196.27  376.37   1
  -2   7   2 4452.52  497.21  -2
   0  -7   2 4452.52  497.21   1
   2  -7  -2 3620.11  314.65  -2
   0   7  -2 3620.11  314.65   1
   2  -6  -2 3716.96  327.76  -2
   0   6  -2 3716.96  327.76   1
  -2   6   2 4015.71  424.18  -2
   0  -6   2 4015.71  424.18   1
  -2   5   211485.40  681.94  -2
   0  -5   211485.40  681.94   1
   2  -5  -213289.90  688.61  -2
   0   5  -213289.90  688.61   1
   2  -5  -212055.00  622.42  -2
   0   5  -212055.00  622.42   1
  -2   5   213754.60  710.93  -2
   0  -5   213754.60  710.93   1
  -2   4   2  337.97  137.74  -2
   0  -4   2  337.97  137.74   1
   2  -4  -2  154.19   90.25  -2
   0   4  -2  154.19   90.25   1
  -2   4   2  286.29  109.53  -2
   0  -4   2  286.29  109.53   1
   2  -4  -2  289.01   84.99  -2
   0   4  -2  289.01   84.99   1
   2  -4  -2  271.36  111.04  -2
   0   4  -2  271.36  111.04   1
  -2   3   2 2679.37  308.60  -2
   0  -3   2 2679.37  308.60   1
   2  -3  -2 2254.35  251.45  -2
   0   3  -2 2254.35  251.45   1
   2  -3  -2 2409.17  257.65  -2
   0   3  -2 2409.17  257.65   1
   2  -3  -2 2523.33  245.71  -2
   0   3  -2 2523.33  245.71   1
  -2   3   2 2174.40  250.58  -2
   0  -3   2 2174.40  250.58   1
   2  -2  -2  928.39  134.16  -2
   0   2  -2  928.39  134.16   1
  -2   2   2 1079.41  199.93  -2
   0  -2   2 1079.41  199.93   1
   2  -2  -2  960.52  177.72  -2
   0   2  -2  960.52  177.72   1
   2  -2  -2  920.70  156.01  -2
   0   2  -2  920.70  156.01   1
   2  -2  -2  925.48  193.90  -2
   0   2  -2  925.48  193.90   1
  -2   2   2 1006.84  143.43  -2
   0  -2   2 1006.84  143.43   1
  -2   1   213726.00  655.26  -2
   0  -1   213726.00  655.26   1
  -2   1   214152.30  675.93  -2
   0  -1   214152.30  675.93   1
   2  -1  -210501.60  336.86  -2
   0   1  -210501.60  336.86   1
   2  -1  -210672.70  414.59  -2
   0   1  -210672.70  414.59   1
  -2   1   212092.10  615.12  -2
   0  -1   212092.10  615.12   1
   2  -1  -213501.90  597.27  -2
   0   1  -213501.90  597.27   1
   2  -1  -213869.10  645.98  -2
   0   1  -213869.10  645.98   1
   2  -1  -212234.70  607.67  -2
   0   1  -212234.70  607.67   1
   2   0  -2  460136    3721  -2
   0   0  -2  460136    3721   1
  -2   0   2  467035    3892  -2
   0   0   2  467035    3892   1
   2   0  -2  397908    1846  -2
   0   0  -2  397908    1846   1
   2   0  -2  408621    3554  -2
   0   0  -2  408621    3554   1
  -2   0   2  427406    3622  -2
   0   0   2  427406    3622   1
   2   0  -2  415071    3467  -2
   0   0  -2  415071    3467   1
  -2   0   2  419018    3522  -2
   0   0   2  419018    3522   1
  -2  -1   212760.70  422.71  -2
   0   1   212760.70  422.71   1
  -2  -1   213066.40  648.65  -2
   0   1   213066.40  648.65   1
   2   1  -212300.20  622.43  -2
   0  -1  -212300.20  622.43   1
   2   1  -213040.90  647.92  -2
   0  -1  -213040.90  647.92   1
  -2  -1   213518.20  662.13  -2
   0   1   213518.20  662.13   1
   2   1  -212711.60  630.23  -2
   0  -1  -212711.60  630.23   1
  -2  -1   213893.90  660.24  -2
   0   1   213893.90  660.24   1
  -2  -2   2  917.05  180.14  -2
   0   2   2  917.05  180.14   1
  -2  -2   2  891.83  176.57  -2
   0   2   2  891.83  176.57   1
  -2  -2   2  994.09  150.27  -2
   0   2   2  994.09  150.27   1
   2   2  -2  909.98  179.51  -2
   0  -2  -2  909.98  179.51   1
   2   2  -2  924.10  147.88  -2
   0  -2  -2  924.10  147.88   1
   2   2  -2 1234.34  252.82  -2
   0  -2  -2 1234.34  252.82   1
   2   2  -2  867.70  182.10  -2
   0  -2  -2  867.70  182.10   1
  -2  -2   2  838.13  179.68  -2
   0   2   2  838.13  179.68   1
   2   3  -2 2271.80  292.01  -2
   0  -3  -2 2271.80  292.01   1
   2   3  -2 2011.27  243.93  -2
   0  -3  -2 2011.27  243.93   1
   2   3  -2 2280.91  311.33  -2
   0  -3  -2 2280.91  311.33   1
   2   3  -2 2244.22  265.94  -2
   0  -3  -2 2244.22  265.94   1
  -2  -3   2 1897.51  297.46  -2
   0   3   2 1897.51  297.46   1
  -2  -3   2 2118.18  287.54  -2
   0   3   2 2118.18  287.54   1
  -2  -3   2 2119.30  257.63  -2
   0   3   2 2119.30  257.63   1
  -2  -4   2  310.36  136.77  -2
   0   4   2  310.36  136.77   1
   2   4  -2  222.45  124.69  -2
   0  -4  -2  222.45  124.69   1
  -2  -4   2  222.71  131.67  -2
   0   4   2  222.71  131.67   1
   2   4  -2   82.46   53.50  -2
   0  -4  -2   82.46   53.50   1
  -2  -4   2  159.44   92.39  -2
   0   4   2  159.44   92.39   1
   2   4  -2  240.98   93.85  -2
   0  -4  -2  240.98   93.85   1
  -2  -4   2  379.17  138.03  -2
   0   4   2  379.17  138.03   1
   2   4  -2  213.23   72.30  -2
   0  -4  -2  213.23   72.30   1
   2   5  -212492.80  783.33  -2
   0  -5  -212492.80  783.33   1
  -2  -5   211651.10  644.12  -2
   0   5   211651.10  644.12   1
   2   5  -210868.30  581.01  -2
   0  -5  -210868.30  581.01   1
  -2  -5   212190.70  724.38  -2
   0   5   212190.70  724.38   1
   2   5  -212011.50  695.78  -2
   0  -5  -212011.50  695.78   1
  -2  -5   213054.00  760.27  -2
   0   5   213054.00  760.27   1
  -2  -5   212571.40  805.90  -2
   0   5   212571.40  805.90   1
   2   6  -2 3228.46  313.60  -2
   0  -6  -2 3228.46  313.60   1
   2   6  -2 3226.18  437.41  -2
   0  -6  -2 3226.18  437.41   1
   2   6  -2 3099.85  395.07  -2
   0  -6  -2 3099.85  395.07   1
  -2  -6   2 3942.37  428.49  -2
   0   6   2 3942.37  428.49   1
   2   7  -2 3403.79  314.48  -2
   0  -7  -2 3403.79  314.48   1
   2   7  -2 3842.68  452.96  -2
   0  -7  -2 3842.68  452.96   1
  -2  -7   2 4141.87  456.83  -2
   0   7   2 4141.87  456.83   1
   2   7  -2 3905.42  483.67  -2
   0  -7  -2 3905.42  483.67   1
   2   8  -2 4651.97  368.95  -2
   0  -8  -2 4651.97  368.95   1
   2   8  -2 5024.47  576.69  -2
   0  -8  -2 5024.47  576.69   1
  -2  -8   2 5168.03  548.11  -2
   0   8   2 5168.03  548.11   1
   2   9  -2  326.36  201.19  -2
   0  -9  -2  326.36  201.19   1
   2   9  -2  237.45   85.22  -2
   0  -9  -2  237.45   85.22   1
  -2  -9   2  236.58  128.76  -2
   0   9   2  236.58  128.76   1
  -2 -10   2  715.76  229.36  -2
   0  10   2  715.76  229.36   1
   2  10  -2  479.00  191.63  -2
   0 -10  -2  479.00  191.63   1
  -2 -11   2 1026.29  272.40  -2
   0  11   2 1026.29  272.40   1
   2  11  -2  852.90  179.16  -2
   0 -11  -2  852.90  179.16   1
  -2 -12   2 2973.84  444.40  -2
   0  12   2 2973.84  444.40   1
   2  12  -2 2611.88  528.08  -2
   0 -12  -2 2611.88  528.08   1
   2  13  -2 1663.27  453.98  -2
   0 -13  -2 1663.27  453.98   1
  -2 -13   2 2075.49  373.47  -2
   0  13   2 2075.49  373.47   1
   2  14  -2  460.80  272.36  -2
   0 -14  -2  460.80  272.36   1
  -2 -14   2  866.70  230.11  -2
   0  14   2  866.70  230.11   1
   2  15  -2 -147.28  194.17  -2
   0 -15  -2 -147.28  194.17   1
   2  16  -2 1573.98  495.59  -2
   0 -16  -2 1573.98  495.59   1
   2  17  -2  472.27  405.29  -2
   0 -17  -2  472.27  405.29   1
  -1  17   2  462.33  312.80  -2
  -1 -17   2  462.33  312.80   1
  -1  16   2  418.24  343.07  -2
  -1 -16   2  418.24  343.07   1
  -1  15   2  364.75  191.45  -2
  -1 -15   2  364.75  191.45   1
  -1  14   2  980.77  389.56  -2
  -1 -14   2  980.77  389.56   1
  -1  13   2  705.70  325.74  -2
  -1 -13   2  705.70  325.74   1
  -1  12   2 5021.20  695.79  -2
  -1 -12   2 5021.20  695.79   1
   1 -11  -2 1144.83  198.96  -2
   1  11  -2 1144.83  198.96   1
  -1  11   2 1434.14  371.49  -2
  -1 -11   2 1434.14  371.49   1
   1 -10  -2  155.78   89.43  -2
   1  10  -2  155.78   89.43   1
  -1  10   2  348.81  220.09  -2
  -1 -10   2  348.81  220.09   1
  -1   9   2  237.44  180.19  -2
  -1  -9   2  237.44  180.19   1
  -1   8   2 1376.81  202.57  -2
  -1  -8   2 1376.81  202.57   1
  -1   8   2 1995.41  360.97  -2
  -1  -8   2 1995.41  360.97   1
  -1   7   2 3808.76  348.46  -2
  -1  -7   2 3808.76  348.46   1
   1  -7  -2 3635.68  318.93  -2
   1   7  -2 3635.68  318.93   1
  -1   7   2 4643.15  485.70  -2
  -1  -7   2 4643.15  485.70   1
  -1   6   2 9297.38  536.78  -2
  -1  -6   2 9297.38  536.78   1
   1  -6  -2 9311.11  521.37  -2
   1   6  -2 9311.11  521.37   1
  -1   6   210178.70  662.12  -2
  -1  -6   210178.70  662.12   1
  -1   5   211639.60  612.71  -2
  -1  -5   211639.60  612.71   1
   1  -5  -210664.00  571.83  -2
   1   5  -210664.00  571.83   1
   1  -5  -211438.80  628.22  -2
   1   5  -211438.80  628.22   1
  -1   5   212091.00  655.13  -2
  -1  -5   212091.00  655.13   1
  -1   4   2  927.15  186.77  -2
  -1  -4   2  927.15  186.77   1
   1  -4  -2  871.92  167.06  -2
   1   4  -2  871.92  167.06   1
   1  -4  -2  976.11  166.65  -2
   1   4  -2  976.11  166.65   1
  -1   4   2  839.56  169.88  -2
  -1  -4   2  839.56  169.88   1
  -1   3   2  263.48   89.60  -2
  -1  -3   2  263.48   89.60   1
   1  -3  -2  260.87  109.82  -2
   1   3  -2  260.87  109.82   1
   1  -3  -2  313.79   85.97  -2
   1   3  -2  313.79   85.97   1
  -1   3   2  222.76   89.75  -2
  -1  -3   2  222.76   89.75   1
  -1   2   274449.80 1440.31  -2
  -1  -2   274449.80 1440.31   1
   1  -2  -271423.20 1395.99  -2
   1   2  -271423.20 1395.99   1
   1  -2  -269349.40  949.34  -2
   1   2  -269349.40  949.34   1
  -1   2   268414.60  971.93  -2
  -1  -2   268414.60  971.93   1
   1  -2  -270052.80 1578.92  -2
   1   2  -270052.80 1578.92   1
  -1   1   2  206347    2571  -2
  -1  -1   2  206347    2571   1
   1  -1  -2  207894    2364  -2
   1   1  -2  207894    2364   1
  -1   1   2  207663    2398  -2
  -1  -1   2  207663    2398   1
   1  -1  -2  203570    2493  -2
   1   1  -2  203570    2493   1
  -1   0   212358.00  591.03  -2
  -1   0   212358.00  591.03   1
   1   0  -212473.70  586.71  -2
   1   0  -212473.70  586.71   1
   1   0  -213000.70  618.41  -2
   1   0  -213000.70  618.41   1
  -1   0   212573.40  617.58  -2
  -1   0   212573.40  617.58   1
   1   0  -213078.90  640.49  -2
   1   0  -213078.90  640.49   1
   1   1  -2  204268    2369  -2
   1  -1  -2  204268    2369   1
   1   1  -2  205106    2492  -2
   1  -1  -2  205106    2492   1
  -1  -1   2  204278    2588  -2
  -1   1   2  204278    2588   1
   1   1  -2  205872    2537  -2
   1  -1  -2  205872    2537   1
  -1  -1   2  209713    2389  -2
  -1   1   2  209713    2389   1
  -1  -2   273730.80 1452.96  -2
  -1   2   273730.80 1452.96   1
   1   2  -270209.70 1388.05  -2
   1  -2  -270209.70 1388.05   1
  -1  -2   272286.50 1069.27  -2
  -1   2   272286.50 1069.27   1
   1   2  -270725.80 1028.79  -2
   1  -2  -270725.80 1028.79   1
  -1  -2   273631.80 1610.93  -2
  -1   2   273631.80 1610.93   1
   1   2  -270940.30 1515.01  -2
   1  -2  -270940.30 1515.01   1
  -1  -2   274242.70 1573.92  -2
  -1   2   274242.70 1573.92   1
  -1  -3   2  345.41  126.67  -2
  -1   3   2  345.41  126.67   1
  -1  -3   2  259.79   85.12  -2
  -1   3   2  259.79   85.12   1
   1   3  -2  216.34   99.10  -2
   1  -3  -2  216.34   99.10   1
   1   3  -2  310.08  131.93  -2
   1  -3  -2  310.08  131.93   1
  -1  -3   2  250.68   90.26  -2
  -1   3   2  250.68   90.26   1
   1   3  -2  263.93  104.22  -2
   1  -3  -2  263.93  104.22   1
   1   3  -2  272.26  109.32  -2
   1  -3  -2  272.26  109.32   1
   1   4  -2  979.90  207.75  -2
   1  -4  -2  979.90  207.75   1
  -1  -4   2  876.65  169.25  -2
  -1   4   2  876.65  169.25   1
   1   4  -2  907.74  173.39  -2
   1  -4  -2  907.74  173.39   1
  -1  -4   2  918.23  184.95  -2
  -1   4   2  918.23  184.95   1
   1   4  -2  652.63  147.78  -2
   1  -4  -2  652.63  147.78   1
   1   4  -2  882.30  189.59  -2
   1  -4  -2  882.30  189.59   1
  -1  -4   2  763.26  184.43  -2
  -1   4   2  763.26  184.43   1
  -1  -5   2 9846.66  589.22  -2
  -1   5   2 9846.66  589.22   1
   1   5  -212253.50  706.95  -2
   1  -5  -212253.50  706.95   1
   1   5  -2 9817.76  555.97  -2
   1  -5  -2 9817.76  555.97   1
  -1  -5   211008.30  647.98  -2
  -1   5   211008.30  647.98   1
   1   5  -210821.10  631.95  -2
   1  -5  -210821.10  631.95   1
  -1  -5   211519.30  695.59  -2
  -1   5   211519.30  695.59   1
   1   5  -2 9952.80  632.42  -2
   1  -5  -2 9952.80  632.42   1
   1   6  -210591.70  682.28  -2
   1  -6  -210591.70  682.28   1
  -1  -6   2 8883.10  548.83  -2
  -1   6   2 8883.10  548.83   1
   1   6  -2 8357.84  506.08  -2
   1  -6  -2 8357.84  506.08   1
   1   6  -2 9183.66  650.53  -2
   1  -6  -2 9183.66  650.53   1
  -1  -6   210230.20  669.73  -2
  -1   6   210230.20  669.73   1
  -1  -6   2 9668.15  678.59  -2
  -1   6   2 9668.15  678.59   1
  -1  -7   2 3776.67  348.94  -2
  -1   7   2 3776.67  348.94   1
  -1  -7   2 3770.50  426.75  -2
  -1   7   2 3770.50  426.75   1
   1   7  -2 3841.31  462.16  -2
   1  -7  -2 3841.31  462.16   1
   1   7  -2 4237.08  459.47  -2
   1  -7  -2 4237.08  459.47   1
   1   7  -2 3426.00  320.18  -2
   1  -7  -2 3426.00  320.18   1
  -1  -8   2 1370.54  211.56  -2
  -1   8   2 1370.54  211.56   1
   1   8  -2 1646.14  339.10  -2
   1  -8  -2 1646.14  339.10   1
  -1  -8   2 1602.50  295.26  -2
  -1   8   2 1602.50  295.26   1
   1   9  -2  -23.43  128.84  -2
   1  -9  -2  -23.43  128.84   1
  -1  -9   2   17.39   89.47  -2
  -1   9   2   17.39   89.47   1
   1  10  -2 -200.95  229.22  -2
   1 -10  -2 -200.95  229.22   1
  -1 -10   2   11.35   88.76  -2
  -1  10   2   11.35   88.76   1
   1  11  -2 1167.16  364.70  -2
   1 -11  -2 1167.16  364.70   1
  -1 -11   2  950.95  248.15  -2
  -1  11   2  950.95  248.15   1
  -1 -12   2 4050.04  528.88  -2
  -1  12   2 4050.04  528.88   1
   1  12  -2 3926.57  642.57  -2
   1 -12  -2 3926.57  642.57   1
  -1 -13   2  431.14  177.45  -2
  -1  13   2  431.14  177.45   1
   1  13  -2  694.72  302.54  -2
   1 -13  -2  694.72  302.54   1
   1  14  -2  893.80  344.51  -2
   1 -14  -2  893.80  344.51   1
   1  15  -2 1037.93  402.30  -2
   1 -15  -2 1037.93  402.30   1
   1  16  -2  443.65  313.14  -2
   1 -16  -2  443.65  313.14   1
   1  17  -2  -37.91  295.63  -2
   1 -17  -2  -37.91  295.63   1
   0  17   2  341.76  182.12  -2
  -2 -17   2  341.76  182.12   1
   0  16   2 1961.58  602.67  -2
  -2 -16   2 1961.58  602.67   1
   0  15   2 -319.71  289.30  -2
  -2 -15   2 -319.71  289.30   1
   0  14   2 1851.59  504.84  -2
  -2 -14   2 1851.59  504.84   1
   0  13   2 2559.49  515.89  -2
  -2 -13   2 2559.49  515.89   1
   0 -12  -2 1970.11  317.89  -2
   2  12  -2 1970.11  317.89   1
   0  12   2 2222.49  470.71  -2
  -2 -12   2 2222.49  470.71   1
   0 -11  -2  774.88  204.50  -2
   2  11  -2  774.88  204.50   1
   0  11   2  819.96  250.78  -2
  -2 -11   2  819.96  250.78   1
   0  10   2  403.41  117.15  -2
  -2 -10   2  403.41  117.15   1
   0  10   2  646.00  198.43  -2
  -2 -10   2  646.00  198.43   1
   0   9   2  306.81  100.17  -2
  -2  -9   2  306.81  100.17   1
   0   9   2  188.05  156.15  -2
  -2  -9   2  188.05  156.15   1
   0   8   2 5053.57  398.05  -2
  -2  -8   2 5053.57  398.05   1
   0   8   2 5972.19  601.80  -2
  -2  -8   2 5972.19  601.80   1
   0   7   2 3400.44  311.18  -2
  -2  -7   2 3400.44  311.18   1
   0   7   2 3933.15  453.38  -2
  -2  -7   2 3933.15  453.38   1
   0   6   2 2242.67  269.20  -2
  -2  -6   2 2242.67  269.20   1
   0   6   2 2233.79  315.80  -2
  -2  -6   2 2233.79  315.80   1
   0   5   212680.60  611.24  -2
  -2  -5   212680.60  611.24   1
   0  -5  -213873.30  713.04  -2
   2   5  -213873.30  713.04   1
   0   5   213309.30  691.50  -2
  -2  -5   213309.30  691.50   1
   0   4   2  222.93   66.25  -2
  -2  -4   2  222.93   66.25   1
   0  -4  -2  365.11  118.86  -2
   2   4  -2  365.11  118.86   1
   0   4   2  176.81   83.47  -2
  -2  -4   2  176.81   83.47   1
   0  -4  -2  226.29   82.88  -2
   2   4  -2  226.29   82.88   1
   0  -3  -2 2437.06  231.63  -2
   2   3  -2 2437.06  231.63   1
   0   3   2 2464.10  272.67  -2
  -2  -3   2 2464.10  272.67   1
   0  -3  -2 2297.60  268.23  -2
   2   3  -2 2297.60  268.23   1
   0   3   2 2539.15  232.71  -2
  -2  -3   2 2539.15  232.71   1
   0  -3  -2 2318.29  245.81  -2
   2   3  -2 2318.29  245.81   1
   0  -2  -2 1239.27  145.91  -2
   2   2  -2 1239.27  145.91   1
   0   2   2 1279.93  205.64  -2
  -2  -2   2 1279.93  205.64   1
   0   2   2 1255.54  133.38  -2
  -2  -2   2 1255.54  133.38   1
   0  -2  -2 1256.26  199.80  -2
   2   2  -2 1256.26  199.80   1
   0  -2  -2 1351.02  221.81  -2
   2   2  -2 1351.02  221.81   1
   0   1   211024.70  551.39  -2
  -2  -1   211024.70  551.39   1
   0  -1  -211433.70  598.55  -2
   2   1  -211433.70  598.55   1
   0   1   211240.10  305.85  -2
  -2  -1   211240.10  305.85   1
   0  -1  -211498.00  571.83  -2
   2   1  -211498.00  571.83   1
   0   1   211709.90  331.77  -2
  -2  -1   211709.90  331.77   1
   0   1   211720.80  614.60  -2
  -2  -1   211720.80  614.60   1
   0  -1  -2 9842.32  326.09  -2
   2   1  -2 9842.32  326.09   1
   0   0  -2  541253    3977  -2
   2   0  -2  541253    3977   1
   0   0   2  554325    3887  -2
  -2   0   2  554325    3887   1
   0   0   2  562330    4118  -2
  -2   0   2  562330    4118   1
   0  -1   210952.40  550.26  -2
  -2   1   210952.40  550.26   1
   0  -1   211494.70  622.28  -2
  -2   1   211494.70  622.28   1
   0  -1   2 8758.71  305.42  -2
  -2   1   2 8758.71  305.42   1
   0   1  -2 8530.73  314.22  -2
   2  -1  -2 8530.73  314.22   1
   0   1  -210615.90  603.96  -2
   2  -1  -210615.90  603.96   1
   0   1  -210876.20  561.37  -2
   2  -1  -210876.20  561.37   1
   0  -2   2 1027.53  136.35  -2
  -2   2   2 1027.53  136.35   1
   0   2  -2 1075.40  154.45  -2
   2  -2  -2 1075.40  154.45   1
   0   2  -2 1125.44  199.23  -2
   2  -2  -2 1125.44  199.23   1
   0  -2   2 1115.51  183.70  -2
  -2   2   2 1115.51  183.70   1
   0   2  -2 1156.70  215.96  -2
   2  -2  -2 1156.70  215.96   1
   0  -2   2 1293.07  218.04  -2
  -2   2   2 1293.07  218.04   1
   0  -3   2 2177.81  262.63  -2
  -2   3   2 2177.81  262.63   1
   0   3  -2 2499.55  299.06  -2
   2  -3  -2 2499.55  299.06   1
   0  -3   2 2361.30  246.99  -2
  -2   3   2 2361.30  246.99   1
   0   3  -2 2420.52  254.23  -2
   2  -3  -2 2420.52  254.23   1
   0   3  -2 2346.44  279.76  -2
   2  -3  -2 2346.44  279.76   1
   0   4  -2  203.40   88.38  -2
   2  -4  -2  203.40   88.38   1
   0  -4   2  203.92  101.79  -2
  -2   4   2  203.92  101.79   1
   0  -4   2  223.90   91.34  -2
  -2   4   2  223.90   91.34   1
   0   4  -2  240.71  126.82  -2
   2  -4  -2  240.71  126.82   1
   0   4  -2  268.39  139.70  -2
   2  -4  -2  268.39  139.70   1
   0   5  -213734.50  674.40  -2
   2  -5  -213734.50  674.40   1
   0  -5   212585.80  691.40  -2
  -2   5   212585.80  691.40   1
   0   5  -211690.40  690.43  -2
   2  -5  -211690.40  690.43   1
   0   5  -210772.30  658.41  -2
   2  -5  -210772.30  658.41   1
   0  -5   211875.50  592.88  -2
  -2   5   211875.50  592.88   1
   0  -6   2 2258.46  247.30  -2
  -2   6   2 2258.46  247.30   1
   0   6  -2 2162.13  299.04  -2
   2  -6  -2 2162.13  299.04   1
   0   6  -2 2439.43  344.51  -2
   2  -6  -2 2439.43  344.51   1
   0   6  -2 2348.44  300.01  -2
   2  -6  -2 2348.44  300.01   1
   0  -7   2 3415.91  321.66  -2
  -2   7   2 3415.91  321.66   1
   0   7  -2 3561.68  453.31  -2
   2  -7  -2 3561.68  453.31   1
   0  -7   2 3387.07  387.52  -2
  -2   7   2 3387.07  387.52   1
   0  -8   2 5124.26  405.03  -2
  -2   8   2 5124.26  405.03   1
   0   8  -2 5618.46  594.77  -2
   2  -8  -2 5618.46  594.77   1
   0  -8   2 5856.89  525.49  -2
  -2   8   2 5856.89  525.49   1
   0  -9   2  228.62   78.38  -2
  -2   9   2  228.62   78.38   1
   0   9  -2  401.08  267.67  -2
   2  -9  -2  401.08  267.67   1
   0  10  -2  383.68  210.79  -2
   2 -10  -2  383.68  210.79   1
   0 -10   2  565.70  125.57  -2
  -2  10   2  565.70  125.57   1
   0  11  -2  693.72  224.70  -2
   2 -11  -2  693.72  224.70   1
   0  12  -2 1695.12  442.89  -2
   2 -12  -2 1695.12  442.89   1
   0  13  -2 2139.63  549.27  -2
   2 -13  -2 2139.63  549.27   1
   0  14  -2 1423.86  398.89  -2
   2 -14  -2 1423.86  398.89   1
   0  15  -2 -149.40  165.75  -2
   2 -15  -2 -149.40  165.75   1
   0  16  -2 1691.08  535.13  -2
   2 -16  -2 1691.08  535.13   1
   0  17  -2  145.31  321.22  -2
   2 -17  -2  145.31  321.22   1
   1  17   2  700.81  360.08  -2
  -3 -17   2  700.81  360.08   1
   1  16   2   92.91  313.46  -2
  -3 -16   2   92.91  313.46   1
   1  15   2 2288.84  538.08  -2
  -3 -15   2 2288.84  538.08   1
   1  14   2  480.28  235.57  -2
  -3 -14   2  480.28  235.57   1
   1  13   2 1124.23  353.10  -2
  -3 -13   2 1124.23  353.10   1
  -1 -12  -2  478.13  182.98  -2
   3  12  -2  478.13  182.98   1
   1  12   2  472.11  237.01  -2
  -3 -12   2  472.11  237.01   1
   1  11   2 2707.38  292.90  -2
  -3 -11   2 2707.38  292.90   1
  -1 -11  -2 3542.61  470.29  -2
   3  11  -2 3542.61  470.29   1
   1  11   2 3168.70  553.02  -2
  -3 -11   2 3168.70  553.02   1
   1  10   2 1544.23  207.24  -2
  -3 -10   2 1544.23  207.24   1
   1  10   2 1724.20  392.04  -2
  -3 -10   2 1724.20  392.04   1
   1   9   2 1667.29  227.74  -2
  -3  -9   2 1667.29  227.74   1
   1   9   2 1484.82  311.80  -2
  -3  -9   2 1484.82  311.80   1
   1   8   2 2202.80  270.56  -2
  -3  -8   2 2202.80  270.56   1
   1   8   2 2244.27  376.02  -2
  -3  -8   2 2244.27  376.02   1
   1   7   2 9911.09  562.32  -2
  -3  -7   2 9911.09  562.32   1
   1   7   211187.30  755.50  -2
  -3  -7   211187.30  755.50   1
   1   6   2 2961.09  378.55  -2
  -3  -6   2 2961.09  378.55   1
   1   6   2 3235.44  330.64  -2
  -3  -6   2 3235.44  330.64   1
  -1  -5  -2 3887.97  393.37  -2
   3   5  -2 3887.97  393.37   1
   1   5   2 3704.73  342.95  -2
  -3  -5   2 3704.73  342.95   1
   1   5   2 4033.77  405.15  -2
  -3  -5   2 4033.77  405.15   1
  -1  -4  -2 1093.72  185.26  -2
   3   4  -2 1093.72  185.26   1
   1   4   2 1263.00  199.70  -2
  -3  -4   2 1263.00  199.70   1
   1   4   2  984.04  200.96  -2
  -3  -4   2  984.04  200.96   1
  -1  -3  -2 5723.47  404.22  -2
   3   3  -2 5723.47  404.22   1
   1   3   2 5109.42  400.11  -2
  -3  -3   2 5109.42  400.11   1
   1   3   2 5205.30  415.93  -2
  -3  -3   2 5205.30  415.93   1
   1   3   2 4373.30  375.26  -2
  -3  -3   2 4373.30  375.26   1
  -1  -3  -2 5393.35  463.41  -2
   3   3  -2 5393.35  463.41   1
  -1  -2  -2  213.26   76.98  -2
   3   2  -2  213.26   76.98   1
  -1  -2  -2  427.25  166.09  -2
   3   2  -2  427.25  166.09   1
   1   2   2  173.90   95.66  -2
  -3  -2   2  173.90   95.66   1
   1   2   2  240.21   87.31  -2
  -3  -2   2  240.21   87.31   1
   1   1   227443.00  936.75  -2
  -3  -1   227443.00  936.75   1
   1   1   227962.40  719.34  -2
  -3  -1   227962.40  719.34   1
   1   1   228236.70  939.18  -2
  -3  -1   228236.70  939.18   1
  -1  -1  -228838.20  956.83  -2
   3   1  -228838.20  956.83   1
  -1  -1  -226510.80  720.73  -2
   3   1  -226510.80  720.73   1
   1   0   2 3378.41  333.36  -2
  -3   0   2 3378.41  333.36   1
   1   0   2 3945.55  353.81  -2
  -3   0   2 3945.55  353.81   1
   1   0   2 4067.76  281.53  -2
  -3   0   2 4067.76  281.53   1
  -1   0  -2 3812.14  348.28  -2
   3   0  -2 3812.14  348.28   1
  -1   0  -2 3629.49  267.33  -2
   3   0  -2 3629.49  267.33   1
   1  -1   227784.50  931.74  -2
  -3   1   227784.50  931.74   1
   1  -1   222671.70  676.50  -2
  -3   1   222671.70  676.50   1
  -1   1  -228162.70  943.39  -2
   3  -1  -228162.70  943.39   1
   1  -1   226729.20  926.70  -2
  -3   1   226729.20  926.70   1
   1  -1   224787.30  748.58  -2
  -3   1   224787.30  748.58   1
  -1   2  -2  194.43  109.53  -2
   3  -2  -2  194.43  109.53   1
   1  -2   2   99.64   71.94  -2
  -3   2   2   99.64   71.94   1
   1  -2   2  188.55   95.18  -2
  -3   2   2  188.55   95.18   1
   1  -2   2  182.47   67.81  -2
  -3   2   2  182.47   67.81   1
   1  -3   2 5085.33  418.44  -2
  -3   3   2 5085.33  418.44   1
  -1   3  -2 4779.22  394.21  -2
   3  -3  -2 4779.22  394.21   1
   1  -3   2 4534.23  367.74  -2
  -3   3   2 4534.23  367.74   1
  -1   4  -2  984.58  230.44  -2
   3  -4  -2  984.58  230.44   1
  -1   4  -2 1058.23  173.44  -2
   3  -4  -2 1058.23  173.44   1
   1  -4   2 1167.57  190.84  -2
  -3   4   2 1167.57  190.84   1
   1  -4   2  969.46  194.17  -2
  -3   4   2  969.46  194.17   1
  -1   4  -2 1130.74  215.79  -2
   3  -4  -2 1130.74  215.79   1
   1  -5   2 3899.86  400.61  -2
  -3   5   2 3899.86  400.61   1
  -1   5  -2 3574.79  408.05  -2
   3  -5  -2 3574.79  408.05   1
  -1   5  -2 3331.19  350.94  -2
   3  -5  -2 3331.19  350.94   1
   1  -5   2 3871.09  360.42  -2
  -3   5   2 3871.09  360.42   1
  -1   5  -2 3951.70  329.56  -2
   3  -5  -2 3951.70  329.56   1
   1  -6   2 3098.31  319.74  -2
  -3   6   2 3098.31  319.74   1
  -1   6  -2 2898.00  325.25  -2
   3  -6  -2 2898.00  325.25   1
  -1   6  -2 3026.99  393.20  -2
   3  -6  -2 3026.99  393.20   1
  -1   6  -2 3771.85  316.91  -2
   3  -6  -2 3771.85  316.91   1
  -1   7  -2 9133.66  615.38  -2
   3  -7  -2 9133.66  615.38   1
   1  -7   210668.50  579.86  -2
  -3   7   210668.50  579.86   1
  -1   7  -210874.10  816.73  -2
   3  -7  -210874.10  816.73   1
   1  -8   2 2377.50  274.86  -2
  -3   8   2 2377.50  274.86   1
  -1   8  -2 2241.69  401.52  -2
   3  -8  -2 2241.69  401.52   1
  -1   9  -2 1559.57  351.78  -2
   3  -9  -2 1559.57  351.78   1
   1  -9   2 1302.53  201.75  -2
  -3   9   2 1302.53  201.75   1
   1  -9   2 1556.86  254.59  -2
  -3   9   2 1556.86  254.59   1
   1 -10   2 1585.97  216.64  -2
  -3  10   2 1585.97  216.64   1
   1 -10   2 1442.21  269.92  -2
  -3  10   2 1442.21  269.92   1
  -1  10  -2 2025.84  449.15  -2
   3 -10  -2 2025.84  449.15   1
  -1  11  -2 3411.70  585.04  -2
   3 -11  -2 3411.70  585.04   1
   1 -11   2 3319.51  300.43  -2
  -3  11   2 3319.51  300.43   1
  -1  12  -2  445.70  218.93  -2
   3 -12  -2  445.70  218.93   1
  -1  13  -2 1060.51  414.57  -2
   3 -13  -2 1060.51  414.57   1
  -1  14  -2  686.77  356.32  -2
   3 -14  -2  686.77  356.32   1
  -1  15  -2 1823.45  585.75  -2
   3 -15  -2 1823.45  585.75   1
  -1  16  -2   84.67  292.95  -2
   3 -16  -2   84.67  292.95   1
  -1  17  -2  -73.19  301.81  -2
   3 -17  -2  -73.19  301.81   1
   2  17   2  355.58  216.68  -2
  -4 -17   2  355.58  216.68   1
   2  16   2 1091.10  406.43  -2
  -4 -16   2 1091.10  406.43   1
   2  15   2 -162.11  159.83  -2
  -4 -15   2 -162.11  159.83   1
   2  14   2 2129.37  499.78  -2
  -4 -14   2 2129.37  499.78   1
   2  13   2 1148.35  392.20  -2
  -4 -13   2 1148.35  392.20   1
  -2 -13  -2 1022.27  277.66  -2
   4  13  -2 1022.27  277.66   1
   2  12   2 5236.35  725.47  -2
  -4 -12   2 5236.35  725.47   1
  -2 -12  -2 5618.74  667.16  -2
   4  12  -2 5618.74  667.16   1
   2  11   2 1905.38  406.26  -2
  -4 -11   2 1905.38  406.26   1
   2  11   2 2024.69  246.56  -2
  -4 -11   2 2024.69  246.56   1
  -2 -11  -2 2415.32  412.83  -2
   4  11  -2 2415.32  412.83   1
   2  10   2 2231.31  277.21  -2
  -4 -10   2 2231.31  277.21   1
   2  10   2 2337.15  426.33  -2
  -4 -10   2 2337.15  426.33   1
   2   9   2  221.75   84.23  -2
  -4  -9   2  221.75   84.23   1
   2   9   2  364.01  203.90  -2
  -4  -9   2  364.01  203.90   1
   2   8   2 5591.45  447.07  -2
  -4  -8   2 5591.45  447.07   1
   2   8   2 5341.04  574.44  -2
  -4  -8   2 5341.04  574.44   1
   2   7   2 3188.58  343.35  -2
  -4  -7   2 3188.58  343.35   1
   2   7   2 3204.34  420.58  -2
  -4  -7   2 3204.34  420.58   1
   2   6   214431.50  747.68  -2
  -4  -6   214431.50  747.68   1
   2   6   214649.50  886.38  -2
  -4  -6   214649.50  886.38   1
   2   5   2 6970.16  532.85  -2
  -4  -5   2 6970.16  532.85   1
   2   5   2 7822.05  594.75  -2
  -4  -5   2 7822.05  594.75   1
  -2  -4  -2 8752.21  600.80  -2
   4   4  -2 8752.21  600.80   1
   2   4   2 8081.67  592.40  -2
  -4  -4   2 8081.67  592.40   1
   2   4   2 8244.79  601.72  -2
  -4  -4   2 8244.79  601.72   1
  -2  -3  -2 1489.50  244.01  -2
   4   3  -2 1489.50  244.01   1
   2   3   2 1220.40  226.98  -2
  -4  -3   2 1220.40  226.98   1
  -2  -3  -2 1403.16  251.48  -2
   4   3  -2 1403.16  251.48   1
  -2  -2  -2  201.31   88.09  -2
   4   2  -2  201.31   88.09   1
   2   2   2  182.93   86.94  -2
  -4  -2   2  182.93   86.94   1
  -2  -2  -2  373.61  123.47  -2
   4   2  -2  373.61  123.47   1
  -2  -1  -2 5972.71  414.60  -2
   4   1  -2 5972.71  414.60   1
   2   1   2 5797.75  433.50  -2
  -4  -1   2 5797.75  433.50   1
  -2  -1  -2 6422.83  466.05  -2
   4   1  -2 6422.83  466.05   1
   2   1   2 5908.72  403.53  -2
  -4  -1   2 5908.72  403.53   1
  -2   0  -233961.80 1050.20  -2
   4   0  -233961.80 1050.20   1
  -2   0  -231851.80  967.56  -2
   4   0  -231851.80  967.56   1
   2   0   232818.30 1012.72  -2
  -4   0   232818.30 1012.72   1
   2   0   235060.10 1018.68  -2
  -4   0   235060.10 1018.68   1
   2  -1   2 4926.28  377.64  -2
  -4   1   2 4926.28  377.64   1
   2  -1   2 6105.98  446.58  -2
  -4   1   2 6105.98  446.58   1
   2  -1   2 5072.97  420.02  -2
  -4   1   2 5072.97  420.02   1
   2  -2   2  412.45  133.53  -2
  -4   2   2  412.45  133.53   1
   2  -2   2  211.83  122.29  -2
  -4   2   2  211.83  122.29   1
   2  -2   2  396.26  127.98  -2
  -4   2   2  396.26  127.98   1
   2  -3   2 1361.44  236.27  -2
  -4   3   2 1361.44  236.27   1
  -2   3  -2 1303.83  239.08  -2
   4  -3  -2 1303.83  239.08   1
  -2   4  -2 7115.05  600.93  -2
   4  -4  -2 7115.05  600.93   1
   2  -4   2 6697.34  522.64  -2
  -4   4   2 6697.34  522.64   1
  -2   5  -2 7416.99  616.58  -2
   4  -5  -2 7416.99  616.58   1
  -2   5  -2 7737.47  376.03  -2
   4  -5  -2 7737.47  376.03   1
   2  -5   2 8150.50  560.41  -2
  -4   5   2 8150.50  560.41   1
  -2   5  -2 6773.04  518.09  -2
   4  -5  -2 6773.04  518.09   1
   2  -6   215611.70  753.44  -2
  -4   6   215611.70  753.44   1
  -2   6  -214639.20  960.57  -2
   4  -6  -214639.20  960.57   1
  -2   6  -212509.50  705.59  -2
   4  -6  -212509.50  705.59   1
   2  -7   2 2995.37  326.18  -2
  -4   7   2 2995.37  326.18   1
  -2   7  -2 3167.26  460.15  -2
   4  -7  -2 3167.26  460.15   1
   2  -8   2 5661.33  443.75  -2
  -4   8   2 5661.33  443.75   1
  -2   8  -2 5533.41  647.85  -2
   4  -8  -2 5533.41  647.85   1
  -2   9  -2  577.46  237.71  -2
   4  -9  -2  577.46  237.71   1
   2  -9   2  231.86   96.57  -2
  -4   9   2  231.86   96.57   1
  -2  10  -2 2479.85  524.30  -2
   4 -10  -2 2479.85  524.30   1
   2 -10   2 2551.99  289.81  -2
  -4  10   2 2551.99  289.81   1
   2 -11   2 1860.12  242.98  -2
  -4  11   2 1860.12  242.98   1
  -2  11  -2 2654.20  510.21  -2
   4 -11  -2 2654.20  510.21   1
  -2  12  -2 4399.93  697.49  -2
   4 -12  -2 4399.93  697.49   1
  -2  13  -2  881.09  323.00  -2
   4 -13  -2  881.09  323.00   1
  -2  14  -2 2603.94  603.26  -2
   4 -14  -2 2603.94  603.26   1
  -2  15  -2 -113.24  230.45  -2
   4 -15  -2 -113.24  230.45   1
  -2  16  -2  157.50  266.43  -2
   4 -16  -2  157.50  266.43   1
  -2  17  -2  107.68  245.10  -2
   4 -17  -2  107.68  245.10   1
   3  17   2   67.68  230.50  -2
  -5 -17   2   67.68  230.50   1
   3  16   2 -237.28  239.81  -2
  -5 -16   2 -237.28  239.81   1
   3  15   2  269.06  231.40  -2
  -5 -15   2  269.06  231.40   1
   3  14   2 3953.72  707.73  -2
  -5 -14   2 3953.72  707.73   1
   3  13   2  696.04  306.73  -2
  -5 -13   2  696.04  306.73   1
  -3 -13  -2  855.63  250.25  -2
   5  13  -2  855.63  250.25   1
   3  12   2 2978.60  573.66  -2
  -5 -12   2 2978.60  573.66   1
  -3 -12  -2 2925.77  527.68  -2
   5  12  -2 2925.77  527.68   1
   3  11   2 1983.71  274.73  -2
  -5 -11   2 1983.71  274.73   1
   3  11   2 2299.09  462.62  -2
  -5 -11   2 2299.09  462.62   1
  -3 -11  -2 1886.16  405.88  -2
   5  11  -2 1886.16  405.88   1
   3  10   2  439.87  254.66  -2
  -5 -10   2  439.87  254.66   1
   3  10   2  212.81   94.44  -2
  -5 -10   2  212.81   94.44   1
   3   9   2 6385.70  694.40  -2
  -5  -9   2 6385.70  694.40   1
   3   9   2 5460.65  492.89  -2
  -5  -9   2 5460.65  492.89   1
   3   8   2 6859.77  539.35  -2
  -5  -8   2 6859.77  539.35   1
   3   8   2 6321.59  697.16  -2
  -5  -8   2 6321.59  697.16   1
   3   7   2  184.86  154.29  -2
  -5  -7   2  184.86  154.29   1
   3   6   214058.10  896.72  -2
  -5  -6   214058.10  896.72   1
   3   5   2 6431.42  595.62  -2
  -5  -5   2 6431.42  595.62   1
   3   5   2 6027.47  592.38  -2
  -5  -5   2 6027.47  592.38   1
   3   4   2 1592.64  309.02  -2
  -5  -4   2 1592.64  309.02   1
  -3  -3  -2 2144.69  294.36  -2
   5   3  -2 2144.69  294.36   1
   3   3   2 2152.55  320.95  -2
  -5  -3   2 2152.55  320.95   1
  -3  -3  -2 2274.48  308.35  -2
   5   3  -2 2274.48  308.35   1
   3   2   211222.90  663.84  -2
  -5  -2   211222.90  663.84   1
  -3  -2  -210343.20  682.45  -2
   5   2  -210343.20  682.45   1
  -3  -2  -210206.90  599.72  -2
   5   2  -210206.90  599.72   1
   3   1   2  375.10  151.44  -2
  -5  -1   2  375.10  151.44   1
   3   1   2   68.35   93.70  -2
  -5  -1   2   68.35   93.70   1
  -3  -1  -2  264.32  132.16  -2
   5   1  -2  264.32  132.16   1
  -3  -1  -2   41.08   80.36  -2
   5   1  -2   41.08   80.36   1
   3   0   211009.00  669.49  -2
  -5   0   211009.00  669.49   1
  -3   0  -2 9452.10  640.10  -2
   5   0  -2 9452.10  640.10   1
  -3   0  -210069.40  572.07  -2
   5   0  -210069.40  572.07   1
   3   0   2 9344.05  553.99  -2
  -5   0   2 9344.05  553.99   1
   3  -1   2  119.40  103.65  -2
  -5   1   2  119.40  103.65   1
   3  -1   2   94.68   92.54  -2
  -5   1   2   94.68   92.54   1
   3  -1   2  134.35   90.70  -2
  -5   1   2  134.35   90.70   1
   3  -2   2 9366.05  650.58  -2
  -5   2   2 9366.05  650.58   1
   3  -2   2 8561.58  579.58  -2
  -5   2   2 8561.58  579.58   1
   3  -2   2 9669.83  578.68  -2
  -5   2   2 9669.83  578.68   1
   3  -3   2 1801.10  303.49  -2
  -5   3   2 1801.10  303.49   1
   3  -3   2 2133.56  285.60  -2
  -5   3   2 2133.56  285.60   1
   3  -3   2 1904.66  300.96  -2
  -5   3   2 1904.66  300.96   1
  -3   4  -2 1468.49  275.90  -2
   5  -4  -2 1468.49  275.90   1
  -3   5  -2 6402.77  615.08  -2
   5  -5  -2 6402.77  615.08   1
  -3   5  -2 3203.64  229.60  -2
   5  -5  -2 3203.64  229.60   1
  -3   6  -212712.90  891.72  -2
   5  -6  -212712.90  891.72   1
  -3   7  -2  122.18  153.07  -2
   5  -7  -2  122.18  153.07   1
   3  -8   2 6681.51  542.72  -2
  -5   8   2 6681.51  542.72   1
  -3   8  -2 7204.27  818.69  -2
   5  -8  -2 7204.27  818.69   1
   3  -9   2 5489.36  481.85  -2
  -5   9   2 5489.36  481.85   1
  -3   9  -2 5843.65  716.20  -2
   5  -9  -2 5843.65  716.20   1
  -3  10  -2  567.85  264.87  -2
   5 -10  -2  567.85  264.87   1
   3 -10   2  268.43  117.74  -2
  -5  10   2  268.43  117.74   1
  -3  11  -2 2005.91  464.37  -2
   5 -11  -2 2005.91  464.37   1
   3 -11   2 1780.01  271.23  -2
  -5  11   2 1780.01  271.23   1
  -3  12  -2 3032.19  591.17  -2
   5 -12  -2 3032.19  591.17   1
  -3  13  -2  901.58  365.16  -2
   5 -13  -2  901.58  365.16   1
  -3  14  -2 3837.71  728.92  -2
   5 -14  -2 3837.71  728.92   1
  -3  15  -2  239.91  219.66  -2
   5 -15  -2  239.91  219.66   1
  -3  16  -2 -187.27  259.46  -2
   5 -16  -2 -187.27  259.46   1
   4  16   2  212.99  335.61  -2
  -6 -16   2  212.99  335.61   1
   4  15   2 1088.93  340.46  -2
  -6 -15   2 1088.93  340.46   1
   4  14   2  507.86  246.63  -2
  -6 -14   2  507.86  246.63   1
  -4 -14  -2  979.07  328.64  -2
   6  14  -2  979.07  328.64   1
   4  13   2 2323.89  519.53  -2
  -6 -13   2 2323.89  519.53   1
  -4 -13  -2 2649.14  580.01  -2
   6  13  -2 2649.14  580.01   1
   4  12   2  887.85  350.10  -2
  -6 -12   2  887.85  350.10   1
  -4 -12  -2  716.31  295.70  -2
   6  12  -2  716.31  295.70   1
  -4 -11  -2  -22.12  133.82  -2
   6  11  -2  -22.12  133.82   1
   4  11   2  171.26  189.92  -2
  -6 -11   2  171.26  189.92   1
   4  11   2  161.78   71.67  -2
  -6 -11   2  161.78   71.67   1
   4  10   2 2903.72  386.28  -2
  -6 -10   2 2903.72  386.28   1
  -4 -10  -2 2799.27  539.06  -2
   6  10  -2 2799.27  539.06   1
   4  10   2 3466.32  569.09  -2
  -6 -10   2 3466.32  569.09   1
   4   9   2  847.88  302.30  -2
  -6  -9   2  847.88  302.30   1
   4   8   2 2262.93  428.20  -2
  -6  -8   2 2262.93  428.20   1
   4   7   2 7910.44  796.76  -2
  -6  -7   2 7910.44  796.76   1
   4   6   2 1205.79  312.21  -2
  -6  -6   2 1205.79  312.21   1
   4   6   2 1312.35  310.06  -2
  -6  -6   2 1312.35  310.06   1
   4   5   2 3005.68  479.15  -2
  -6  -5   2 3005.68  479.15   1
  -4  -4  -211295.30  706.73  -2
   6   4  -211295.30  706.73   1
   4   4   211009.80  799.10  -2
  -6  -4   211009.80  799.10   1
   4   3   2 6935.31  608.31  -2
  -6  -3   2 6935.31  608.31   1
  -4  -3  -2 7266.63  527.05  -2
   6   3  -2 7266.63  527.05   1
   4   2   212083.20  788.77  -2
  -6  -2   212083.20  788.77   1
  -4  -2  -211648.50  636.06  -2
   6   2  -211648.50  636.06   1
  -4  -1  -2 7060.48  493.91  -2
   6   1  -2 7060.48  493.91   1
   4   1   2 7838.55  605.03  -2
  -6  -1   2 7838.55  605.03   1
   4   0   2 9906.69  568.95  -2
  -6   0   2 9906.69  568.95   1
  -4   0  -210733.70  592.22  -2
   6   0  -210733.70  592.22   1
   4   0   211630.00  742.76  -2
  -6   0   211630.00  742.76   1
   4  -1   2 6705.28  473.18  -2
  -6   1   2 6705.28  473.18   1
   4  -1   2 6746.02  597.31  -2
  -6   1   2 6746.02  597.31   1
   4  -2   210892.70  617.35  -2
  -6   2   210892.70  617.35   1
   4  -2   212433.00  824.41  -2
  -6   2   212433.00  824.41   1
   4  -3   2 6498.26  627.68  -2
  -6   3   2 6498.26  627.68   1
   4  -3   2 6633.83  502.63  -2
  -6   3   2 6633.83  502.63   1
   4  -4   211230.60  825.24  -2
  -6   4   211230.60  825.24   1
  -4   5  -2 3225.55  435.66  -2
   6  -5  -2 3225.55  435.66   1
  -4   6  -2 1314.56  355.04  -2
   6  -6  -2 1314.56  355.04   1
  -4   7  -2 8168.96  769.67  -2
   6  -7  -2 8168.96  769.67   1
  -4   8  -2 2189.45  453.28  -2
   6  -8  -2 2189.45  453.28   1
  -4   9  -2 1058.89  314.56  -2
   6  -9  -2 1058.89  314.56   1
   4  -9   2  933.60  214.79  -2
  -6   9   2  933.60  214.79   1
   4 -10   2 3256.52  400.19  -2
  -6  10   2 3256.52  400.19   1
  -4  10  -2 3426.53  593.44  -2
   6 -10  -2 3426.53  593.44   1
   4 -11   2  153.21   99.76  -2
  -6  11   2  153.21   99.76   1
  -4  11  -2  578.32  276.50  -2
   6 -11  -2  578.32  276.50   1
  -4  12  -2 1027.78  385.61  -2
   6 -12  -2 1027.78  385.61   1
  -4  13  -2 1819.49  537.17  -2
   6 -13  -2 1819.49  537.17   1
  -4  14  -2  577.82  342.20  -2
   6 -14  -2  577.82  342.20   1
  -4  15  -2 2256.29  616.01  -2
   6 -15  -2 2256.29  616.01   1
  -4  16  -2  777.50  462.52  -2
   6 -16  -2  777.50  462.52   1
   5  16   2   94.05  288.92  -2
  -7 -16   2   94.05  288.92   1
   5  15   2 1224.84  332.86  -2
  -7 -15   2 1224.84  332.86   1
   5  14   2  589.92  321.20  -2
  -7 -14   2  589.92  321.20   1
  -5 -14  -2  780.73  333.24  -2
   7  14  -2  780.73  333.24   1
   5  13   2 1675.11  465.02  -2
  -7 -13   2 1675.11  465.02   1
  -5 -13  -2 2302.16  538.02  -2
   7  13  -2 2302.16  538.02   1
   5  12   2  673.04  171.96  -2
  -7 -12   2  673.04  171.96   1
  -5 -12  -2  574.67  280.77  -2
   7  12  -2  574.67  280.77   1
   5  11   2 -165.94  261.88  -2
  -7 -11   2 -165.94  261.88   1
  -5 -11  -2 -246.89  166.28  -2
   7  11  -2 -246.89  166.28   1
   5  11   2  119.79  120.23  -2
  -7 -11   2  119.79  120.23   1
   5  10   2 3491.70  565.80  -2
  -7 -10   2 3491.70  565.80   1
  -5 -10  -2 3623.81  643.45  -2
   7  10  -2 3623.81  643.45   1
   5   9   2 4648.31  630.64  -2
  -7  -9   2 4648.31  630.64   1
   5   8   2 3704.40  575.23  -2
  -7  -8   2 3704.40  575.23   1
   5   7   2 5146.94  698.22  -2
  -7  -7   2 5146.94  698.22   1
   5   7   2 5707.70  652.44  -2
  -7  -7   2 5707.70  652.44   1
   5   6   2  707.34  251.40  -2
  -7  -6   2  707.34  251.40   1
   5   6   2  948.97  324.18  -2
  -7  -6   2  948.97  324.18   1
   5   5   2 3648.94  527.37  -2
  -7  -5   2 3648.94  527.37   1
   5   4   2 2272.67  406.33  -2
  -7  -4   2 2272.67  406.33   1
  -5  -4  -2 1804.56  286.78  -2
   7   4  -2 1804.56  286.78   1
   5   3   2   19.21   99.38  -2
  -7  -3   2   19.21   99.38   1
  -5  -3  -2  -66.78   79.32  -2
   7   3  -2  -66.78   79.32   1
   5   2   2 5288.35  576.85  -2
  -7  -2   2 5288.35  576.85   1
  -5  -2  -2 4900.08  420.23  -2
   7   2  -2 4900.08  420.23   1
  -5  -1  -2 4074.24  362.96  -2
   7   1  -2 4074.24  362.96   1
   5   1   2 3765.33  457.20  -2
  -7  -1   2 3765.33  457.20   1
   5   0   2 6772.84  461.79  -2
  -7   0   2 6772.84  461.79   1
   5   0   2 8714.67  711.19  -2
  -7   0   2 8714.67  711.19   1
   5  -1   2 4381.35  526.28  -2
  -7   1   2 4381.35  526.28   1
   5  -1   2 3181.74  329.34  -2
  -7   1   2 3181.74  329.34   1
   5  -2   2 4177.33  389.13  -2
  -7   2   2 4177.33  389.13   1
   5  -2   2 5326.50  593.42  -2
  -7   2   2 5326.50  593.42   1
   5  -3   2  -86.48   76.92  -2
  -7   3   2  -86.48   76.92   1
   5  -3   2  244.63   89.69  -2
  -7   3   2  244.63   89.69   1
   5  -4   2 2172.31  410.60  -2
  -7   4   2 2172.31  410.60   1
   5  -5   2 3644.50  532.32  -2
  -7   5   2 3644.50  532.32   1
  -5   6  -2 1125.71  282.18  -2
   7  -6  -2 1125.71  282.18   1
  -5   7  -2 4992.68  682.13  -2
   7  -7  -2 4992.68  682.13   1
  -5   8  -2 3617.65  633.50  -2
   7  -8  -2 3617.65  633.50   1
  -5   9  -2 3633.91  667.04  -2
   7  -9  -2 3633.91  667.04   1
  -5  10  -2 3073.16  649.11  -2
   7 -10  -2 3073.16  649.11   1
   5 -11   2   21.55   97.06  -2
  -7  11   2   21.55   97.06   1
  -5  11  -2  -59.31  187.48  -2
   7 -11  -2  -59.31  187.48   1
  -5  12  -2  281.53  245.90  -2
   7 -12  -2  281.53  245.90   1
  -5  13  -2 1592.45  504.60  -2
   7 -13  -2 1592.45  504.60   1
  -5  14  -2  494.22  383.32  -2
   7 -14  -2  494.22  383.32   1
  -5  15  -2 1045.89  381.11  -2
   7 -15  -2 1045.89  381.11   1
  -5  16  -2  645.23  417.61  -2
   7 -16  -2  645.23  417.61   1
   6  15   2  913.80  426.70  -2
  -8 -15   2  913.80  426.70   1
   6  14   2 2281.73  593.90  -2
  -8 -14   2 2281.73  593.90   1
  -6 -14  -2 1787.25  513.09  -2
   8  14  -2 1787.25  513.09   1
   6  13   2  233.94  220.29  -2
  -8 -13   2  233.94  220.29   1
  -6 -13  -2  239.85  206.85  -2
   8  13  -2  239.85  206.85   1
   6  12   2  346.99  195.87  -2
  -8 -12   2  346.99  195.87   1
  -6 -12  -2  225.01  209.18  -2
   8  12  -2  225.01  209.18   1
  -6 -11  -2 2253.88  544.35  -2
   8  11  -2 2253.88  544.35   1
   6  11   2 2611.66  517.67  -2
  -8 -11   2 2611.66  517.67   1
   6  10   2  201.87  130.14  -2
  -8 -10   2  201.87  130.14   1
  -6 -10  -2   49.92  118.40  -2
   8  10  -2   49.92  118.40   1
   6   9   2 3936.36  693.27  -2
  -8  -9   2 3936.36  693.27   1
   6   8   214433.20 1140.73  -2
  -8  -8   214433.20 1140.73   1
   6   8   212646.40 1148.46  -2
  -8  -8   212646.40 1148.46   1
   6   7   2 4325.33  663.35  -2
  -8  -7   2 4325.33  663.35   1
   6   7   2 4325.10  643.33  -2
  -8  -7   2 4325.10  643.33   1
   6   6   2 3694.76  567.90  -2
  -8  -6   2 3694.76  567.90   1
  -6  -5  -2 2785.01  381.32  -2
   8   5  -2 2785.01  381.32   1
   6   5   2 2745.80  464.89  -2
  -8  -5   2 2745.80  464.89   1
  -6  -4  -2  189.46  134.61  -2
   8   4  -2  189.46  134.61   1
   6   4   2   70.09  100.52  -2
  -8  -4   2   70.09  100.52   1
  -6  -3  -2   46.49   98.98  -2
   8   3  -2   46.49   98.98   1
   6   3   2  103.90  116.24  -2
  -8  -3   2  103.90  116.24   1
   6   2   2  463.16  195.85  -2
  -8  -2   2  463.16  195.85   1
  -6  -2  -2  532.15  162.30  -2
   8   2  -2  532.15  162.30   1
   6   1   2 1074.48  273.98  -2
  -8  -1   2 1074.48  273.98   1
  -6  -1  -2 1240.16  208.54  -2
   8   1  -2 1240.16  208.54   1
   6   0   218919.30 1135.93  -2
  -8   0   218919.30 1135.93   1
   6  -1   2 1529.66  347.72  -2
  -8   1   2 1529.66  347.72   1
   6  -1   2 1060.35  186.05  -2
  -8   1   2 1060.35  186.05   1
   6  -2   2  767.32  263.04  -2
  -8   2   2  767.32  263.04   1
   6  -2   2  311.13  122.12  -2
  -8   2   2  311.13  122.12   1
   6  -3   2   77.15   74.61  -2
  -8   3   2   77.15   74.61   1
   6  -3   2  115.94  114.98  -2
  -8   3   2  115.94  114.98   1
   6  -4   2  117.15  161.30  -2
  -8   4   2  117.15  161.30   1
  -6   4  -2  187.71   76.72  -2
   8  -4  -2  187.71   76.72   1
   6  -5   2 3078.60  529.79  -2
  -8   5   2 3078.60  529.79   1
   6  -6   2 3882.52  591.84  -2
  -8   6   2 3882.52  591.84   1
   6  -7   2 4257.04  654.78  -2
  -8   7   2 4257.04  654.78   1
  -6   8  -213302.20 1148.40  -2
   8  -8  -213302.20 1148.40   1
  -6   9  -2 4838.08  768.57  -2
   8  -9  -2 4838.08  768.57   1
  -6  10  -2  406.39  230.13  -2
   8 -10  -2  406.39  230.13   1
  -6  11  -2 2547.11  530.81  -2
   8 -11  -2 2547.11  530.81   1
  -6  12  -2  341.97  203.44  -2
   8 -12  -2  341.97  203.44   1
  -6  13  -2  260.95  286.28  -2
   8 -13  -2  260.95  286.28   1
  -6  14  -2 1469.15  469.67  -2
   8 -14  -2 1469.15  469.67   1
  -6  15  -2  917.38  442.31  -2
   8 -15  -2  917.38  442.31   1
   7  15   2  592.31  340.24  -2
  -9 -15   2  592.31  340.24   1
   7  14   2  346.53  248.70  -2
  -9 -14   2  346.53  248.70   1
  -7 -14  -2  595.58  261.65  -2
   9  14  -2  595.58  261.65   1
   7  13   2  619.66  388.68  -2
  -9 -13   2  619.66  388.68   1
  -7 -13  -2  185.62  239.37  -2
   9  13  -2  185.62  239.37   1
   7  12   2 1752.87  376.36  -2
  -9 -12   2 1752.87  376.36   1
  -7 -12  -2 1715.59  514.78  -2
   9  12  -2 1715.59  514.78   1
  -7 -11  -2 2360.74  583.96  -2
   9  11  -2 2360.74  583.96   1
   7  11   2 1653.24  484.35  -2
  -9 -11   2 1653.24  484.35   1
  -7 -10  -2 1093.69  389.96  -2
   9  10  -2 1093.69  389.96   1
   7  10   2  831.11  407.42  -2
  -9 -10   2  831.11  407.42   1
   7   9   2 1299.86  396.33  -2
  -9  -9   2 1299.86  396.33   1
  -7  -9  -2 1128.38  393.35  -2
   9   9  -2 1128.38  393.35   1
   7   8   211036.00 1116.42  -2
  -9  -8   211036.00 1116.42   1
   7   8   211482.20 1086.44  -2
  -9  -8   211482.20 1086.44   1
   7   7   2 2651.33  523.50  -2
  -9  -7   2 2651.33  523.50   1
   7   7   2 3081.56  617.74  -2
  -9  -7   2 3081.56  617.74   1
   7   6   2 4776.33  660.75  -2
  -9  -6   2 4776.33  660.75   1
  -7  -6  -2 4795.98  514.90  -2
   9   6  -2 4795.98  514.90   1
  -7  -5  -2 2492.91  343.81  -2
   9   5  -2 2492.91  343.81   1
   7   5   2 2297.39  462.84  -2
  -9  -5   2 2297.39  462.84   1
   7   4   2 1089.66  315.65  -2
  -9  -4   2 1089.66  315.65   1
  -7  -4  -2  893.20  190.62  -2
   9   4  -2  893.20  190.62   1
   7   3   2  117.69  125.65  -2
  -9  -3   2  117.69  125.65   1
  -7  -3  -2  371.32  129.32  -2
   9   3  -2  371.32  129.32   1
   7   2   2 1648.54  334.28  -2
  -9  -2   2 1648.54  334.28   1
  -7  -2  -2 1536.27  221.63  -2
   9   2  -2 1536.27  221.63   1
   7   1   2 2196.36  404.73  -2
  -9  -1   2 2196.36  404.73   1
   7   0   2 4365.76  610.17  -2
  -9   0   2 4365.76  610.17   1
   7  -1   2 2867.36  495.36  -2
  -9   1   2 2867.36  495.36   1
   7  -1   2 2017.84  234.62  -2
  -9   1   2 2017.84  234.62   1
   7  -2   2 1036.17  193.01  -2
  -9   2   2 1036.17  193.01   1
   7  -2   2 1299.18  346.29  -2
  -9   2   2 1299.18  346.29   1
  -7   2  -2  973.36  215.23  -2
   9  -2  -2  973.36  215.23   1
  -7   3  -2  266.24  101.71  -2
   9  -3  -2  266.24  101.71   1
   7  -3   2  501.99  225.62  -2
  -9   3   2  501.99  225.62   1
   7  -3   2  130.03  103.24  -2
  -9   3   2  130.03  103.24   1
   7  -4   2 1168.67  367.51  -2
  -9   4   2 1168.67  367.51   1
  -7   4  -2  618.15  121.44  -2
   9  -4  -2  618.15  121.44   1
   7  -5   2 2355.24  471.00  -2
  -9   5   2 2355.24  471.00   1
   7  -6   2 5422.15  744.73  -2
  -9   6   2 5422.15  744.73   1
   7  -7   2 3486.36  613.28  -2
  -9   7   2 3486.36  613.28   1
   7  -8   212057.00 1205.42  -2
  -9   8   212057.00 1205.42   1
   7  -9   2 1179.15  420.56  -2
  -9   9   2 1179.15  420.56   1
  -7   9  -2 1473.40  405.92  -2
   9  -9  -2 1473.40  405.92   1
  -7  10  -2 1123.62  370.80  -2
   9 -10  -2 1123.62  370.80   1
   7 -10   2 1021.96  373.31  -2
  -9  10   2 1021.96  373.31   1
  -7  11  -2 2539.26  589.25  -2
   9 -11  -2 2539.26  589.25   1
  -7  12  -2 2267.31  553.67  -2
   9 -12  -2 2267.31  553.67   1
  -7  13  -2  641.48  335.88  -2
   9 -13  -2  641.48  335.88   1
  -7  14  -2  361.24  204.69  -2
   9 -14  -2  361.24  204.69   1
  -8 -15  -2  445.69  313.02  -2
  10  15  -2  445.69  313.02   1
  -8 -14  -2  543.74  362.24  -2
  10  14  -2  543.74  362.24   1
   8  14   2   59.87  147.79  -2
 -10 -14   2   59.87  147.79   1
   8  13   2 1341.36  417.00  -2
 -10 -13   2 1341.36  417.00   1
  -8 -13  -2 2039.58  576.91  -2
  10  13  -2 2039.58  576.91   1
   8  12   2 -127.60  280.77  -2
 -10 -12   2 -127.60  280.77   1
  -8 -12  -2  502.04  283.71  -2
  10  12  -2  502.04  283.71   1
   8  11   2  446.26  299.76  -2
 -10 -11   2  446.26  299.76   1
  -8 -11  -2 -242.84  295.59  -2
  10  11  -2 -242.84  295.59   1
   8  10   2 -121.43  234.40  -2
 -10 -10   2 -121.43  234.40   1
  -8 -10  -2  974.12  394.38  -2
  10  10  -2  974.12  394.38   1
   8   9   2  474.74  296.32  -2
 -10  -9   2  474.74  296.32   1
   8   9   2  826.09  319.58  -2
 -10  -9   2  826.09  319.58   1
   8   8   2 1390.45  438.23  -2
 -10  -8   2 1390.45  438.23   1
   8   8   2 2347.07  551.80  -2
 -10  -8   2 2347.07  551.80   1
  -8  -8  -2 1977.95  513.31  -2
  10   8  -2 1977.95  513.31   1
   8   7   2  656.73  278.54  -2
 -10  -7   2  656.73  278.54   1
  -8  -7  -2  633.03  196.49  -2
  10   7  -2  633.03  196.49   1
  -8  -6  -2  942.27  230.93  -2
  10   6  -2  942.27  230.93   1
   8   6   2  409.13  219.51  -2
 -10  -6   2  409.13  219.51   1
   8   5   2  452.89  262.28  -2
 -10  -5   2  452.89  262.28   1
  -8  -5  -2  887.61  202.78  -2
  10   5  -2  887.61  202.78   1
   8   4   2 2063.11  460.31  -2
 -10  -4   2 2063.11  460.31   1
  -8  -4  -2 1811.72  240.79  -2
  10   4  -2 1811.72  240.79   1
   8   3   213656.30 1145.61  -2
 -10  -3   213656.30 1145.61   1
  -8  -3  -214285.40  686.73  -2
  10   3  -214285.40  686.73   1
   8   2   2  761.44  283.53  -2
 -10  -2   2  761.44  283.53   1
   8   1   2 4690.37  658.15  -2
 -10  -1   2 4690.37  658.15   1
   8   0   2 1198.50  319.80  -2
 -10   0   2 1198.50  319.80   1
   8  -1   2 4991.62  681.54  -2
 -10   1   2 4991.62  681.54   1
   8  -2   2  979.84  313.71  -2
 -10   2   2  979.84  313.71   1
   8  -3   215115.20 1260.66  -2
 -10   3   215115.20 1260.66   1
   8  -4   2 2082.98  468.24  -2
 -10   4   2 2082.98  468.24   1
   8  -5   2 1342.32  383.65  -2
 -10   5   2 1342.32  383.65   1
   8  -6   2  809.67  335.93  -2
 -10   6   2  809.67  335.93   1
   8  -7   2  603.20  290.84  -2
 -10   7   2  603.20  290.84   1
   8  -8   2 2511.43  583.54  -2
 -10   8   2 2511.43  583.54   1
   8  -9   2 1127.39  386.08  -2
 -10   9   2 1127.39  386.08   1
   8 -10   2  587.29  331.56  -2
 -10  10   2  587.29  331.56   1
   8 -11   2  185.02  156.51  -2
 -10  11   2  185.02  156.51   1
  -8  12  -2  402.02  316.05  -2
  10 -12  -2  402.02  316.05   1
   8 -12   2  172.97  236.03  -2
 -10  12   2  172.97  236.03   1
  -8  13  -2 1367.34  414.95  -2
  10 -13  -2 1367.34  414.95   1
   8 -13   2 1519.17  570.16  -2
 -10  13   2 1519.17  570.16   1
  -8  14  -2  553.81  291.00  -2
  10 -14  -2  553.81  291.00   1
  -9 -14  -2 2185.56  566.29  -2
  11  14  -2 2185.56  566.29   1
  -9 -13  -2 2254.01  628.88  -2
  11  13  -2 2254.01  628.88   1
   9  13   2 1209.69  405.50  -2
 -11 -13   2 1209.69  405.50   1
   9  12   2  342.51  215.67  -2
 -11 -12   2  342.51  215.67   1
  -9 -12  -2  525.49  353.80  -2
  11  12  -2  525.49  353.80   1
   9  11   2   18.86  147.15  -2
 -11 -11   2   18.86  147.15   1
  -9 -11  -2  316.01  157.74  -2
  11  11  -2  316.01  157.74   1
   9  10   2  817.47  339.05  -2
 -11 -10   2  817.47  339.05   1
  -9 -10  -2  555.08  349.35  -2
  11  10  -2  555.08  349.35   1
  -9  -9  -2  518.31  370.02  -2
  11   9  -2  518.31  370.02   1
   9   9   2  876.02  395.87  -2
 -11  -9   2  876.02  395.87   1
   9   9   2 1012.25  388.45  -2
 -11  -9   2 1012.25  388.45   1
   9   8   2  165.58  242.06  -2
 -11  -8   2  165.58  242.06   1
   9   8   2 -105.42  162.39  -2
 -11  -8   2 -105.42  162.39   1
  -9  -8  -2 -257.09  242.65  -2
  11   8  -2 -257.09  242.65   1
   9   7   2 1173.47  392.92  -2
 -11  -7   2 1173.47  392.92   1
  -9  -7  -2 1769.41  558.31  -2
  11   7  -2 1769.41  558.31   1
   9   6   2 2095.00  516.50  -2
 -11  -6   2 2095.00  516.50   1
   9   5   2  196.47  216.23  -2
 -11  -5   2  196.47  216.23   1
   9   4   2  923.85  300.93  -2
 -11  -4   2  923.85  300.93   1
   9   3   2 1635.51  376.21  -2
 -11  -3   2 1635.51  376.21   1
   9   2   212848.90 1164.58  -2
 -11  -2   212848.90 1164.58   1
   9   1   2 7424.07  875.66  -2
 -11  -1   2 7424.07  875.66   1
   9   0   2 5348.83  735.13  -2
 -11   0   2 5348.83  735.13   1
   9  -1   2 7708.30  873.75  -2
 -11   1   2 7708.30  873.75   1
   9  -2   214139.60 1225.20  -2
 -11   2   214139.60 1225.20   1
   9  -3   2 1003.71  360.43  -2
 -11   3   2 1003.71  360.43   1
   9  -4   2 1182.22  385.27  -2
 -11   4   2 1182.22  385.27   1
   9  -5   2 -358.43  226.32  -2
 -11   5   2 -358.43  226.32   1
   9  -6   2 2628.05  622.77  -2
 -11   6   2 2628.05  622.77   1
   9  -7   2 2096.45  568.30  -2
 -11   7   2 2096.45  568.30   1
   9  -8   2  196.91  221.09  -2
 -11   8   2  196.91  221.09   1
   9  -9   2  450.14  300.05  -2
 -11   9   2  450.14  300.05   1
   9 -10   2  435.15  269.18  -2
 -11  10   2  435.15  269.18   1
   9 -11   2   98.54  198.19  -2
 -11  11   2   98.54  198.19   1
   9 -12   2  209.25  207.84  -2
 -11  12   2  209.25  207.84   1
   9 -13   2 1438.84  518.52  -2
 -11  13   2 1438.84  518.52   1
 -10 -13  -2 -152.87  257.98  -2
  12  13  -2 -152.87  257.98   1
  10  12   2  567.78  365.51  -2
 -12 -12   2  567.78  365.51   1
 -10 -12  -2   -0.90  266.66  -2
  12  12  -2   -0.90  266.66   1
  10  11   2 1005.95  469.45  -2
 -12 -11   2 1005.95  469.45   1
 -10 -11  -2  946.66  510.20  -2
  12  11  -2  946.66  510.20   1
  10  10   2 -622.42  373.18  -2
 -12 -10   2 -622.42  373.18   1
 -10 -10  -2  -79.18  169.76  -2
  12  10  -2  -79.18  169.76   1
  10   9   2  221.56  215.69  -2
 -12  -9   2  221.56  215.69   1
  10   9   2  470.11  289.35  -2
 -12  -9   2  470.11  289.35   1
 -10  -9  -2   96.88  236.41  -2
  12   9  -2   96.88  236.41   1
  10   8   2  937.95  486.98  -2
 -12  -8   2  937.95  486.98   1
 -10  -8  -2  966.34  446.86  -2
  12   8  -2  966.34  446.86   1
  10   7   2   69.58  141.38  -2
 -12  -7   2   69.58  141.38   1
 -10  -7  -2  108.06  233.15  -2
  12   7  -2  108.06  233.15   1
  10   6   2 2084.25  597.45  -2
 -12  -6   2 2084.25  597.45   1
 -10  -6  -2 2336.18  612.13  -2
  12   6  -2 2336.18  612.13   1
  10   5   2   71.94  244.18  -2
 -12  -5   2   71.94  244.18   1
  10   4   2  -42.26  128.48  -2
 -12  -4   2  -42.26  128.48   1
  10   3   2 2304.87  558.19  -2
 -12  -3   2 2304.87  558.19   1
  10   2   2 3050.97  629.71  -2
 -12  -2   2 3050.97  629.71   1
  10   1   2 4233.08  684.08  -2
 -12  -1   2 4233.08  684.08   1
  10   0   2 2696.51  580.95  -2
 -12   0   2 2696.51  580.95   1
  10  -1   2 4667.08  691.57  -2
 -12   1   2 4667.08  691.57   1
  10  -2   2 3949.02  707.40  -2
 -12   2   2 3949.02  707.40   1
  10  -3   2 2222.10  569.51  -2
 -12   3   2 2222.10  569.51   1
  10  -4   2    8.13  164.39  -2
 -12   4   2    8.13  164.39   1
  10  -5   2  -65.37  204.99  -2
 -12   5   2  -65.37  204.99   1
  10  -6   2 3628.03  702.51  -2
 -12   6   2 3628.03  702.51   1
  10  -7   2   94.32  248.98  -2
 -12   7   2   94.32  248.98   1
  10  -8   2 1883.27  533.96  -2
 -12   8   2 1883.27  533.96   1
  10  -9   2 -463.01  300.65  -2
 -12   9   2 -463.01  300.65   1
  10 -10   2 -234.96  280.97  -2
 -12  10   2 -234.96  280.97   1
  10 -11   2  880.59  393.16  -2
 -12  11   2  880.59  393.16   1
  11  11   2    6.59  294.27  -2
 -13 -11   2    6.59  294.27   1
 -11 -11  -2 -176.05  350.89  -2
  13  11  -2 -176.05  350.89   1
  11  10   2  276.29  247.23  -2
 -13 -10   2  276.29  247.23   1
  11  10   2  716.36  389.49  -2
 -13 -10   2  716.36  389.49   1
 -11 -10  -2 1172.39  521.86  -2
  13  10  -2 1172.39  521.86   1
  11   9   2  761.40  401.47  -2
 -13  -9   2  761.40  401.47   1
  11   9   2  654.09  364.00  -2
 -13  -9   2  654.09  364.00   1
 -11  -9  -2  248.04  338.27  -2
  13   9  -2  248.04  338.27   1
 -11  -8  -2  834.15  459.60  -2
  13   8  -2  834.15  459.60   1
  11   8   2  580.05  316.49  -2
 -13  -8   2  580.05  316.49   1
  11   7   2  450.78  291.74  -2
 -13  -7   2  450.78  291.74   1
 -11  -7  -2 1046.25  507.64  -2
  13   7  -2 1046.25  507.64   1
  11   6   2  833.74  314.80  -2
 -13  -6   2  833.74  314.80   1
 -11  -6  -2  613.36  327.93  -2
  13   6  -2  613.36  327.93   1
  11   5   2 1592.04  531.37  -2
 -13  -5   2 1592.04  531.37   1
 -11  -5  -2  654.73  401.06  -2
  13   5  -2  654.73  401.06   1
  11   4   2  750.27  367.63  -2
 -13  -4   2  750.27  367.63   1
  11   3   2  432.44  269.11  -2
 -13  -3   2  432.44  269.11   1
  11   2   2  841.43  359.14  -2
 -13  -2   2  841.43  359.14   1
  11   1   2 1023.90  385.32  -2
 -13  -1   2 1023.90  385.32   1
  11   0   2 6061.31  840.72  -2
 -13   0   2 6061.31  840.72   1
  11  -1   2 1357.84  412.21  -2
 -13   1   2 1357.84  412.21   1
  11  -2   2 1026.53  351.27  -2
 -13   2   2 1026.53  351.27   1
  11  -3   2  498.64  313.96  -2
 -13   3   2  498.64  313.96   1
  11  -4   2  658.73  311.60  -2
 -13   4   2  658.73  311.60   1
  11  -5   2 1860.12  540.80  -2
 -13   5   2 1860.12  540.80   1
  11  -6   2 1010.36  415.98  -2
 -13   6   2 1010.36  415.98   1
  11  -7   2 1036.63  384.16  -2
 -13   7   2 1036.63  384.16   1
  11  -8   2 1299.68  493.36  -2
 -13   8   2 1299.68  493.36   1
  11  -9   2 -359.50  337.67  -2
 -13   9   2 -359.50  337.67   1
  11 -10   2  792.86  358.33  -2
 -13  10   2  792.86  358.33   1
  12   9   2  402.05  342.22  -2
 -14  -9   2  402.05  342.22   1
  12   9   2 1527.76  585.82  -2
 -14  -9   2 1527.76  585.82   1
  12   8   2 -258.37  199.85  -2
 -14  -8   2 -258.37  199.85   1
 -12  -8  -2 -233.68  266.44  -2
  14   8  -2 -233.68  266.44   1
  12   7   2  932.39  454.37  -2
 -14  -7   2  932.39  454.37   1
 -12  -7  -2 1750.75  651.19  -2
  14   7  -2 1750.75  651.19   1
  12   6   2  349.49  253.50  -2
 -14  -6   2  349.49  253.50   1
 -12  -6  -2  548.73  396.61  -2
  14   6  -2  548.73  396.61   1
  12   5   2  642.54  398.09  -2
 -14  -5   2  642.54  398.09   1
 -12  -5  -2   69.46  163.73  -2
  14   5  -2   69.46  163.73   1
 -12  -4  -2 1018.39  461.31  -2
  14   4  -2 1018.39  461.31   1
  12   4   2   83.54  262.28  -2
 -14  -4   2   83.54  262.28   1
 -12  -3  -2   64.06  196.08  -2
  14   3  -2   64.06  196.08   1
  12   3   2  160.55  273.77  -2
 -14  -3   2  160.55  273.77   1
  12   2   2  438.36  315.76  -2
 -14  -2   2  438.36  315.76   1
  12   1   2 2400.52  599.15  -2
 -14  -1   2 2400.52  599.15   1
  12   0   2 1433.24  411.49  -2
 -14   0   2 1433.24  411.49   1
  12  -1   2 2378.77  581.03  -2
 -14   1   2 2378.77  581.03   1
  12  -2   2  962.18  394.97  -2
 -14   2   2  962.18  394.97   1
  12  -3   2 -106.97  150.73  -2
 -14   3   2 -106.97  150.73   1
  12  -4   2  579.20  372.81  -2
 -14   4   2  579.20  372.81   1
  12  -5   2  701.62  480.33  -2
 -14   5   2  701.62  480.33   1
  12  -6   2  -52.27  190.75  -2
 -14   6   2  -52.27  190.75   1
  12  -7   2 2725.78  730.78  -2
 -14   7   2 2725.78  730.78   1
  12  -8   2  159.48  195.05  -2
 -14   8   2  159.48  195.05   1
  13   7   2  315.00  267.07  -2
 -15  -7   2  315.00  267.07   1
  13   6   2 1329.53  488.72  -2
 -15  -6   2 1329.53  488.72   1
  13   5   2  562.07  390.57  -2
 -15  -5   2  562.07  390.57   1
 -13  -5  -2 1069.39  413.84  -2
  15   5  -2 1069.39  413.84   1
  13   4   2  -18.55  241.93  -2
 -15  -4   2  -18.55  241.93   1
 -13  -4  -2  227.85  262.72  -2
  15   4  -2  227.85  262.72   1
 -13  -3  -2  552.26  230.52  -2
  15   3  -2  552.26  230.52   1
  13   3   2 1085.54  467.46  -2
 -15  -3   2 1085.54  467.46   1
  13   2   2  438.40  171.14  -2
 -15  -2   2  438.40  171.14   1
 -13  -2  -2   97.22  265.54  -2
  15   2  -2   97.22  265.54   1
  13   1   2  706.87  361.08  -2
 -15  -1   2  706.87  361.08   1
 -13  -1  -2  754.52  495.81  -2
  15   1  -2  754.52  495.81   1
 -13   0  -2 2979.55  770.92  -2
  15   0  -2 2979.55  770.92   1
  13   0   2 5547.73  932.05  -2
 -15   0   2 5547.73  932.05   1
  13  -1   2  778.02  312.24  -2
 -15   1   2  778.02  312.24   1
 -13   1  -2 -384.73  399.38  -2
  15  -1  -2 -384.73  399.38   1
  13  -2   2  631.52  297.95  -2
 -15   2   2  631.52  297.95   1
 -13   2  -2  574.97  339.21  -2
  15  -2  -2  574.97  339.21   1
  13  -3   2 1175.54  406.82  -2
 -15   3   2 1175.54  406.82   1
 -13   3  -2  298.44  172.00  -2
  15  -3  -2  298.44  172.00   1
  13  -4   2  617.87  359.64  -2
 -15   4   2  617.87  359.64   1
 -13   4  -2  -43.29  190.93  -2
  15  -4  -2  -43.29  190.93   1
 -13   5  -2  757.47  369.04  -2
  15  -5  -2  757.47  369.04   1
  13  -5   2 1164.12  463.30  -2
 -15   5   2 1164.12  463.30   1
  13  -6   2 3656.61  785.59  -2
 -15   6   2 3656.61  785.59   1
  14   2   2 1837.00  592.58  -2
 -16  -2   2 1837.00  592.58   1
 -14  -2  -2 1204.47  544.67  -2
  16   2  -2 1204.47  544.67   1
  14   1   2  646.23  381.29  -2
 -16  -1   2  646.23  381.29   1
 -14  -1  -2  325.82  281.30  -2
  16   1  -2  325.82  281.30   1
  14   0   2 1346.46  442.69  -2
 -16   0   2 1346.46  442.69   1
 -14   0  -2  347.98  250.25  -2
  16   0  -2  347.98  250.25   1
  14  -1   2  271.73  284.94  -2
 -16   1   2  271.73  284.94   1
 -14   1  -2   42.82  202.05  -2
  16  -1  -2   42.82  202.05   1
 -14   2  -2  949.57  386.54  -2
  16  -2  -2  949.57  386.54   1
  14  -2   2 2358.50  634.29  -2
 -16   2   2 2358.50  634.29   1
 -14   3  -2  217.78  320.30  -2
  16  -3  -2  217.78  320.30   1
 -14   4  -2  160.76  275.95  -2
  16  -4  -2  160.76  275.95   1
 -15   3  -2  848.80  434.11  -2
  17  -3  -2  848.80  434.11   1
 -17   1   3  161.65  141.56  -2
  14  -1   3  161.65  141.56   1
 -17   0   3 -148.69  186.88  -2
  14   0   3 -148.69  186.88   1
  16  -4  -3 2497.68  655.10  -2
 -13   4  -3 2497.68  655.10   1
  16  -3  -3  252.65  237.63  -2
 -13   3  -3  252.65  237.63   1
  16  -2  -3  488.24  333.56  -2
 -13   2  -3  488.24  333.56   1
 -16   2   3  747.03  375.04  -2
  13  -2   3  747.03  375.04   1
  16  -1  -3 -205.49  240.85  -2
 -13   1  -3 -205.49  240.85   1
 -16   1   3   16.03  215.36  -2
  13  -1   3   16.03  215.36   1
  16   0  -3  108.91  151.57  -2
 -13   0  -3  108.91  151.57   1
 -16   0   3   89.76  211.47  -2
  13   0   3   89.76  211.47   1
  16   1  -3 -139.14  246.72  -2
 -13  -1  -3 -139.14  246.72   1
 -16  -1   3  274.78  197.38  -2
  13   1   3  274.78  197.38   1
  16   2  -3  266.95  241.44  -2
 -13  -2  -3  266.95  241.44   1
 -16  -2   3  449.36  348.98  -2
  13   2   3  449.36  348.98   1
  16   3  -3 -148.18  263.34  -2
 -13  -3  -3 -148.18  263.34   1
 -16  -3   3   67.95  360.38  -2
  13   3   3   67.95  360.38   1
  16   4  -3 1553.72  580.30  -2
 -13  -4  -3 1553.72  580.30   1
  15  -7  -3  -35.34  201.47  -2
 -12   7  -3  -35.34  201.47   1
  15  -6  -3  579.78  283.15  -2
 -12   6  -3  579.78  283.15   1
  15  -5  -3  445.14  325.98  -2
 -12   5  -3  445.14  325.98   1
  15  -4  -3  186.35  269.26  -2
 -12   4  -3  186.35  269.26   1
  15  -3  -3 2857.55  629.27  -2
 -12   3  -3 2857.55  629.27   1
  15  -3  -3 2736.67  565.43  -2
 -12   3  -3 2736.67  565.43   1
 -15   3   3 2925.25  581.58  -2
  12  -3   3 2925.25  581.58   1
  15  -2  -3  268.22  197.91  -2
 -12   2  -3  268.22  197.91   1
 -15   2   3 -173.89  210.75  -2
  12  -2   3 -173.89  210.75   1
  15  -2  -3  205.12  327.43  -2
 -12   2  -3  205.12  327.43   1
  15  -1  -3  459.73  172.49  -2
 -12   1  -3  459.73  172.49   1
 -15   1   3  348.24  213.88  -2
  12  -1   3  348.24  213.88   1
  15  -1  -3  593.70  272.67  -2
 -12   1  -3  593.70  272.67   1
  15   0  -3 -112.28  234.33  -2
 -12   0  -3 -112.28  234.33   1
 -15   0   3 -172.86  136.77  -2
  12   0   3 -172.86  136.77   1
  15   0  -3  129.92  234.91  -2
 -12   0  -3  129.92  234.91   1
  15   1  -3  663.15  347.25  -2
 -12  -1  -3  663.15  347.25   1
 -15  -1   3  684.51  238.04  -2
  12   1   3  684.51  238.04   1
  15   2  -3  412.45  288.51  -2
 -12  -2  -3  412.45  288.51   1
 -15  -2   3  -76.47  265.97  -2
  12   2   3  -76.47  265.97   1
  15   3  -3 1443.45  492.75  -2
 -12  -3  -3 1443.45  492.75   1
 -15  -3   3 2765.88  585.09  -2
  12   3   3 2765.88  585.09   1
  15   4  -3  404.34  255.32  -2
 -12  -4  -3  404.34  255.32   1
 -15  -4   3  655.55  395.39  -2
  12   4   3  655.55  395.39   1
  15   5  -3 -302.00  167.76  -2
 -12  -5  -3 -302.00  167.76   1
 -15  -5   3  299.72  347.15  -2
  12   5   3  299.72  347.15   1
  15   6  -3   46.49  276.24  -2
 -12  -6  -3   46.49  276.24   1
 -15  -6   3  285.56  160.87  -2
  12   6   3  285.56  160.87   1
  15   7  -3   94.18  183.36  -2
 -12  -7  -3   94.18  183.36   1
  14  -9  -3 1990.21  565.45  -2
 -11   9  -3 1990.21  565.45   1
  14  -8  -3 3299.17  667.55  -2
 -11   8  -3 3299.17  667.55   1
  14  -7  -3  523.24  311.86  -2
 -11   7  -3  523.24  311.86   1
  14  -6  -3  510.00  370.26  -2
 -11   6  -3  510.00  370.26   1
  14  -5  -3 2274.85  511.91  -2
 -11   5  -3 2274.85  511.91   1
  14  -4  -3  266.64  154.77  -2
 -11   4  -3  266.64  154.77   1
  14  -4  -3   -9.19  150.66  -2
 -11   4  -3   -9.19  150.66   1
 -14   4   3  -46.91  209.60  -2
  11  -4   3  -46.91  209.60   1
  14  -3  -3 3256.47  611.18  -2
 -11   3  -3 3256.47  611.18   1
  14  -3  -3 3598.99  632.14  -2
 -11   3  -3 3598.99  632.14   1
 -14   3   3 3218.87  579.14  -2
  11  -3   3 3218.87  579.14   1
  14  -2  -3  413.76  142.22  -2
 -11   2  -3  413.76  142.22   1
  14  -2  -3  611.25  305.45  -2
 -11   2  -3  611.25  305.45   1
 -14   2   3 1044.55  381.33  -2
  11  -2   3 1044.55  381.33   1
  14  -1  -3 1510.80  438.35  -2
 -11   1  -3 1510.80  438.35   1
  14  -1  -3 1434.41  387.83  -2
 -11   1  -3 1434.41  387.83   1
 -14   1   3 1649.17  435.91  -2
  11  -1   3 1649.17  435.91   1
  14   0  -3 -212.13  153.04  -2
 -11   0  -3 -212.13  153.04   1
  14   0  -3  109.18  148.37  -2
 -11   0  -3  109.18  148.37   1
 -14   0   3  261.65  173.28  -2
  11   0   3  261.65  173.28   1
  14   1  -3 1570.78  497.94  -2
 -11  -1  -3 1570.78  497.94   1
  14   1  -3 1282.36  419.63  -2
 -11  -1  -3 1282.36  419.63   1
 -14  -1   3 1267.71  468.24  -2
  11   1   3 1267.71  468.24   1
 -14  -2   3  843.33  312.26  -2
  11   2   3  843.33  312.26   1
  14   2  -3  676.06  362.52  -2
 -11  -2  -3  676.06  362.52   1
  14   2  -3  625.34  299.12  -2
 -11  -2  -3  625.34  299.12   1
  14   3  -3 2707.05  621.93  -2
 -11  -3  -3 2707.05  621.93   1
 -14  -3   3 4001.33  760.67  -2
  11   3   3 4001.33  760.67   1
  14   4  -3 -344.40  150.71  -2
 -11  -4  -3 -344.40  150.71   1
 -14  -4   3  -97.56  265.61  -2
  11   4   3  -97.56  265.61   1
 -14  -5   3 2019.37  479.55  -2
  11   5   3 2019.37  479.55   1
  14   5  -3 1833.20  526.31  -2
 -11  -5  -3 1833.20  526.31   1
  14   6  -3  189.43  223.18  -2
 -11  -6  -3  189.43  223.18   1
 -14  -6   3   56.70  188.22  -2
  11   6   3   56.70  188.22   1
  14   7  -3 -122.16  166.83  -2
 -11  -7  -3 -122.16  166.83   1
 -14  -7   3  485.94  185.25  -2
  11   7   3  485.94  185.25   1
  14   8  -3 2163.28  551.78  -2
 -11  -8  -3 2163.28  551.78   1
 -14  -8   3 3411.89  767.91  -2
  11   8   3 3411.89  767.91   1
  14   9  -3  678.86  438.50  -2
 -11  -9  -3  678.86  438.50   1
  14   9  -3  919.47  457.92  -2
 -11  -9  -3  919.47  457.92   1
  13 -11  -3  463.03  159.83  -2
 -10  11  -3  463.03  159.83   1
  13 -10  -3 1996.43  582.99  -2
 -10  10  -3 1996.43  582.99   1
  13  -9  -3  435.60  363.05  -2
 -10   9  -3  435.60  363.05   1
  13  -8  -3  859.17  324.34  -2
 -10   8  -3  859.17  324.34   1
  13  -7  -3 1378.62  454.08  -2
 -10   7  -3 1378.62  454.08   1
  13  -6  -3 -166.78  290.86  -2
 -10   6  -3 -166.78  290.86   1
  13  -5  -3 3550.73  666.60  -2
 -10   5  -3 3550.73  666.60   1
  13  -5  -3 3416.17  625.14  -2
 -10   5  -3 3416.17  625.14   1
  13  -4  -3 1087.83  364.35  -2
 -10   4  -3 1087.83  364.35   1
  13  -4  -3 1070.05  366.14  -2
 -10   4  -3 1070.05  366.14   1
 -13   4   3  903.20  338.06  -2
  10  -4   3  903.20  338.06   1
  13  -3  -3    6.27  167.02  -2
 -10   3  -3    6.27  167.02   1
  13  -3  -3   -8.72  314.11  -2
 -10   3  -3   -8.72  314.11   1
 -13   3   3   19.46  111.43  -2
  10  -3   3   19.46  111.43   1
  13  -2  -3 3502.91  633.06  -2
 -10   2  -3 3502.91  633.06   1
  13  -2  -3 4162.80  662.01  -2
 -10   2  -3 4162.80  662.01   1
 -13   2   3 4162.42  640.53  -2
  10  -2   3 4162.42  640.53   1
  13  -1  -3 1885.66  442.66  -2
 -10   1  -3 1885.66  442.66   1
  13  -1  -3 1804.34  486.90  -2
 -10   1  -3 1804.34  486.90   1
 -13   1   3 2501.00  535.90  -2
  10  -1   3 2501.00  535.90   1
  13   0  -3 -295.78  210.05  -2
 -10   0  -3 -295.78  210.05   1
  13   0  -3  105.45  234.35  -2
 -10   0  -3  105.45  234.35   1
 -13   0   3 -148.82  210.88  -2
  10   0   3 -148.82  210.88   1
  13   1  -3 1974.57  472.66  -2
 -10  -1  -3 1974.57  472.66   1
 -13  -1   3 2052.66  503.26  -2
  10   1   3 2052.66  503.26   1
  13   1  -3 2065.98  551.45  -2
 -10  -1  -3 2065.98  551.45   1
  13   2  -3 3721.03  715.15  -2
 -10  -2  -3 3721.03  715.15   1
 -13  -2   3 4139.23  725.48  -2
  10   2   3 4139.23  725.48   1
  13   2  -3 4254.25  793.60  -2
 -10  -2  -3 4254.25  793.60   1
  13   3  -3   -4.95  144.41  -2
 -10  -3  -3   -4.95  144.41   1
  13   3  -3   59.76  208.52  -2
 -10  -3  -3   59.76  208.52   1
 -13  -3   3  104.42  158.83  -2
  10   3   3  104.42  158.83   1
  13   4  -3 1224.04  469.62  -2
 -10  -4  -3 1224.04  469.62   1
  13   4  -3 1191.80  421.30  -2
 -10  -4  -3 1191.80  421.30   1
 -13  -4   3 1290.69  369.98  -2
  10   4   3 1290.69  369.98   1
  13   5  -3 2775.70  604.38  -2
 -10  -5  -3 2775.70  604.38   1
 -13  -5   3 4316.37  778.98  -2
  10   5   3 4316.37  778.98   1
  13   6  -3  163.30  296.18  -2
 -10  -6  -3  163.30  296.18   1
 -13  -6   3   35.65  194.62  -2
  10   6   3   35.65  194.62   1
  13   7  -3  127.16  234.81  -2
 -10  -7  -3  127.16  234.81   1
 -13  -7   3 1145.33  395.32  -2
  10   7   3 1145.33  395.32   1
  13   8  -3  298.05  292.89  -2
 -10  -8  -3  298.05  292.89   1
 -13  -8   3  944.07  392.58  -2
  10   8   3  944.07  392.58   1
  13   9  -3  585.17  321.31  -2
 -10  -9  -3  585.17  321.31   1
 -13  -9   3  337.87  281.86  -2
  10   9   3  337.87  281.86   1
  13  10  -3 1520.30  507.87  -2
 -10 -10  -3 1520.30  507.87   1
 -13 -10   3 1685.99  542.61  -2
  10  10   3 1685.99  542.61   1
  12 -12  -3 -305.58  251.20  -2
  -9  12  -3 -305.58  251.20   1
  12 -11  -3  802.76  331.82  -2
  -9  11  -3  802.76  331.82   1
  12 -10  -3 1583.47  459.60  -2
  -9  10  -3 1583.47  459.60   1
  12  -9  -3 1038.25  413.64  -2
  -9   9  -3 1038.25  413.64   1
  12  -8  -3  297.65  241.11  -2
  -9   8  -3  297.65  241.11   1
  12  -7  -3  397.43  247.24  -2
  -9   7  -3  397.43  247.24   1
  12  -7  -3  536.41  241.86  -2
  -9   7  -3  536.41  241.86   1
  12  -6  -3  191.63  201.07  -2
  -9   6  -3  191.63  201.07   1
  12  -6  -3  234.24  182.61  -2
  -9   6  -3  234.24  182.61   1
  12  -5  -3 2042.15  493.10  -2
  -9   5  -3 2042.15  493.10   1
 -12   5   3 2000.05  413.19  -2
   9  -5   3 2000.05  413.19   1
  12  -5  -3 2122.58  502.41  -2
  -9   5  -3 2122.58  502.41   1
  12  -4  -3 5734.79  787.51  -2
  -9   4  -3 5734.79  787.51   1
 -12   4   3 6229.94  733.65  -2
   9  -4   3 6229.94  733.65   1
  12  -4  -3 7607.05  910.08  -2
  -9   4  -3 7607.05  910.08   1
 -12   3   3 3720.24  594.63  -2
   9  -3   3 3720.24  594.63   1
  12  -3  -3 3707.02  656.63  -2
  -9   3  -3 3707.02  656.63   1
  12  -3  -3 4820.43  679.74  -2
  -9   3  -3 4820.43  679.74   1
  12  -2  -3 1289.41  337.11  -2
  -9   2  -3 1289.41  337.11   1
  12  -2  -3 1282.56  417.39  -2
  -9   2  -3 1282.56  417.39   1
 -12   2   3 1342.40  360.43  -2
   9  -2   3 1342.40  360.43   1
  12  -1  -3 3309.40  603.36  -2
  -9   1  -3 3309.40  603.36   1
  12  -1  -3 3362.53  567.54  -2
  -9   1  -3 3362.53  567.54   1
 -12   1   3 2883.05  538.35  -2
   9  -1   3 2883.05  538.35   1
  12   0  -3   -7.90  232.31  -2
  -9   0  -3   -7.90  232.31   1
  12   0  -3   -3.28  173.35  -2
  -9   0  -3   -3.28  173.35   1
 -12   0   3  -59.81  144.87  -2
   9   0   3  -59.81  144.87   1
  12   1  -3 3269.52  629.33  -2
  -9  -1  -3 3269.52  629.33   1
  12   1  -3 3235.53  588.65  -2
  -9  -1  -3 3235.53  588.65   1
 -12  -1   3 3416.03  607.36  -2
   9   1   3 3416.03  607.36   1
  12   2  -3 1360.19  405.79  -2
  -9  -2  -3 1360.19  405.79   1
  12   2  -3 1192.05  390.45  -2
  -9  -2  -3 1192.05  390.45   1
 -12  -2   3 1548.72  412.00  -2
   9   2   3 1548.72  412.00   1
  12   3  -3 3302.60  650.68  -2
  -9  -3  -3 3302.60  650.68   1
  12   3  -3 3849.72  734.34  -2
  -9  -3  -3 3849.72  734.34   1
 -12  -3   3 3979.65  705.44  -2
   9   3   3 3979.65  705.44   1
  12   4  -3 6455.29  961.29  -2
  -9  -4  -3 6455.29  961.29   1
  12   4  -3 5716.96  809.88  -2
  -9  -4  -3 5716.96  809.88   1
 -12  -4   3 6635.53  884.41  -2
   9   4   3 6635.53  884.41   1
  12   5  -3 1324.15  473.55  -2
  -9  -5  -3 1324.15  473.55   1
  12   5  -3 1822.45  566.66  -2
  -9  -5  -3 1822.45  566.66   1
 -12  -5   3 1872.27  516.16  -2
   9   5   3 1872.27  516.16   1
  12   6  -3  368.02  289.51  -2
  -9  -6  -3  368.02  289.51   1
 -12  -6   3  240.69  312.58  -2
   9   6   3  240.69  312.58   1
  12   7  -3   51.83  140.89  -2
  -9  -7  -3   51.83  140.89   1
 -12  -7   3  634.04  294.17  -2
   9   7   3  634.04  294.17   1
  12   8  -3 -222.59  215.68  -2
  -9  -8  -3 -222.59  215.68   1
  12   8  -3  181.37  277.85  -2
  -9  -8  -3  181.37  277.85   1
 -12  -8   3  224.99  217.46  -2
   9   8   3  224.99  217.46   1
  12   9  -3  793.06  253.85  -2
  -9  -9  -3  793.06  253.85   1
 -12  -9   3  929.98  415.95  -2
   9   9   3  929.98  415.95   1
  12  10  -3 1615.94  506.15  -2
  -9 -10  -3 1615.94  506.15   1
 -12 -10   3 2436.98  629.83  -2
   9  10   3 2436.98  629.83   1
  12  11  -3 1450.79  549.30  -2
  -9 -11  -3 1450.79  549.30   1
 -12 -11   3  699.71  271.94  -2
   9  11   3  699.71  271.94   1
  11 -13  -3  165.97  176.98  -2
  -8  13  -3  165.97  176.98   1
  11 -12  -3  196.10  231.65  -2
  -8  12  -3  196.10  231.65   1
  11 -11  -3 1605.40  519.99  -2
  -8  11  -3 1605.40  519.99   1
  11 -10  -3 1955.33  493.26  -2
  -8  10  -3 1955.33  493.26   1
  11  -9  -3 3112.40  521.48  -2
  -8   9  -3 3112.40  521.48   1
  11  -9  -3 2981.86  678.15  -2
  -8   9  -3 2981.86  678.15   1
  11  -8  -3  111.82  289.21  -2
  -8   8  -3  111.82  289.21   1
  11  -8  -3 -107.58  188.87  -2
  -8   8  -3 -107.58  188.87   1
  11  -8  -3  -30.64  124.16  -2
  -8   8  -3  -30.64  124.16   1
  11  -7  -3 1753.40  366.83  -2
  -8   7  -3 1753.40  366.83   1
  11  -7  -3 2068.41  434.94  -2
  -8   7  -3 2068.41  434.94   1
  11  -7  -3 1908.82  444.26  -2
  -8   7  -3 1908.82  444.26   1
  11  -6  -3 1658.64  475.28  -2
  -8   6  -3 1658.64  475.28   1
  11  -6  -3 1246.94  379.99  -2
  -8   6  -3 1246.94  379.99   1
  11  -6  -3 1215.15  247.53  -2
  -8   6  -3 1215.15  247.53   1
 -11   6   3 1070.08  272.57  -2
   8  -6   3 1070.08  272.57   1
  11  -5  -3 2257.06  369.44  -2
  -8   5  -3 2257.06  369.44   1
  11  -5  -3 2537.87  518.81  -2
  -8   5  -3 2537.87  518.81   1
 -11   5   3 2692.00  438.76  -2
   8  -5   3 2692.00  438.76   1
  11  -5  -3 3407.32  573.66  -2
  -8   5  -3 3407.32  573.66   1
  11  -4  -3 2773.46  394.55  -2
  -8   4  -3 2773.46  394.55   1
  11  -4  -3 3258.80  569.36  -2
  -8   4  -3 3258.80  569.36   1
 -11   4   3 3164.79  502.01  -2
   8  -4   3 3164.79  502.01   1
  11  -4  -3 3354.32  561.66  -2
  -8   4  -3 3354.32  561.66   1
  11  -3  -3 1813.59  404.67  -2
  -8   3  -3 1813.59  404.67   1
 -11   3   3 1335.93  299.37  -2
   8  -3   3 1335.93  299.37   1
  11  -3  -3 1495.88  419.87  -2
  -8   3  -3 1495.88  419.87   1
  11  -3  -3 1617.57  277.53  -2
  -8   3  -3 1617.57  277.53   1
  11  -2  -3 1526.72  380.74  -2
  -8   2  -3 1526.72  380.74   1
  11  -2  -3 1353.67  362.39  -2
  -8   2  -3 1353.67  362.39   1
  11  -2  -3 1170.91  219.19  -2
  -8   2  -3 1170.91  219.19   1
 -11   2   3 1512.99  367.34  -2
   8  -2   3 1512.99  367.34   1
  11  -1  -3 3138.61  556.99  -2
  -8   1  -3 3138.61  556.99   1
 -11   1   3 3309.86  549.09  -2
   8  -1   3 3309.86  549.09   1
  11  -1  -3 3391.62  609.70  -2
  -8   1  -3 3391.62  609.70   1
  11   0  -3  -75.46  168.13  -2
  -8   0  -3  -75.46  168.13   1
  11   0  -3  -20.45  126.29  -2
  -8   0  -3  -20.45  126.29   1
 -11   0   3 -168.86  204.94  -2
   8   0   3 -168.86  204.94   1
  11   1  -3 3499.53  588.89  -2
  -8  -1  -3 3499.53  588.89   1
  11   1  -3 3290.59  570.48  -2
  -8  -1  -3 3290.59  570.48   1
 -11  -1   3 3143.95  587.81  -2
   8   1   3 3143.95  587.81   1
  11   2  -3 1280.58  411.17  -2
  -8  -2  -3 1280.58  411.17   1
  11   2  -3 1644.63  444.01  -2
  -8  -2  -3 1644.63  444.01   1
 -11  -2   3 1668.82  432.36  -2
   8   2   3 1668.82  432.36   1
  11   3  -3 1267.01  352.64  -2
  -8  -3  -3 1267.01  352.64   1
  11   3  -3 1419.18  404.19  -2
  -8  -3  -3 1419.18  404.19   1
 -11  -3   3 1810.61  475.39  -2
   8   3   3 1810.61  475.39   1
  11   4  -3 3781.70  679.06  -2
  -8  -4  -3 3781.70  679.06   1
  11   4  -3 2563.18  553.54  -2
  -8  -4  -3 2563.18  553.54   1
 -11  -4   3 3210.64  587.45  -2
   8   4   3 3210.64  587.45   1
  11   5  -3 2541.96  648.29  -2
  -8  -5  -3 2541.96  648.29   1
  11   5  -3 1352.32  437.47  -2
  -8  -5  -3 1352.32  437.47   1
 -11  -5   3 3066.39  632.94  -2
   8   5   3 3066.39  632.94   1
  11   6  -3 1121.03  413.12  -2
  -8  -6  -3 1121.03  413.12   1
  11   6  -3 1021.42  390.23  -2
  -8  -6  -3 1021.42  390.23   1
 -11  -6   3 1432.81  502.26  -2
   8   6   3 1432.81  502.26   1
  11   7  -3 1424.84  399.81  -2
  -8  -7  -3 1424.84  399.81   1
 -11  -7   3 2419.40  559.49  -2
   8   7   3 2419.40  559.49   1
  11   8  -3   24.21  173.16  -2
  -8  -8  -3   24.21  173.16   1
  11   8  -3   83.33  252.59  -2
  -8  -8  -3   83.33  252.59   1
 -11  -8   3 -317.10  267.57  -2
   8   8   3 -317.10  267.57   1
  11   9  -3 3249.57  694.32  -2
  -8  -9  -3 3249.57  694.32   1
 -11  -9   3 4125.32  738.38  -2
   8   9   3 4125.32  738.38   1
 -11 -10   3 2177.88  532.23  -2
   8  10   3 2177.88  532.23   1
  11  10  -3 2069.35  552.60  -2
  -8 -10  -3 2069.35  552.60   1
 -11 -11   3 2044.83  548.87  -2
   8  11   3 2044.83  548.87   1
  11  11  -3 2400.97  642.58  -2
  -8 -11  -3 2400.97  642.58   1
 -11 -12   3  -32.86  223.34  -2
   8  12   3  -32.86  223.34   1
  11  12  -3  652.08  357.21  -2
  -8 -12  -3  652.08  357.21   1
  11  13  -3  536.95  322.67  -2
  -8 -13  -3  536.95  322.67   1
 -11 -13   3   95.99  244.72  -2
   8  13   3   95.99  244.72   1
  10 -14  -3 -190.37  243.91  -2
  -7  14  -3 -190.37  243.91   1
  10 -13  -3  617.37  354.63  -2
  -7  13  -3  617.37  354.63   1
  10 -12  -3  556.32  234.18  -2
  -7  12  -3  556.32  234.18   1
  10 -11  -3  385.93  321.54  -2
  -7  11  -3  385.93  321.54   1
  10 -10  -3 1912.94  502.24  -2
  -7  10  -3 1912.94  502.24   1
  10  -9  -3 1584.61  431.80  -2
  -7   9  -3 1584.61  431.80   1
  10  -9  -3 1342.56  355.66  -2
  -7   9  -3 1342.56  355.66   1
  10  -8  -3  192.18  183.89  -2
  -7   8  -3  192.18  183.89   1
  10  -8  -3  135.61  187.19  -2
  -7   8  -3  135.61  187.19   1
  10  -8  -3  -33.80   93.89  -2
  -7   8  -3  -33.80   93.89   1
  10  -7  -3  442.32  183.74  -2
  -7   7  -3  442.32  183.74   1
  10  -7  -3  939.85  314.26  -2
  -7   7  -3  939.85  314.26   1
  10  -7  -3  271.23  123.87  -2
  -7   7  -3  271.23  123.87   1
  10  -6  -3  624.34  276.92  -2
  -7   6  -3  624.34  276.92   1
  10  -6  -3  499.22  142.70  -2
  -7   6  -3  499.22  142.70   1
  10  -6  -3  509.92  268.31  -2
  -7   6  -3  509.92  268.31   1
 -10   6   3  369.62  183.49  -2
   7  -6   3  369.62  183.49   1
  10  -5  -3  500.12  203.86  -2
  -7   5  -3  500.12  203.86   1
 -10   5   3  801.37  256.01  -2
   7  -5   3  801.37  256.01   1
  10  -5  -3  518.60  249.31  -2
  -7   5  -3  518.60  249.31   1
  10  -5  -3  532.54  187.97  -2
  -7   5  -3  532.54  187.97   1
  10  -4  -310055.00  729.71  -2
  -7   4  -310055.00  729.71   1
 -10   4   311832.80  916.76  -2
   7  -4   311832.80  916.76   1
  10  -4  -311534.30 1005.10  -2
  -7   4  -311534.30 1005.10   1
  10  -4  -311738.10 1014.75  -2
  -7   4  -311738.10 1014.75   1
  10  -3  -312378.80  786.50  -2
  -7   3  -312378.80  786.50   1
  10  -3  -313351.70 1098.98  -2
  -7   3  -313351.70 1098.98   1
 -10   3   312681.30  983.04  -2
   7  -3   312681.30  983.04   1
  10  -3  -314963.60 1136.00  -2
  -7   3  -314963.60 1136.00   1
  10  -2  -3 3121.56  494.78  -2
  -7   2  -3 3121.56  494.78   1
 -10   2   3 3118.99  527.05  -2
   7  -2   3 3118.99  527.05   1
  10  -2  -3 2570.50  355.71  -2
  -7   2  -3 2570.50  355.71   1
  10  -2  -3 3212.48  574.91  -2
  -7   2  -3 3212.48  574.91   1
  10  -1  -3 1596.16  359.68  -2
  -7   1  -3 1596.16  359.68   1
  10  -1  -3 1499.93  414.94  -2
  -7   1  -3 1499.93  414.94   1
 -10   1   3 1541.27  370.95  -2
   7  -1   3 1541.27  370.95   1
 -10   0   3  108.24  144.15  -2
   7   0   3  108.24  144.15   1
  10   0  -3  283.76  217.72  -2
  -7   0  -3  283.76  217.72   1
  10   0  -3   65.48  180.21  -2
  -7   0  -3   65.48  180.21   1
  10   1  -3 1081.24  359.84  -2
  -7  -1  -3 1081.24  359.84   1
  10   1  -3 1426.63  367.29  -2
  -7  -1  -3 1426.63  367.29   1
 -10  -1   3 1349.07  351.92  -2
   7   1   3 1349.07  351.92   1
  10   2  -3 3519.34  609.48  -2
  -7  -2  -3 3519.34  609.48   1
  10   2  -3 3467.41  547.95  -2
  -7  -2  -3 3467.41  547.95   1
 -10  -2   3 3017.96  571.21  -2
   7   2   3 3017.96  571.21   1
  10   3  -312045.10 1093.33  -2
  -7  -3  -312045.10 1093.33   1
 -10  -3   313165.80 1156.19  -2
   7   3   313165.80 1156.19   1
  10   3  -313331.10 1187.89  -2
  -7  -3  -313331.10 1187.89   1
  10   4  -310574.00 1011.11  -2
  -7  -4  -310574.00 1011.11   1
  10   4  -311618.70 1154.30  -2
  -7  -4  -311618.70 1154.30   1
 -10  -4   310866.30 1056.04  -2
   7   4   310866.30 1056.04   1
  10   5  -3  700.34  272.06  -2
  -7  -5  -3  700.34  272.06   1
  10   5  -3  184.20  144.06  -2
  -7  -5  -3  184.20  144.06   1
 -10  -5   3  817.97  343.91  -2
   7   5   3  817.97  343.91   1
  10   6  -3  141.14  126.57  -2
  -7  -6  -3  141.14  126.57   1
 -10  -6   3  538.11  246.99  -2
   7   6   3  538.11  246.99   1
  10   6  -3  406.07  253.87  -2
  -7  -6  -3  406.07  253.87   1
  10   7  -3  212.35  180.63  -2
  -7  -7  -3  212.35  180.63   1
  10   7  -3  578.98  249.16  -2
  -7  -7  -3  578.98  249.16   1
 -10  -7   3  518.57  236.84  -2
   7   7   3  518.57  236.84   1
  10   8  -3  -39.27  178.80  -2
  -7  -8  -3  -39.27  178.80   1
 -10  -8   3  -59.17  283.70  -2
   7   8   3  -59.17  283.70   1
  10   9  -3 1313.70  466.15  -2
  -7  -9  -3 1313.70  466.15   1
 -10  -9   3 2338.91  552.32  -2
   7   9   3 2338.91  552.32   1
  10  10  -3 1537.32  546.90  -2
  -7 -10  -3 1537.32  546.90   1
 -10 -10   3 1827.74  516.32  -2
   7  10   3 1827.74  516.32   1
  10  11  -3   65.89  209.52  -2
  -7 -11  -3   65.89  209.52   1
 -10 -11   3  398.42  232.32  -2
   7  11   3  398.42  232.32   1
  10  12  -3 1320.79  471.67  -2
  -7 -12  -3 1320.79  471.67   1
 -10 -12   3  476.74  194.04  -2
   7  12   3  476.74  194.04   1
  10  13  -3 1673.63  527.58  -2
  -7 -13  -3 1673.63  527.58   1
 -10 -13   3  952.87  359.55  -2
   7  13   3  952.87  359.55   1
 -10 -14   3  519.66  306.10  -2
   7  14   3  519.66  306.10   1
  -9  15   3  241.72  222.12  -2
   6 -15   3  241.72  222.12   1
  -9  14   3 -253.46  270.80  -2
   6 -14   3 -253.46  270.80   1
  -9  13   3  194.20  203.94  -2
   6 -13   3  194.20  203.94   1
   9 -12  -3 1282.30  374.95  -2
  -6  12  -3 1282.30  374.95   1
  -9  12   3 1423.50  423.17  -2
   6 -12   3 1423.50  423.17   1
  -9  11   3  746.57  354.40  -2
   6 -11   3  746.57  354.40   1
   9 -11  -3  670.32  274.93  -2
  -6  11  -3  670.32  274.93   1
   9 -10  -3  418.37  248.37  -2
  -6  10  -3  418.37  248.37   1
   9  -9  -3  813.62  305.54  -2
  -6   9  -3  813.62  305.54   1
   9  -8  -3 2602.39  532.75  -2
  -6   8  -3 2602.39  532.75   1
   9  -7  -3  257.64  192.34  -2
  -6   7  -3  257.64  192.34   1
   9  -7  -3  -44.67  181.15  -2
  -6   7  -3  -44.67  181.15   1
  -9   7   3   93.71  107.03  -2
   6  -7   3   93.71  107.03   1
   9  -6  -3 2414.04  466.11  -2
  -6   6  -3 2414.04  466.11   1
   9  -6  -3 2023.78  395.41  -2
  -6   6  -3 2023.78  395.41   1
  -9   6   3 2014.44  319.38  -2
   6  -6   3 2014.44  319.38   1
   9  -5  -3  142.17  124.36  -2
  -6   5  -3  142.17  124.36   1
   9  -5  -3  267.71  131.90  -2
  -6   5  -3  267.71  131.90   1
   9  -5  -3  200.73  114.53  -2
  -6   5  -3  200.73  114.53   1
  -9   5   3  235.43  134.15  -2
   6  -5   3  235.43  134.15   1
  -9   4   3 9706.12  823.42  -2
   6  -4   3 9706.12  823.42   1
   9  -4  -310757.00  899.29  -2
  -6   4  -310757.00  899.29   1
   9  -4  -3 8955.68  721.87  -2
  -6   4  -3 8955.68  721.87   1
   9  -4  -310604.40  949.04  -2
  -6   4  -310604.40  949.04   1
   9  -3  -3  497.32  127.24  -2
  -6   3  -3  497.32  127.24   1
  -9   3   3  465.47  235.34  -2
   6  -3   3  465.47  235.34   1
   9  -3  -3  523.15  213.86  -2
  -6   3  -3  523.15  213.86   1
   9  -3  -3  525.95  148.85  -2
  -6   3  -3  525.95  148.85   1
   9  -2  -3 1574.84  349.51  -2
  -6   2  -3 1574.84  349.51   1
   9  -2  -3 1781.85  419.36  -2
  -6   2  -3 1781.85  419.36   1
   9  -2  -3 1055.76  246.65  -2
  -6   2  -3 1055.76  246.65   1
  -9   2   3 1387.22  332.35  -2
   6  -2   3 1387.22  332.35   1
   9  -1  -3  751.26  238.34  -2
  -6   1  -3  751.26  238.34   1
   9  -1  -3  657.39  178.49  -2
  -6   1  -3  657.39  178.49   1
   9  -1  -3  919.96  282.30  -2
  -6   1  -3  919.96  282.30   1
  -9   1   3  687.24  253.65  -2
   6  -1   3  687.24  253.65   1
   9   0  -3  -63.40  122.47  -2
  -6   0  -3  -63.40  122.47   1
   9   0  -3 -103.75  103.01  -2
  -6   0  -3 -103.75  103.01   1
  -9   0   3  -88.49  164.85  -2
   6   0   3  -88.49  164.85   1
   9   1  -3  749.49  246.71  -2
  -6  -1  -3  749.49  246.71   1
   9   1  -3  912.12  286.24  -2
  -6  -1  -3  912.12  286.24   1
  -9  -1   3  965.29  301.27  -2
   6   1   3  965.29  301.27   1
   9   2  -3 1601.82  406.10  -2
  -6  -2  -3 1601.82  406.10   1
   9   2  -3 1283.14  311.52  -2
  -6  -2  -3 1283.14  311.52   1
  -9  -2   3 1388.94  390.31  -2
   6   2   3 1388.94  390.31   1
   9   3  -3  640.52  290.27  -2
  -6  -3  -3  640.52  290.27   1
   9   3  -3  607.47  246.19  -2
  -6  -3  -3  607.47  246.19   1
  -9  -3   3  485.44  236.06  -2
   6   3   3  485.44  236.06   1
   9   4  -3 8706.50  838.85  -2
  -6  -4  -3 8706.50  838.85   1
  -9  -4   3 8711.96  968.06  -2
   6   4   3 8711.96  968.06   1
   9   4  -310099.10 1018.68  -2
  -6  -4  -310099.10 1018.68   1
   9   5  -3  382.94  260.09  -2
  -6  -5  -3  382.94  260.09   1
   9   5  -3   93.80  129.56  -2
  -6  -5  -3   93.80  129.56   1
  -9  -5   3  158.93  162.27  -2
   6   5   3  158.93  162.27   1
   9   6  -3 2306.68  554.63  -2
  -6  -6  -3 2306.68  554.63   1
   9   6  -3 1484.45  375.80  -2
  -6  -6  -3 1484.45  375.80   1
  -9  -6   3 2364.62  452.04  -2
   6   6   3 2364.62  452.04   1
   9   7  -3  457.76  289.52  -2
  -6  -7  -3  457.76  289.52   1
   9   7  -3    7.60  175.96  -2
  -6  -7  -3    7.60  175.96   1
   9   7  -3  161.05  241.73  -2
  -6  -7  -3  161.05  241.73   1
  -9  -7   3   57.15  118.62  -2
   6   7   3   57.15  118.62   1
   9   8  -3 2282.19  541.28  -2
  -6  -8  -3 2282.19  541.28   1
  -9  -8   3 3440.74  658.98  -2
   6   8   3 3440.74  658.98   1
   9   9  -3 1012.10  378.06  -2
  -6  -9  -3 1012.10  378.06   1
  -9  -9   3 1127.51  357.29  -2
   6   9   3 1127.51  357.29   1
  -9 -10   3  716.85  314.39  -2
   6  10   3  716.85  314.39   1
   9  10  -3 1091.20  431.68  -2
  -6 -10  -3 1091.20  431.68   1
   9  11  -3  546.26  184.74  -2
  -6 -11  -3  546.26  184.74   1
  -9 -11   3 1061.66  354.81  -2
   6  11   3 1061.66  354.81   1
   9  12  -3  697.29  286.82  -2
  -6 -12  -3  697.29  286.82   1
  -9 -12   3 1544.71  457.99  -2
   6  12   3 1544.71  457.99   1
   9  13  -3  -12.04  175.71  -2
  -6 -13  -3  -12.04  175.71   1
  -9 -13   3  200.29  266.88  -2
   6  13   3  200.29  266.88   1
   9  14  -3   45.12  229.02  -2
  -6 -14  -3   45.12  229.02   1
  -9 -14   3  211.38  147.60  -2
   6  14   3  211.38  147.60   1
  -9 -15   3  596.83  312.28  -2
   6  15   3  596.83  312.28   1
  -9 -16   3  201.66  212.89  -2
   6  16   3  201.66  212.89   1
  -8  15   3 -501.73  384.52  -2
   5 -15   3 -501.73  384.52   1
  -8  14   3 -372.71  268.36  -2
   5 -14   3 -372.71  268.36   1
  -8  13   3  804.69  358.48  -2
   5 -13   3  804.69  358.48   1
  -8  12   3  968.85  402.41  -2
   5 -12   3  968.85  402.41   1
  -8  11   3  949.63  330.26  -2
   5 -11   3  949.63  330.26   1
  -8  10   3 2482.34  555.28  -2
   5 -10   3 2482.34  555.28   1
  -8   9   3  986.10  316.81  -2
   5  -9   3  986.10  316.81   1
   8  -9  -3  657.65  269.99  -2
  -5   9  -3  657.65  269.99   1
   8  -8  -3 4197.05  632.29  -2
  -5   8  -3 4197.05  632.29   1
  -8   7   3 1965.18  298.44  -2
   5  -7   3 1965.18  298.44   1
   8  -7  -3 3299.26  507.33  -2
  -5   7  -3 3299.26  507.33   1
   8  -6  -3  957.76  263.12  -2
  -5   6  -3  957.76  263.12   1
   8  -6  -3  786.81  262.11  -2
  -5   6  -3  786.81  262.11   1
  -8   6   3  983.59  221.41  -2
   5  -6   3  983.59  221.41   1
   8  -5  -3  336.53  155.16  -2
  -5   5  -3  336.53  155.16   1
   8  -5  -3  177.47   81.87  -2
  -5   5  -3  177.47   81.87   1
  -8   5   3  154.79  110.91  -2
   5  -5   3  154.79  110.91   1
  -8   4   3 2817.51  402.65  -2
   5  -4   3 2817.51  402.65   1
   8  -4  -3 2907.94  447.97  -2
  -5   4  -3 2907.94  447.97   1
   8  -4  -3 2792.34  397.64  -2
  -5   4  -3 2792.34  397.64   1
  -8   3   310179.30  788.33  -2
   5  -3   310179.30  788.33   1
   8  -3  -3 8865.39  658.71  -2
  -5   3  -3 8865.39  658.71   1
   8  -3  -311489.00  865.70  -2
  -5   3  -311489.00  865.70   1
   8  -3  -310021.80  885.66  -2
  -5   3  -310021.80  885.66   1
  -8   2   3 5398.28  602.99  -2
   5  -2   3 5398.28  602.99   1
   8  -2  -3 5218.50  498.91  -2
  -5   2  -3 5218.50  498.91   1
   8  -2  -3 6180.44  637.21  -2
  -5   2  -3 6180.44  637.21   1
   8  -2  -3 5818.60  711.83  -2
  -5   2  -3 5818.60  711.83   1
   8  -1  -3 6715.30  777.02  -2
  -5   1  -3 6715.30  777.02   1
  -8   1   3 5781.68  662.92  -2
   5  -1   3 5781.68  662.92   1
   8  -1  -3 5421.56  493.58  -2
  -5   1  -3 5421.56  493.58   1
   8  -1  -3 6730.09  627.26  -2
  -5   1  -3 6730.09  627.26   1
   8   0  -3 -141.28  148.77  -2
  -5   0  -3 -141.28  148.77   1
   8   0  -3  114.68  181.96  -2
  -5   0  -3  114.68  181.96   1
   8   0  -3  -23.39  119.54  -2
  -5   0  -3  -23.39  119.54   1
  -8   0   3  -10.27  128.98  -2
   5   0   3  -10.27  128.98   1
   8   1  -3 6696.98  785.76  -2
  -5  -1  -3 6696.98  785.76   1
  -8  -1   3 6487.28  690.00  -2
   5   1   3 6487.28  690.00   1
   8   1  -3 7005.54  667.98  -2
  -5  -1  -3 7005.54  667.98   1
  -8  -2   3 5909.48  689.80  -2
   5   2   3 5909.48  689.80   1
   8   2  -3 5522.39  619.95  -2
  -5  -2  -3 5522.39  619.95   1
   8   2  -3 5695.98  747.11  -2
  -5  -2  -3 5695.98  747.11   1
   8   3  -310001.80  815.63  -2
  -5  -3  -310001.80  815.63   1
  -8  -3   310077.90  903.10  -2
   5   3   310077.90  903.10   1
   8   3  -310419.10  997.73  -2
  -5  -3  -310419.10  997.73   1
   8   4  -3 2735.46  540.94  -2
  -5  -4  -3 2735.46  540.94   1
   8   4  -3 2355.76  426.75  -2
  -5  -4  -3 2355.76  426.75   1
  -8  -4   3 2505.65  490.55  -2
   5   4   3 2505.65  490.55   1
   8   5  -3  370.37  253.69  -2
  -5  -5  -3  370.37  253.69   1
  -8  -5   3  355.76  245.11  -2
   5   5   3  355.76  245.11   1
   8   5  -3  466.77  187.58  -2
  -5  -5  -3  466.77  187.58   1
   8   6  -3  619.91  273.60  -2
  -5  -6  -3  619.91  273.60   1
   8   6  -3  422.01  117.32  -2
  -5  -6  -3  422.01  117.32   1
  -8  -6   3 1149.91  342.97  -2
   5   6   3 1149.91  342.97   1
   8   7  -3 3415.46  629.96  -2
  -5  -7  -3 3415.46  629.96   1
   8   7  -3 2306.74  506.82  -2
  -5  -7  -3 2306.74  506.82   1
  -8  -7   3 2530.68  506.35  -2
   5   7   3 2530.68  506.35   1
   8   8  -3 4369.33  694.31  -2
  -5  -8  -3 4369.33  694.31   1
  -8  -8   3 4643.31  747.36  -2
   5   8   3 4643.31  747.36   1
   8   8  -3 5475.88  853.14  -2
  -5  -8  -3 5475.88  853.14   1
   8   9  -3  732.45  322.55  -2
  -5  -9  -3  732.45  322.55   1
  -8  -9   3  833.11  322.58  -2
   5   9   3  833.11  322.58   1
   8  10  -3 1261.87  399.67  -2
  -5 -10  -3 1261.87  399.67   1
  -8 -10   3 1862.88  445.33  -2
   5  10   3 1862.88  445.33   1
   8  11  -3  729.90  345.08  -2
  -5 -11  -3  729.90  345.08   1
  -8 -11   3 1554.64  426.92  -2
   5  11   3 1554.64  426.92   1
  -8 -12   3 1162.16  416.10  -2
   5  12   3 1162.16  416.10   1
   8  12  -3  615.65  341.81  -2
  -5 -12  -3  615.65  341.81   1
   8  13  -3  310.20  235.70  -2
  -5 -13  -3  310.20  235.70   1
  -8 -13   3  838.17  368.28  -2
   5  13   3  838.17  368.28   1
  -8 -14   3  164.83  185.89  -2
   5  14   3  164.83  185.89   1
   8  14  -3  373.21  357.64  -2
  -5 -14  -3  373.21  357.64   1
   8  15  -3 -284.37  294.11  -2
  -5 -15  -3 -284.37  294.11   1
  -8 -15   3  222.55  176.19  -2
   5  15   3  222.55  176.19   1
  -8 -16   3  486.19  168.82  -2
   5  16   3  486.19  168.82   1
  -7  16   3  661.52  498.16  -2
   4 -16   3  661.52  498.16   1
  -7  15   3  576.51  306.56  -2
   4 -15   3  576.51  306.56   1
  -7  14   3 -539.11  312.98  -2
   4 -14   3 -539.11  312.98   1
  -7  13   3  909.87  309.38  -2
   4 -13   3  909.87  309.38   1
  -7  12   3  263.76  242.61  -2
   4 -12   3  263.76  242.61   1
  -7  11   3 3241.66  617.17  -2
   4 -11   3 3241.66  617.17   1
  -7  10   3  263.32  232.68  -2
   4 -10   3  263.32  232.68   1
  -7   9   3  655.29  268.48  -2
   4  -9   3  655.29  268.48   1
  -7   8   3 5257.11  686.85  -2
   4  -8   3 5257.11  686.85   1
  -7   7   3  -51.23  143.24  -2
   4  -7   3  -51.23  143.24   1
   7  -7  -3   13.80   58.49  -2
  -4   7  -3   13.80   58.49   1
   7  -7  -3   79.81  117.37  -2
  -4   7  -3   79.81  117.37   1
   7  -6  -3 2097.89  370.72  -2
  -4   6  -3 2097.89  370.72   1
  -7   6   3 1881.13  288.05  -2
   4  -6   3 1881.13  288.05   1
   7  -6  -3 2038.29  372.22  -2
  -4   6  -3 2038.29  372.22   1
   7  -5  -310244.10  774.78  -2
  -4   5  -310244.10  774.78   1
  -7   5   3 9288.62  647.15  -2
   4  -5   3 9288.62  647.15   1
   7  -5  -311089.90  814.95  -2
  -4   5  -311089.90  814.95   1
   7  -4  -3   64.36   94.56  -2
  -4   4  -3   64.36   94.56   1
   7  -4  -3  223.25  122.20  -2
  -4   4  -3  223.25  122.20   1
  -7   4   3  159.24   70.08  -2
   4  -4   3  159.24   70.08   1
  -7   3   3 5735.63  549.30  -2
   4  -3   3 5735.63  549.30   1
   7  -3  -3 6127.34  573.97  -2
  -4   3  -3 6127.34  573.97   1
   7  -3  -3 5488.42  525.45  -2
  -4   3  -3 5488.42  525.45   1
   7  -2  -3  936.53  218.16  -2
  -4   2  -3  936.53  218.16   1
   7  -2  -3  701.90  223.99  -2
  -4   2  -3  701.90  223.99   1
   7  -2  -3  723.58  197.19  -2
  -4   2  -3  723.58  197.19   1
  -7   2   3  708.93  236.19  -2
   4  -2   3  708.93  236.19   1
   7  -1  -3 1704.41  291.83  -2
  -4   1  -3 1704.41  291.83   1
   7  -1  -3 1250.09  251.06  -2
  -4   1  -3 1250.09  251.06   1
   7  -1  -3 1337.91  322.84  -2
  -4   1  -3 1337.91  322.84   1
  -7   1   3 1248.96  294.41  -2
   4  -1   3 1248.96  294.41   1
   7   0  -3 -189.69  116.20  -2
  -4   0  -3 -189.69  116.20   1
   7   0  -3   66.50   91.73  -2
  -4   0  -3   66.50   91.73   1
   7   0  -3   90.46  114.71  -2
  -4   0  -3   90.46  114.71   1
  -7   0   3  -89.31  128.30  -2
   4   0   3  -89.31  128.30   1
  -7  -1   3 1239.07  312.74  -2
   4   1   3 1239.07  312.74   1
   7   1  -3 1542.77  276.15  -2
  -4  -1  -3 1542.77  276.15   1
   7   1  -3 1304.91  336.72  -2
  -4  -1  -3 1304.91  336.72   1
   7   2  -3  879.33  200.81  -2
  -4  -2  -3  879.33  200.81   1
   7   2  -3  809.18  286.56  -2
  -4  -2  -3  809.18  286.56   1
  -7  -2   3  537.65  185.80  -2
   4   2   3  537.65  185.80   1
   7   3  -3 5642.25  576.85  -2
  -4  -3  -3 5642.25  576.85   1
  -7  -3   3 6451.18  693.01  -2
   4   3   3 6451.18  693.01   1
   7   3  -3 6788.35  781.43  -2
  -4  -3  -3 6788.35  781.43   1
   7   4  -3  -24.53   79.80  -2
  -4  -4  -3  -24.53   79.80   1
  -7  -4   3   18.53  154.51  -2
   4   4   3   18.53  154.51   1
   7   5  -3 8880.88  807.93  -2
  -4  -5  -3 8880.88  807.93   1
   7   5  -310477.00 1010.94  -2
  -4  -5  -310477.00 1010.94   1
  -7  -5   310437.60  962.20  -2
   4   5   310437.60  962.20   1
   7   6  -3 2198.82  493.81  -2
  -4  -6  -3 2198.82  493.81   1
   7   6  -3 1921.24  400.47  -2
  -4  -6  -3 1921.24  400.47   1
  -7  -6   3 2204.30  411.59  -2
   4   6   3 2204.30  411.59   1
   7   7  -3  -44.88  138.29  -2
  -4  -7  -3  -44.88  138.29   1
   7   7  -3   36.37  209.68  -2
  -4  -7  -3   36.37  209.68   1
  -7  -7   3   18.26  146.19  -2
   4   7   3   18.26  146.19   1
   7   8  -3 4285.52  663.67  -2
  -4  -8  -3 4285.52  663.67   1
  -7  -8   3 4924.19  691.03  -2
   4   8   3 4924.19  691.03   1
   7   8  -3 5063.65  769.78  -2
  -4  -8  -3 5063.65  769.78   1
   7   9  -3  693.16  257.43  -2
  -4  -9  -3  693.16  257.43   1
  -7  -9   3  632.33  262.42  -2
   4   9   3  632.33  262.42   1
   7  10  -3 1223.86  428.70  -2
  -4 -10  -3 1223.86  428.70   1
  -7 -10   3  403.96  242.88  -2
   4  10   3  403.96  242.88   1
   7  11  -3 2912.98  585.53  -2
  -4 -11  -3 2912.98  585.53   1
  -7 -11   3 3952.31  669.77  -2
   4  11   3 3952.31  669.77   1
  -7 -12   3  504.87  271.17  -2
   4  12   3  504.87  271.17   1
   7  12  -3  355.76  206.95  -2
  -4 -12  -3  355.76  206.95   1
   7  13  -3  749.54  375.09  -2
  -4 -13  -3  749.54  375.09   1
  -7 -13   3  946.98  335.52  -2
   4  13   3  946.98  335.52   1
   7  14  -3  -15.22  142.09  -2
  -4 -14  -3  -15.22  142.09   1
  -7 -14   3 -239.10  228.35  -2
   4  14   3 -239.10  228.35   1
  -7 -15   3 1655.64  453.42  -2
   4  15   3 1655.64  453.42   1
   7  15  -3 1089.97  488.71  -2
  -4 -15  -3 1089.97  488.71   1
  -6  16   3 1687.18  602.76  -2
   3 -16   3 1687.18  602.76   1
  -6  15   3 -622.60  375.97  -2
   3 -15   3 -622.60  375.97   1
  -6  14   3  282.18  242.91  -2
   3 -14   3  282.18  242.91   1
  -6  13   3  902.65  383.11  -2
   3 -13   3  902.65  383.11   1
  -6  12   3  265.43  138.13  -2
   3 -12   3  265.43  138.13   1
  -6  11   3 3554.00  650.67  -2
   3 -11   3 3554.00  650.67   1
  -6  10   3 2522.92  491.98  -2
   3 -10   3 2522.92  491.98   1
  -6   9   3 2544.29  496.54  -2
   3  -9   3 2544.29  496.54   1
  -6   8   3 1097.62  292.94  -2
   3  -8   3 1097.62  292.94   1
  -6   7   3   -0.22  109.16  -2
   3  -7   3   -0.22  109.16   1
   6  -7  -3   19.80   54.63  -2
  -3   7  -3   19.80   54.63   1
  -6   6   3  -59.37  160.16  -2
   3  -6   3  -59.37  160.16   1
   6  -6  -3   75.08   60.51  -2
  -3   6  -3   75.08   60.51   1
   6  -5  -3 3376.88  416.11  -2
  -3   5  -3 3376.88  416.11   1
   6  -5  -3 2999.08  418.13  -2
  -3   5  -3 2999.08  418.13   1
  -6   5   3 2827.92  347.38  -2
   3  -5   3 2827.92  347.38   1
  -6   4   3 3127.48  385.69  -2
   3  -4   3 3127.48  385.69   1
   6  -4  -3 3540.82  437.38  -2
  -3   4  -3 3540.82  437.38   1
   6  -4  -3 3917.08  429.37  -2
  -3   4  -3 3917.08  429.37   1
  -6   3   321091.70 1020.97  -2
   3  -3   321091.70 1020.97   1
   6  -3  -325827.00 1122.25  -2
  -3   3  -325827.00 1122.25   1
   6  -3  -322072.80 1069.95  -2
  -3   3  -322072.80 1069.95   1
  -6   2   310101.90  728.30  -2
   3  -2   310101.90  728.30   1
   6  -2  -312070.80  709.56  -2
  -3   2  -312070.80  709.56   1
   6  -2  -310174.30  707.46  -2
  -3   2  -310174.30  707.46   1
  -6   1   319120.50 1049.98  -2
   3  -1   319120.50 1049.98   1
  -6   1   320491.30  928.64  -2
   3  -1   320491.30  928.64   1
   6  -1  -317703.60  935.87  -2
  -3   1  -317703.60  935.87   1
   6  -1  -319496.10  880.10  -2
  -3   1  -319496.10  880.10   1
  -6   0   3    2.37   92.06  -2
   3   0   3    2.37   92.06   1
  -6   0   3   86.83  155.94  -2
   3   0   3   86.83  155.94   1
   6   0  -3  134.92  117.49  -2
  -3   0  -3  134.92  117.49   1
   6   0  -3  -79.29  140.66  -2
  -3   0  -3  -79.29  140.66   1
   6   0  -3   60.07   76.03  -2
  -3   0  -3   60.07   76.03   1
   6   1  -320563.50  949.40  -2
  -3  -1  -320563.50  949.40   1
  -6  -1   319946.40 1118.88  -2
   3   1   319946.40 1118.88   1
  -6  -1   320792.50  967.32  -2
   3   1   320792.50  967.32   1
   6   1  -320893.90 1275.79  -2
  -3  -1  -320893.90 1275.79   1
   6   2  -310866.20  705.64  -2
  -3  -2  -310866.20  705.64   1
  -6  -2   310551.90  845.20  -2
   3   2   310551.90  845.20   1
   6   2  -312272.30  980.00  -2
  -3  -2  -312272.30  980.00   1
  -6  -3   322093.40 1263.21  -2
   3   3   322093.40 1263.21   1
   6   3  -321820.20 1052.46  -2
  -3  -3  -321820.20 1052.46   1
   6   3  -324096.90 1397.27  -2
  -3  -3  -324096.90 1397.27   1
   6   4  -3 3482.55  441.63  -2
  -3  -4  -3 3482.55  441.63   1
  -6  -4   3 3567.94  522.33  -2
   3   4   3 3567.94  522.33   1
   6   4  -3 3757.80  587.98  -2
  -3  -4  -3 3757.80  587.98   1
  -6  -5   3 3045.99  496.37  -2
   3   5   3 3045.99  496.37   1
   6   5  -3 3499.98  490.46  -2
  -3  -5  -3 3499.98  490.46   1
   6   5  -3 3174.95  549.20  -2
  -3  -5  -3 3174.95  549.20   1
   6   6  -3  115.42  182.67  -2
  -3  -6  -3  115.42  182.67   1
   6   6  -3  348.46  214.58  -2
  -3  -6  -3  348.46  214.58   1
  -6  -6   3  357.26  227.62  -2
   3   6   3  357.26  227.62   1
   6   7  -3  115.17  208.89  -2
  -3  -7  -3  115.17  208.89   1
   6   7  -3   30.81  102.04  -2
  -3  -7  -3   30.81  102.04   1
  -6  -7   3  161.12  162.58  -2
   3   7   3  161.12  162.58   1
   6   8  -3 1023.00  343.27  -2
  -3  -8  -3 1023.00  343.27   1
   6   8  -3  967.60  316.09  -2
  -3  -8  -3  967.60  316.09   1
  -6  -8   3  901.59  347.54  -2
   3   8   3  901.59  347.54   1
   6   9  -3 1498.54  390.39  -2
  -3  -9  -3 1498.54  390.39   1
  -6  -9   3 2251.81  506.36  -2
   3   9   3 2251.81  506.36   1
   6  10  -3 2308.87  469.16  -2
  -3 -10  -3 2308.87  469.16   1
  -6 -10   3 1906.98  426.01  -2
   3  10   3 1906.98  426.01   1
  -6 -11   3 3704.14  658.13  -2
   3  11   3 3704.14  658.13   1
   6  11  -3 2134.19  472.61  -2
  -3 -11  -3 2134.19  472.61   1
   6  12  -3  556.34  306.96  -2
  -3 -12  -3  556.34  306.96   1
  -6 -12   3  305.74  156.88  -2
   3  12   3  305.74  156.88   1
   6  13  -3  760.93  296.13  -2
  -3 -13  -3  760.93  296.13   1
  -6 -13   3  604.12  264.15  -2
   3  13   3  604.12  264.15   1
  -6 -14   3  456.66  226.38  -2
   3  14   3  456.66  226.38   1
   6  14  -3  807.74  320.29  -2
  -3 -14  -3  807.74  320.29   1
   6  15  -3   69.38  184.39  -2
  -3 -15  -3   69.38  184.39   1
  -6 -15   3 -265.89  212.41  -2
   3  15   3 -265.89  212.41   1
   6  16  -3 1765.31  495.47  -2
  -3 -16  -3 1765.31  495.47   1
  -5  17   3  233.66  317.17  -2
   2 -17   3  233.66  317.17   1
  -5  16   3 1038.32  421.29  -2
   2 -16   3 1038.32  421.29   1
  -5  15   3  213.92  261.87  -2
   2 -15   3  213.92  261.87   1
  -5  14   3  314.79  166.74  -2
   2 -14   3  314.79  166.74   1
  -5  13   3  957.32  322.50  -2
   2 -13   3  957.32  322.50   1
  -5  12   3  760.44  367.99  -2
   2 -12   3  760.44  367.99   1
  -5  11   3 7689.88  941.81  -2
   2 -11   3 7689.88  941.81   1
  -5  10   3 1315.09  400.88  -2
   2 -10   3 1315.09  400.88   1
  -5   9   3  177.69  121.50  -2
   2  -9   3  177.69  121.50   1
   5  -8  -3  775.11  146.97  -2
  -2   8  -3  775.11  146.97   1
  -5   8   3 1250.75  342.60  -2
   2  -8   3 1250.75  342.60   1
   5  -7  -3  351.22  107.22  -2
  -2   7  -3  351.22  107.22   1
  -5   7   3  809.02  244.36  -2
   2  -7   3  809.02  244.36   1
   5  -6  -314633.50  699.76  -2
  -2   6  -314633.50  699.76   1
  -5   6   317190.00 1065.22  -2
   2  -6   317190.00 1065.22   1
  -5   5   3 2035.08  350.54  -2
   2  -5   3 2035.08  350.54   1
   5  -5  -3 1986.69  352.16  -2
  -2   5  -3 1986.69  352.16   1
   5  -5  -3 1530.84  224.01  -2
  -2   5  -3 1530.84  224.01   1
   5  -4  -3 5262.60  536.36  -2
  -2   4  -3 5262.60  536.36   1
  -5   4   3 4097.64  434.39  -2
   2  -4   3 4097.64  434.39   1
   5  -4  -3 5196.15  473.39  -2
  -2   4  -3 5196.15  473.39   1
   5  -3  -3   34.38  104.70  -2
  -2   3  -3   34.38  104.70   1
   5  -3  -3  181.28  119.94  -2
  -2   3  -3  181.28  119.94   1
  -5   3   3   82.27   90.91  -2
   2  -3   3   82.27   90.91   1
   5  -3  -3  137.39  116.14  -2
  -2   3  -3  137.39  116.14   1
   5  -2  -3 1802.55  293.70  -2
  -2   2  -3 1802.55  293.70   1
  -5   2   3 1118.20  263.78  -2
   2  -2   3 1118.20  263.78   1
   5  -2  -3 2028.30  262.20  -2
  -2   2  -3 2028.30  262.20   1
   5  -2  -3 1517.07  266.24  -2
  -2   2  -3 1517.07  266.24   1
   5  -1  -3  295.85  134.60  -2
  -2   1  -3  295.85  134.60   1
   5  -1  -3  366.24  102.97  -2
  -2   1  -3  366.24  102.97   1
   5  -1  -3  368.66  141.78  -2
  -2   1  -3  368.66  141.78   1
  -5   1   3  249.33  162.77  -2
   2  -1   3  249.33  162.77   1
  -5   0   3   97.11   99.91  -2
   2   0   3   97.11   99.91   1
   5   0  -3  164.57   75.25  -2
  -2   0  -3  164.57   75.25   1
   5   0  -3   92.65  101.23  -2
  -2   0  -3   92.65  101.23   1
  -5   0   3  -10.68  125.74  -2
   2   0   3  -10.68  125.74   1
   5   1  -3  415.70  167.31  -2
  -2  -1  -3  415.70  167.31   1
  -5  -1   3  562.12  150.75  -2
   2   1   3  562.12  150.75   1
  -5  -1   3  343.65  169.04  -2
   2   1   3  343.65  169.04   1
   5   1  -3  672.53  159.06  -2
  -2  -1  -3  672.53  159.06   1
   5   1  -3  598.31  224.09  -2
  -2  -1  -3  598.31  224.09   1
   5   2  -3 1762.33  265.58  -2
  -2  -2  -3 1762.33  265.58   1
   5   2  -3 1576.44  343.64  -2
  -2  -2  -3 1576.44  343.64   1
  -5  -2   3 1599.88  315.19  -2
   2   2   3 1599.88  315.19   1
  -5  -2   3 1729.13  262.89  -2
   2   2   3 1729.13  262.89   1
  -5  -3   3  201.80  120.39  -2
   2   3   3  201.80  120.39   1
   5   3  -3  152.04  119.76  -2
  -2  -3  -3  152.04  119.76   1
  -5  -3   3  -32.73   92.56  -2
   2   3   3  -32.73   92.56   1
   5   3  -3  143.07  139.46  -2
  -2  -3  -3  143.07  139.46   1
  -5  -4   3 5197.88  593.61  -2
   2   4   3 5197.88  593.61   1
   5   4  -3 4919.22  509.85  -2
  -2  -4  -3 4919.22  509.85   1
   5   4  -3 5403.04  652.20  -2
  -2  -4  -3 5403.04  652.20   1
  -5  -5   3 1899.93  391.65  -2
   2   5   3 1899.93  391.65   1
   5   5  -3 1942.15  405.01  -2
  -2  -5  -3 1942.15  405.01   1
   5   5  -3 1900.79  329.53  -2
  -2  -5  -3 1900.79  329.53   1
   5   6  -320174.10 1284.86  -2
  -2  -6  -320174.10 1284.86   1
  -5  -6   318381.40 1190.87  -2
   2   6   318381.40 1190.87   1
   5   6  -316221.10 1034.52  -2
  -2  -6  -316221.10 1034.52   1
   5   7  -3  672.32  276.08  -2
  -2  -7  -3  672.32  276.08   1
   5   7  -3  631.63  207.38  -2
  -2  -7  -3  631.63  207.38   1
  -5  -7   3  537.93  241.30  -2
   2   7   3  537.93  241.30   1
   5   8  -3  989.96  334.09  -2
  -2  -8  -3  989.96  334.09   1
   5   8  -3  887.55  301.61  -2
  -2  -8  -3  887.55  301.61   1
  -5  -8   3  855.12  303.13  -2
   2   8   3  855.12  303.13   1
   5   9  -3  -12.53  113.52  -2
  -2  -9  -3  -12.53  113.52   1
   5   9  -3   88.91  132.93  -2
  -2  -9  -3   88.91  132.93   1
  -5  -9   3  240.05  174.75  -2
   2   9   3  240.05  174.75   1
  -5 -10   3 1508.77  385.70  -2
   2  10   3 1508.77  385.70   1
   5  10  -3 1307.44  353.17  -2
  -2 -10  -3 1307.44  353.17   1
  -5 -11   3 7667.21  850.95  -2
   2  11   3 7667.21  850.95   1
   5  11  -3 6194.56  777.52  -2
  -2 -11  -3 6194.56  777.52   1
  -5 -12   3 1109.11  328.02  -2
   2  12   3 1109.11  328.02   1
   5  12  -3  452.35  255.62  -2
  -2 -12  -3  452.35  255.62   1
   5  13  -3 1066.67  379.13  -2
  -2 -13  -3 1066.67  379.13   1
  -5 -13   3  929.39  314.75  -2
   2  13   3  929.39  314.75   1
  -5 -14   3  384.39  209.05  -2
   2  14   3  384.39  209.05   1
   5  14  -3  367.42  226.72  -2
  -2 -14  -3  367.42  226.72   1
  -5 -15   3  569.39  239.31  -2
   2  15   3  569.39  239.31   1
   5  15  -3   90.73  296.08  -2
  -2 -15  -3   90.73  296.08   1
   5  16  -3  833.71  300.70  -2
  -2 -16  -3  833.71  300.70   1
  -4  17   3  683.26  287.86  -2
   1 -17   3  683.26  287.86   1
  -4  16   3   23.82  164.79  -2
   1 -16   3   23.82  164.79   1
  -4  15   3  257.67  241.41  -2
   1 -15   3  257.67  241.41   1
  -4  14   3  167.11  218.41  -2
   1 -14   3  167.11  218.41   1
  -4  13   3  463.70  249.52  -2
   1 -13   3  463.70  249.52   1
  -4  12   3  468.86  262.76  -2
   1 -12   3  468.86  262.76   1
  -4  11   3 4105.77  628.18  -2
   1 -11   3 4105.77  628.18   1
  -4  10   3 4334.23  637.61  -2
   1 -10   3 4334.23  637.61   1
  -4   9   3 4077.63  613.05  -2
   1  -9   3 4077.63  613.05   1
   4  -8  -3   90.08   80.21  -2
  -1   8  -3   90.08   80.21   1
  -4   8   3  -21.58  134.24  -2
   1  -8   3  -21.58  134.24   1
   4  -7  -3 1021.68  174.14  -2
  -1   7  -3 1021.68  174.14   1
  -4   7   3 1161.80  283.11  -2
   1  -7   3 1161.80  283.11   1
  -4   6   3 6267.85  591.88  -2
   1  -6   3 6267.85  591.88   1
   4  -6  -3 4740.55  404.43  -2
  -1   6  -3 4740.55  404.43   1
   4  -5  -3  515.28  151.91  -2
  -1   5  -3  515.28  151.91   1
   4  -5  -3  573.25  215.38  -2
  -1   5  -3  573.25  215.38   1
  -4   5   3  457.51  177.59  -2
   1  -5   3  457.51  177.59   1
   4  -4  -3 4105.62  492.57  -2
  -1   4  -3 4105.62  492.57   1
   4  -4  -3 4097.84  394.42  -2
  -1   4  -3 4097.84  394.42   1
   4  -4  -3 3717.45  377.59  -2
  -1   4  -3 3717.45  377.59   1
  -4   4   3 3734.56  391.57  -2
   1  -4   3 3734.56  391.57   1
   4  -3  -318497.20  962.08  -2
  -1   3  -318497.20  962.08   1
   4  -3  -316892.70  774.24  -2
  -1   3  -316892.70  774.24   1
   4  -3  -317090.80  708.52  -2
  -1   3  -317090.80  708.52   1
  -4   2   3 8000.92  643.71  -2
   1  -2   3 8000.92  643.71   1
   4  -2  -3 9145.51  559.59  -2
  -1   2  -3 9145.51  559.59   1
   4  -2  -3 9822.73  491.89  -2
  -1   2  -3 9822.73  491.89   1
   4  -2  -3 9379.80  660.41  -2
  -1   2  -3 9379.80  660.41   1
   4  -1  -3 2466.13  271.24  -2
  -1   1  -3 2466.13  271.24   1
  -4   1   3 2741.97  392.66  -2
   1  -1   3 2741.97  392.66   1
   4  -1  -3 3019.43  386.59  -2
  -1   1  -3 3019.43  386.59   1
   4  -1  -3 3088.03  250.93  -2
  -1   1  -3 3088.03  250.93   1
  -4   0   3  -13.96   66.32  -2
   1   0   3  -13.96   66.32   1
   4   0  -3    4.74   50.00  -2
  -1   0  -3    4.74   50.00   1
   4   0  -3   -1.18   87.38  -2
  -1   0  -3   -1.18   87.38   1
  -4   0   3   -1.36  114.63  -2
   1   0   3   -1.36  114.63   1
   4   1  -3 3340.71  275.49  -2
  -1  -1  -3 3340.71  275.49   1
  -4  -1   3 3304.37  294.70  -2
   1   1   3 3304.37  294.70   1
  -4  -1   3 2526.46  407.64  -2
   1   1   3 2526.46  407.64   1
   4   1  -3 2847.89  377.46  -2
  -1  -1  -3 2847.89  377.46   1
  -4  -2   3 8461.98  720.66  -2
   1   2   3 8461.98  720.66   1
   4   2  -3 9465.87  806.66  -2
  -1  -2  -3 9465.87  806.66   1
  -4  -2   3 9317.23  522.39  -2
   1   2   3 9317.23  522.39   1
  -4  -3   317444.70  781.98  -2
   1   3   317444.70  781.98   1
   4   3  -315092.40  808.28  -2
  -1  -3  -315092.40  808.28   1
  -4  -3   316972.00 1004.56  -2
   1   3   316972.00 1004.56   1
   4   3  -316276.40 1071.31  -2
  -1  -3  -316276.40 1071.31   1
  -4  -4   3 4043.22  416.69  -2
   1   4   3 4043.22  416.69   1
   4   4  -3 4120.52  435.54  -2
  -1  -4  -3 4120.52  435.54   1
  -4  -4   3 4114.80  502.31  -2
   1   4   3 4114.80  502.31   1
   4   4  -3 4194.14  553.11  -2
  -1  -4  -3 4194.14  553.11   1
   4   5  -3  359.75  102.16  -2
  -1  -5  -3  359.75  102.16   1
  -4  -5   3  437.38  174.33  -2
   1   5   3  437.38  174.33   1
   4   5  -3  555.27  197.44  -2
  -1  -5  -3  555.27  197.44   1
  -4  -6   3 6294.88  650.88  -2
   1   6   3 6294.88  650.88   1
   4   6  -3 5335.10  543.04  -2
  -1  -6  -3 5335.10  543.04   1
   4   6  -3 5457.79  667.01  -2
  -1  -6  -3 5457.79  667.01   1
   4   7  -3 1389.93  358.73  -2
  -1  -7  -3 1389.93  358.73   1
   4   7  -3 1378.26  299.46  -2
  -1  -7  -3 1378.26  299.46   1
  -4  -7   3 1310.11  306.39  -2
   1   7   3 1310.11  306.39   1
   4   8  -3   63.98   95.99  -2
  -1  -8  -3   63.98   95.99   1
  -4  -8   3   78.00  116.62  -2
   1   8   3   78.00  116.62   1
   4   8  -3 -139.20  154.24  -2
  -1  -8  -3 -139.20  154.24   1
  -4  -9   3 4527.25  603.97  -2
   1   9   3 4527.25  603.97   1
   4   9  -3 3457.64  548.99  -2
  -1  -9  -3 3457.64  548.99   1
   4   9  -3 4175.50  628.53  -2
  -1  -9  -3 4175.50  628.53   1
   4  10  -3 4115.31  587.90  -2
  -1 -10  -3 4115.31  587.90   1
  -4 -10   3 4750.16  634.34  -2
   1  10   3 4750.16  634.34   1
   4  11  -3 4031.45  627.87  -2
  -1 -11  -3 4031.45  627.87   1
  -4 -11   3 4497.19  608.80  -2
   1  11   3 4497.19  608.80   1
   4  12  -3  480.70  284.34  -2
  -1 -12  -3  480.70  284.34   1
  -4 -12   3 1002.47  322.95  -2
   1  12   3 1002.47  322.95   1
   4  13  -3  526.19  188.74  -2
  -1 -13  -3  526.19  188.74   1
  -4 -13   3  803.75  239.74  -2
   1  13   3  803.75  239.74   1
  -4 -14   3  437.67  239.08  -2
   1  14   3  437.67  239.08   1
   4  14  -3  434.06  252.63  -2
  -1 -14  -3  434.06  252.63   1
   4  15  -3  252.12  320.77  -2
  -1 -15  -3  252.12  320.77   1
   4  16  -3   85.90  194.28  -2
  -1 -16  -3   85.90  194.28   1
  -3  17   3   10.97  254.54  -2
   0 -17   3   10.97  254.54   1
  -3  16   3  127.03  217.81  -2
   0 -16   3  127.03  217.81   1
  -3  15   3 1663.56  509.97  -2
   0 -15   3 1663.56  509.97   1
  -3  14   3 1271.38  422.51  -2
   0 -14   3 1271.38  422.51   1
  -3  13   3  664.85  320.96  -2
   0 -13   3  664.85  320.96   1
  -3  12   3 2575.01  502.54  -2
   0 -12   3 2575.01  502.54   1
  -3  11   3 3320.00  519.73  -2
   0 -11   3 3320.00  519.73   1
  -3  10   3 3474.45  517.87  -2
   0 -10   3 3474.45  517.87   1
  -3   9   3 4800.52  600.68  -2
   0  -9   3 4800.52  600.68   1
   3  -9  -3 3395.91  320.17  -2
   0   9  -3 3395.91  320.17   1
  -3   8   3 2348.35  397.43  -2
   0  -8   3 2348.35  397.43   1
   3  -8  -3 1818.18  241.77  -2
   0   8  -3 1818.18  241.77   1
   3  -7  -3  733.38  165.92  -2
   0   7  -3  733.38  165.92   1
  -3   7   3 1004.76  242.42  -2
   0  -7   3 1004.76  242.42   1
   3  -6  -3 3948.13  381.86  -2
   0   6  -3 3948.13  381.86   1
  -3   6   3 5422.33  503.19  -2
   0  -6   3 5422.33  503.19   1
  -3   5   3 4067.76  487.58  -2
   0  -5   3 4067.76  487.58   1
   3  -5  -3 4058.26  522.10  -2
   0   5  -3 4058.26  522.10   1
   3  -5  -3 3677.76  361.81  -2
   0   5  -3 3677.76  361.81   1
   3  -5  -3 4491.99  420.02  -2
   0   5  -3 4491.99  420.02   1
  -3   5   3 4151.99  423.77  -2
   0  -5   3 4151.99  423.77   1
   3  -4  -3 6305.96  590.95  -2
   0   4  -3 6305.96  590.95   1
   3  -4  -3 6096.51  437.69  -2
   0   4  -3 6096.51  437.69   1
  -3   4   3 5423.73  435.96  -2
   0  -4   3 5423.73  435.96   1
  -3   4   3 6555.64  612.78  -2
   0  -4   3 6555.64  612.78   1
   3  -4  -3 5196.81  443.89  -2
   0   4  -3 5196.81  443.89   1
  -3   3   3 2057.81  326.23  -2
   0  -3   3 2057.81  326.23   1
   3  -3  -3 2014.34  327.07  -2
   0   3  -3 2014.34  327.07   1
   3  -3  -3 2104.70  239.89  -2
   0   3  -3 2104.70  239.89   1
   3  -3  -3 1380.49  248.91  -2
   0   3  -3 1380.49  248.91   1
  -3   3   3 1461.04  213.83  -2
   0  -3   3 1461.04  213.83   1
  -3   2   3 1861.90  333.87  -2
   0  -2   3 1861.90  333.87   1
   3  -2  -3 1413.01  186.01  -2
   0   2  -3 1413.01  186.01   1
   3  -2  -3 1544.42  277.86  -2
   0   2  -3 1544.42  277.86   1
   3  -2  -3 1219.41  146.71  -2
   0   2  -3 1219.41  146.71   1
   3  -1  -3 1119.51  251.93  -2
   0   1  -3 1119.51  251.93   1
  -3   1   3 1205.36  247.49  -2
   0  -1   3 1205.36  247.49   1
   3  -1  -3  797.36  135.50  -2
   0   1  -3  797.36  135.50   1
   3  -1  -3  764.30   98.67  -2
   0   1  -3  764.30   98.67   1
  -3   0   3    3.05   33.43  -2
   0   0   3    3.05   33.43   1
  -3   0   3    3.84  104.67  -2
   0   0   3    3.84  104.67   1
   3   0  -3   30.91   33.78  -2
   0   0  -3   30.91   33.78   1
   3   0  -3  137.81  146.40  -2
   0   0  -3  137.81  146.40   1
  -3   0   3  127.43   86.64  -2
   0   0   3  127.43   86.64   1
  -3  -1   3  856.43  110.85  -2
   0   1   3  856.43  110.85   1
   3   1  -3 1039.07  230.40  -2
   0  -1  -3 1039.07  230.40   1
  -3  -1   3 1208.23  248.15  -2
   0   1   3 1208.23  248.15   1
  -3  -1   3  740.04  240.30  -2
   0   1   3  740.04  240.30   1
  -3  -2   3 1730.40  201.91  -2
   0   2   3 1730.40  201.91   1
  -3  -2   3 1538.93  302.14  -2
   0   2   3 1538.93  302.14   1
   3   2  -3 1168.83  194.03  -2
   0  -2  -3 1168.83  194.03   1
  -3  -2   3 1366.88  290.36  -2
   0   2   3 1366.88  290.36   1
  -3  -3   3 1834.11  233.81  -2
   0   3   3 1834.11  233.81   1
  -3  -3   3 1489.51  310.91  -2
   0   3   3 1489.51  310.91   1
   3   3  -3 1943.75  358.03  -2
   0  -3  -3 1943.75  358.03   1
   3   3  -3 1370.75  210.41  -2
   0  -3  -3 1370.75  210.41   1
  -3  -3   3 1753.72  340.34  -2
   0   3   3 1753.72  340.34   1
  -3  -4   3 5437.55  437.84  -2
   0   4   3 5437.55  437.84   1
  -3  -4   3 5833.63  577.42  -2
   0   4   3 5833.63  577.42   1
  -3  -4   3 6163.30  605.31  -2
   0   4   3 6163.30  605.31   1
   3   4  -3 5789.89  457.60  -2
   0  -4  -3 5789.89  457.60   1
   3   4  -3 6005.88  619.09  -2
   0  -4  -3 6005.88  619.09   1
  -3  -5   3 3883.78  482.06  -2
   0   5   3 3883.78  482.06   1
   3   5  -3 4154.79  519.66  -2
   0  -5  -3 4154.79  519.66   1
   3   5  -3 4099.95  428.20  -2
   0  -5  -3 4099.95  428.20   1
  -3  -5   3 3895.64  486.20  -2
   0   5   3 3895.64  486.20   1
  -3  -6   3 4560.96  540.64  -2
   0   6   3 4560.96  540.64   1
   3   6  -3 4487.81  477.63  -2
   0  -6  -3 4487.81  477.63   1
   3   6  -3 4963.44  619.07  -2
   0  -6  -3 4963.44  619.07   1
   3   7  -3  990.81  259.73  -2
   0  -7  -3  990.81  259.73   1
   3   7  -3  714.29  188.54  -2
   0  -7  -3  714.29  188.54   1
  -3  -7   3  902.33  243.36  -2
   0   7   3  902.33  243.36   1
   3   8  -3 2116.17  411.89  -2
   0  -8  -3 2116.17  411.89   1
  -3  -8   3 2667.36  439.21  -2
   0   8   3 2667.36  439.21   1
   3   8  -3 2961.81  487.66  -2
   0  -8  -3 2961.81  487.66   1
   3   9  -3 4770.75  603.64  -2
   0  -9  -3 4770.75  603.64   1
  -3  -9   3 5145.62  629.81  -2
   0   9   3 5145.62  629.81   1
   3   9  -3 5646.19  700.40  -2
   0  -9  -3 5646.19  700.40   1
  -3 -10   3 2843.56  481.87  -2
   0  10   3 2843.56  481.87   1
   3  10  -3 2850.82  485.80  -2
   0 -10  -3 2850.82  485.80   1
  -3 -11   3 2853.78  508.67  -2
   0  11   3 2853.78  508.67   1
   3  11  -3 3132.98  557.72  -2
   0 -11  -3 3132.98  557.72   1
  -3 -12   3 2380.91  446.19  -2
   0  12   3 2380.91  446.19   1
   3  12  -3 1805.61  462.89  -2
   0 -12  -3 1805.61  462.89   1
   3  13  -3  666.64  351.85  -2
   0 -13  -3  666.64  351.85   1
  -3 -13   3  709.35  257.15  -2
   0  13   3  709.35  257.15   1
   3  14  -3  974.55  287.43  -2
   0 -14  -3  974.55  287.43   1
  -3 -14   3  901.05  284.90  -2
   0  14   3  901.05  284.90   1
   3  15  -3 1349.94  536.25  -2
   0 -15  -3 1349.94  536.25   1
   3  16  -3  664.99  430.53  -2
   0 -16  -3  664.99  430.53   1
   3  17  -3  388.50  300.84  -2
   0 -17  -3  388.50  300.84   1
  -2  17   3 -105.96  233.20  -2
  -1 -17   3 -105.96  233.20   1
  -2  16   3  851.18  348.93  -2
  -1 -16   3  851.18  348.93   1
  -2  15   3 1158.66  391.01  -2
  -1 -15   3 1158.66  391.01   1
  -2  14   3  505.43  270.76  -2
  -1 -14   3  505.43  270.76   1
  -2  13   3  422.81  183.39  -2
  -1 -13   3  422.81  183.39   1
  -2  12   3 7045.03  884.99  -2
  -1 -12   3 7045.03  884.99   1
  -2  11   3 3508.98  552.37  -2
  -1 -11   3 3508.98  552.37   1
  -2  10   3 3381.16  523.26  -2
  -1 -10   3 3381.16  523.26   1
  -2   9   3  473.89  218.22  -2
  -1  -9   3  473.89  218.22   1
  -2   8   3  579.40  171.31  -2
  -1  -8   3  579.40  171.31   1
  -2   8   3  705.55  196.34  -2
  -1  -8   3  705.55  196.34   1
  -2   7   3 3583.34  432.60  -2
  -1  -7   3 3583.34  432.60   1
  -2   7   3 3573.64  423.39  -2
  -1  -7   3 3573.64  423.39   1
  -2   6   3 2410.13  340.79  -2
  -1  -6   3 2410.13  340.79   1
  -2   6   3 2426.25  330.65  -2
  -1  -6   3 2426.25  330.65   1
  -2   5   310461.60  710.83  -2
  -1  -5   310461.60  710.83   1
   2  -5  -311339.40  616.09  -2
   1   5  -311339.40  616.09   1
  -2   5   310692.20  629.26  -2
  -1  -5   310692.20  629.26   1
   2  -4  -322857.70 1133.82  -2
   1   4  -322857.70 1133.82   1
  -2   4   322366.80 1031.53  -2
  -1  -4   322366.80 1031.53   1
   2  -4  -321208.40  755.26  -2
   1   4  -321208.40  755.26   1
  -2   4   318912.10  765.42  -2
  -1  -4   318912.10  765.42   1
   2  -4  -318052.80  901.87  -2
   1   4  -318052.80  901.87   1
  -2   3   3 1135.94  255.79  -2
  -1  -3   3 1135.94  255.79   1
   2  -3  -3 1329.25  250.41  -2
   1   3  -3 1329.25  250.41   1
   2  -3  -3 1115.20  145.95  -2
   1   3  -3 1115.20  145.95   1
  -2   3   3 1204.82  168.14  -2
  -1  -3   3 1204.82  168.14   1
  -2   2   3 6426.42  563.59  -2
  -1  -2   3 6426.42  563.59   1
   2  -2  -3 5587.93  273.62  -2
   1   2  -3 5587.93  273.62   1
  -2   2   3 4114.10  255.14  -2
  -1  -2   3 4114.10  255.14   1
   2  -2  -3 6208.98  549.71  -2
   1   2  -3 6208.98  549.71   1
  -2   1   312549.70  785.24  -2
  -1  -1   312549.70  785.24   1
   2  -1  -311687.30  770.86  -2
   1   1  -311687.30  770.86   1
  -2   0   3  105.96  115.05  -2
  -1   0   3  105.96  115.05   1
   2   0  -3  170.34  138.11  -2
   1   0  -3  170.34  138.11   1
  -2  -1   311948.10  779.63  -2
  -1   1   311948.10  779.63   1
   2   1  -3 9181.54  298.98  -2
   1  -1  -3 9181.54  298.98   1
   2   1  -3 9663.60  725.26  -2
   1  -1  -3 9663.60  725.26   1
  -2  -1   3 8296.73  288.43  -2
  -1   1   3 8296.73  288.43   1
  -2  -2   3 5282.07  309.00  -2
  -1   2   3 5282.07  309.00   1
  -2  -2   3 6548.83  561.95  -2
  -1   2   3 6548.83  561.95   1
   2   2  -3 5367.41  306.12  -2
   1  -2  -3 5367.41  306.12   1
  -2  -2   3 5620.40  571.33  -2
  -1   2   3 5620.40  571.33   1
  -2  -3   3 1264.74  263.00  -2
  -1   3   3 1264.74  263.00   1
   2   3  -3 1183.61  166.35  -2
   1  -3  -3 1183.61  166.35   1
  -2  -3   3 1389.67  303.40  -2
  -1   3   3 1389.67  303.40   1
  -2  -4   320373.50  985.01  -2
  -1   4   320373.50  985.01   1
  -2  -4   321445.40 1121.42  -2
  -1   4   321445.40 1121.42   1
   2   4  -320213.10  797.67  -2
   1  -4  -320213.10  797.67   1
   2   4  -321713.30 1112.59  -2
   1  -4  -321713.30 1112.59   1
  -2  -5   310653.30  708.79  -2
  -1   5   310653.30  708.79   1
  -2  -5   312419.10  708.18  -2
  -1   5   312419.10  708.18   1
   2   5  -310707.90  640.73  -2
   1  -5  -310707.90  640.73   1
  -2  -5   311464.50  827.01  -2
  -1   5   311464.50  827.01   1
   2   5  -311602.40  825.81  -2
   1  -5  -311602.40  825.81   1
  -2  -6   3 2049.55  358.75  -2
  -1   6   3 2049.55  358.75   1
   2   6  -3 1856.37  298.32  -2
   1  -6  -3 1856.37  298.32   1
  -2  -6   3 2285.76  374.91  -2
  -1   6   3 2285.76  374.91   1
   2   6  -3 2341.51  389.31  -2
   1  -6  -3 2341.51  389.31   1
   2   7  -3 4203.80  517.43  -2
   1  -7  -3 4203.80  517.43   1
   2   7  -3 3468.63  433.36  -2
   1  -7  -3 3468.63  433.36   1
  -2  -7   3 3781.40  503.03  -2
  -1   7   3 3781.40  503.03   1
  -2  -7   3 3123.98  418.69  -2
  -1   7   3 3123.98  418.69   1
  -2  -8   3  516.32  198.93  -2
  -1   8   3  516.32  198.93   1
   2   8  -3  781.97  243.34  -2
   1  -8  -3  781.97  243.34   1
   2   8  -3  574.38  198.63  -2
   1  -8  -3  574.38  198.63   1
  -2  -8   3  538.70  218.58  -2
  -1   8   3  538.70  218.58   1
   2   9  -3  415.70  215.17  -2
   1  -9  -3  415.70  215.17   1
   2   9  -3  416.92  234.83  -2
   1  -9  -3  416.92  234.83   1
  -2  -9   3  432.66  204.45  -2
  -1   9   3  432.66  204.45   1
  -2 -10   3 3255.74  499.80  -2
  -1  10   3 3255.74  499.80   1
   2  10  -3 2826.31  494.62  -2
   1 -10  -3 2826.31  494.62   1
  -2 -11   3 3518.59  506.08  -2
  -1  11   3 3518.59  506.08   1
   2  11  -3 2798.10  517.62  -2
   1 -11  -3 2798.10  517.62   1
  -2 -12   3 7519.16  798.31  -2
  -1  12   3 7519.16  798.31   1
   2  12  -3 6795.25  855.42  -2
   1 -12  -3 6795.25  855.42   1
   2  13  -3 -220.27  242.82  -2
   1 -13  -3 -220.27  242.82   1
  -2 -13   3 -126.89  207.17  -2
  -1  13   3 -126.89  207.17   1
   2  14  -3  645.84  293.12  -2
   1 -14  -3  645.84  293.12   1
   2  15  -3 1071.54  458.15  -2
   1 -15  -3 1071.54  458.15   1
   2  16  -3  815.84  370.91  -2
   1 -16  -3  815.84  370.91   1
   2  17  -3  761.93  326.67  -2
   1 -17  -3  761.93  326.67   1
  -1  17   3  448.56  322.32  -2
  -2 -17   3  448.56  322.32   1
  -1  16   3  773.20  280.45  -2
  -2 -16   3  773.20  280.45   1
  -1  15   3  925.98  349.08  -2
  -2 -15   3  925.98  349.08   1
  -1  14   3  363.79  300.34  -2
  -2 -14   3  363.79  300.34   1
  -1  13   3 -193.61  177.91  -2
  -2 -13   3 -193.61  177.91   1
  -1  12   3 5691.28  737.55  -2
  -2 -12   3 5691.28  737.55   1
  -1  11   3 2415.87  449.16  -2
  -2 -11   3 2415.87  449.16   1
  -1  10   3 3559.04  527.27  -2
  -2 -10   3 3559.04  527.27   1
  -1  10   3 3042.11  391.55  -2
  -2 -10   3 3042.11  391.55   1
  -1   9   3  287.25  137.54  -2
  -2  -9   3  287.25  137.54   1
  -1   9   3  425.07  167.29  -2
  -2  -9   3  425.07  167.29   1
  -1   8   3  561.56  154.12  -2
  -2  -8   3  561.56  154.12   1
  -1   8   3  606.89  187.42  -2
  -2  -8   3  606.89  187.42   1
  -1   7   3 2674.07  383.54  -2
  -2  -7   3 2674.07  383.54   1
  -1   7   3 3439.67  430.60  -2
  -2  -7   3 3439.67  430.60   1
  -1   6   3 1936.04  311.17  -2
  -2  -6   3 1936.04  311.17   1
  -1   6   3 1894.48  298.96  -2
  -2  -6   3 1894.48  298.96   1
   1  -5  -311455.20  625.50  -2
   2   5  -311455.20  625.50   1
   1  -5  -312640.80  900.31  -2
   2   5  -312640.80  900.31   1
  -1   5   311088.00  714.27  -2
  -2  -5   311088.00  714.27   1
   1  -5  -312559.20  660.67  -2
   2   5  -312559.20  660.67   1
  -1   5   311645.90  634.03  -2
  -2  -5   311645.90  634.03   1
   1  -4  -319292.90  709.13  -2
   2   4  -319292.90  709.13   1
   1  -4  -321834.70 1105.03  -2
   2   4  -321834.70 1105.03   1
  -1   4   319167.20  933.47  -2
  -2  -4   319167.20  933.47   1
   1  -4  -321256.10  771.31  -2
   2   4  -321256.10  771.31   1
  -1   4   321072.70  747.39  -2
  -2  -4   321072.70  747.39   1
   1  -3  -3 1041.96  143.40  -2
   2   3  -3 1041.96  143.40   1
   1  -3  -3 1298.15  237.76  -2
   2   3  -3 1298.15  237.76   1
  -1   3   3  872.70  208.82  -2
  -2  -3   3  872.70  208.82   1
   1  -3  -3  917.84  136.52  -2
   2   3  -3  917.84  136.52   1
  -1   3   3 1008.89  131.36  -2
  -2  -3   3 1008.89  131.36   1
  -1   2   3 6761.97  546.91  -2
  -2  -2   3 6761.97  546.91   1
  -1   2   3 4192.39  232.67  -2
  -2  -2   3 4192.39  232.67   1
   1  -2  -3 6867.75  575.77  -2
   2   2  -3 6867.75  575.77   1
   1  -2  -3 3771.21  217.94  -2
   2   2  -3 3771.21  217.94   1
  -1   1   3 9459.50  656.81  -2
  -2  -1   3 9459.50  656.81   1
   1  -1  -3 8734.96  713.29  -2
   2   1  -3 8734.96  713.29   1
  -1   0   3   -6.99   72.65  -2
  -2   0   3   -6.99   72.65   1
   1   0  -3  -38.09  115.19  -2
   2   0  -3  -38.09  115.19   1
  -1  -1   3 8729.69  621.44  -2
  -2   1   3 8729.69  621.44   1
   1   1  -3 8911.44  682.44  -2
   2  -1  -3 8911.44  682.44   1
  -1  -2   3 5947.20  533.05  -2
  -2   2   3 5947.20  533.05   1
  -1  -2   3 5747.51  304.80  -2
  -2   2   3 5747.51  304.80   1
   1   2  -3 4994.90  285.71  -2
   2  -2  -3 4994.90  285.71   1
  -1  -3   3  848.31  202.74  -2
  -2   3   3  848.31  202.74   1
  -1  -3   3 1173.20  173.85  -2
  -2   3   3 1173.20  173.85   1
   1   3  -3  743.91  145.88  -2
   2  -3  -3  743.91  145.88   1
  -1  -4   319787.20  956.77  -2
  -2   4   319787.20  956.77   1
  -1  -4   320896.20  794.28  -2
  -2   4   320896.20  794.28   1
   1   4  -319062.70  767.39  -2
   2  -4  -319062.70  767.39   1
   1   4  -320434.60 1041.24  -2
   2  -4  -320434.60 1041.24   1
  -1  -5   310239.60  727.62  -2
  -2   5   310239.60  727.62   1
  -1  -5   312480.80  674.60  -2
  -2   5   312480.80  674.60   1
   1   5  -310985.50  655.52  -2
   2  -5  -310985.50  655.52   1
   1   5  -312438.70  814.89  -2
   2  -5  -312438.70  814.89   1
  -1  -6   3 1545.17  294.34  -2
  -2   6   3 1545.17  294.34   1
   1   6  -3 1762.86  329.67  -2
   2  -6  -3 1762.86  329.67   1
   1   6  -3 1348.64  280.22  -2
   2  -6  -3 1348.64  280.22   1
  -1  -7   3 2404.31  385.41  -2
  -2   7   3 2404.31  385.41   1
   1   7  -3 2695.12  392.86  -2
   2  -7  -3 2695.12  392.86   1
   1   7  -3 3262.02  428.52  -2
   2  -7  -3 3262.02  428.52   1
   1   8  -3  916.64  250.77  -2
   2  -8  -3  916.64  250.77   1
  -1  -8   3  663.65  177.15  -2
  -2   8   3  663.65  177.15   1
   1   8  -3  635.55  198.75  -2
   2  -8  -3  635.55  198.75   1
  -1  -9   3  244.51  127.28  -2
  -2   9   3  244.51  127.28   1
   1   9  -3  248.24  157.58  -2
   2  -9  -3  248.24  157.58   1
  -1 -10   3 2650.92  369.25  -2
  -2  10   3 2650.92  369.25   1
   1  10  -3 2955.86  499.94  -2
   2 -10  -3 2955.86  499.94   1
   1  11  -3 2192.81  447.73  -2
   2 -11  -3 2192.81  447.73   1
   1  12  -3 4971.80  714.27  -2
   2 -12  -3 4971.80  714.27   1
   1  13  -3  181.21  260.30  -2
   2 -13  -3  181.21  260.30   1
   1  14  -3   75.39  157.67  -2
   2 -14  -3   75.39  157.67   1
   1  15  -3  907.16  344.74  -2
   2 -15  -3  907.16  344.74   1
   1  16  -3  830.16  350.89  -2
   2 -16  -3  830.16  350.89   1
   1  17  -3  257.45  303.25  -2
   2 -17  -3  257.45  303.25   1
   0  17   3 -144.58  155.91  -2
  -3 -17   3 -144.58  155.91   1
   0  16   3  486.77  371.57  -2
  -3 -16   3  486.77  371.57   1
   0  15   3 1052.00  393.16  -2
  -3 -15   3 1052.00  393.16   1
   0  14   3  545.47  229.62  -2
  -3 -14   3  545.47  229.62   1
   0  13   3  974.71  355.68  -2
  -3 -13   3  974.71  355.68   1
   0  12   3 1873.24  436.00  -2
  -3 -12   3 1873.24  436.00   1
   0  11   3 3128.75  372.95  -2
  -3 -11   3 3128.75  372.95   1
   0  11   3 3957.74  609.31  -2
  -3 -11   3 3957.74  609.31   1
   0  10   3 1776.23  308.62  -2
  -3 -10   3 1776.23  308.62   1
   0  10   3 1935.54  393.45  -2
  -3 -10   3 1935.54  393.45   1
   0   9   3 5384.08  539.66  -2
  -3  -9   3 5384.08  539.66   1
   0   9   3 5896.88  647.72  -2
  -3  -9   3 5896.88  647.72   1
   0   8   3 1756.18  305.85  -2
  -3  -8   3 1756.18  305.85   1
   0   8   3 2770.25  399.00  -2
  -3  -8   3 2770.25  399.00   1
   0   7   3  955.84  207.97  -2
  -3  -7   3  955.84  207.97   1
   0   7   3 1314.95  262.23  -2
  -3  -7   3 1314.95  262.23   1
   0   6   3 5573.45  505.53  -2
  -3  -6   3 5573.45  505.53   1
   0   6   3 5952.56  504.26  -2
  -3  -6   3 5952.56  504.26   1
   0  -5  -3 3003.05  320.86  -2
   3   5  -3 3003.05  320.86   1
   0  -5  -3 3292.27  454.60  -2
   3   5  -3 3292.27  454.60   1
   0   5   3 3000.96  351.09  -2
  -3  -5   3 3000.96  351.09   1
   0   5   3 2861.63  325.77  -2
  -3  -5   3 2861.63  325.77   1
   0  -4  -3 5943.25  422.44  -2
   3   4  -3 5943.25  422.44   1
   0  -4  -3 5581.24  564.96  -2
   3   4  -3 5581.24  564.96   1
   0   4   3 5449.18  501.07  -2
  -3  -4   3 5449.18  501.07   1
   0   4   3 5722.25  397.85  -2
  -3  -4   3 5722.25  397.85   1
   0  -3  -3 1111.62  161.07  -2
   3   3  -3 1111.62  161.07   1
   0  -3  -3 1286.32  277.54  -2
   3   3  -3 1286.32  277.54   1
   0   3   3 1078.64  236.63  -2
  -3  -3   3 1078.64  236.63   1
   0   3   3 1175.55  151.30  -2
  -3  -3   3 1175.55  151.30   1
   0   2   3 1870.88  299.02  -2
  -3  -2   3 1870.88  299.02   1
   0   2   3 1650.44  149.76  -2
  -3  -2   3 1650.44  149.76   1
   0  -2  -3 1718.52  270.01  -2
   3   2  -3 1718.52  270.01   1
   0  -2  -3 1513.11  159.18  -2
   3   2  -3 1513.11  159.18   1
   0   1   3 1227.90  123.83  -2
  -3  -1   3 1227.90  123.83   1
   0   1   3 1392.15  249.88  -2
  -3  -1   3 1392.15  249.88   1
   0  -1  -3  926.27  117.69  -2
   3   1  -3  926.27  117.69   1
   0  -1  -3 1171.20  280.56  -2
   3   1  -3 1171.20  280.56   1
   0   0  -3   62.38  118.33  -2
   3   0  -3   62.38  118.33   1
   0   0   3   27.05   71.02  -2
  -3   0   3   27.05   71.02   1
   0   0   3  -44.32   35.16  -2
  -3   0   3  -44.32   35.16   1
   0  -1   3 1280.77  152.07  -2
  -3   1   3 1280.77  152.07   1
   0   1  -3 1276.99  265.92  -2
   3  -1  -3 1276.99  265.92   1
   0  -1   3  943.07  106.76  -2
  -3   1   3  943.07  106.76   1
   0  -1   3 1310.51  245.98  -2
  -3   1   3 1310.51  245.98   1
   0  -2   3 1503.46  170.23  -2
  -3   2   3 1503.46  170.23   1
   0  -2   3 1476.45  262.28  -2
  -3   2   3 1476.45  262.28   1
   0   2  -3 1369.55  165.25  -2
   3  -2  -3 1369.55  165.25   1
   0  -3   3 1140.75  236.53  -2
  -3   3   3 1140.75  236.53   1
   0  -3   3 1161.39  174.77  -2
  -3   3   3 1161.39  174.77   1
   0   3  -3  989.38  169.68  -2
   3  -3  -3  989.38  169.68   1
   0  -4   3 5968.81  529.31  -2
  -3   4   3 5968.81  529.31   1
   0  -4   3 6245.99  434.49  -2
  -3   4   3 6245.99  434.49   1
   0   4  -3 5269.12  420.39  -2
   3  -4  -3 5269.12  420.39   1
   0  -5   3 2729.99  375.25  -2
  -3   5   3 2729.99  375.25   1
   0  -5   3 3040.43  350.46  -2
  -3   5   3 3040.43  350.46   1
   0   5  -3 2545.34  339.42  -2
   3  -5  -3 2545.34  339.42   1
   0   5  -3 2876.21  365.88  -2
   3  -5  -3 2876.21  365.88   1
   0  -6   3 5600.60  504.16  -2
  -3   6   3 5600.60  504.16   1
   0   6  -3 5660.15  535.54  -2
   3  -6  -3 5660.15  535.54   1
   0   6  -3 6757.94  579.71  -2
   3  -6  -3 6757.94  579.71   1
   0   7  -3 1206.80  271.09  -2
   3  -7  -3 1206.80  271.09   1
   0  -7   3 1216.14  241.30  -2
  -3   7   3 1216.14  241.30   1
   0   7  -3  896.57  252.40  -2
   3  -7  -3  896.57  252.40   1
   0  -8   3 1815.22  297.82  -2
  -3   8   3 1815.22  297.82   1
   0   8  -3 2166.57  383.75  -2
   3  -8  -3 2166.57  383.75   1
   0   8  -3 2305.47  395.93  -2
   3  -8  -3 2305.47  395.93   1
   0  -9   3 6225.49  553.63  -2
  -3   9   3 6225.49  553.63   1
   0   9  -3 6592.38  713.79  -2
   3  -9  -3 6592.38  713.79   1
   0 -10   3 2073.72  308.15  -2
  -3  10   3 2073.72  308.15   1
   0  10  -3 2222.93  429.16  -2
   3 -10  -3 2222.93  429.16   1
   0 -11   3 3070.00  386.51  -2
  -3  11   3 3070.00  386.51   1
   0  11  -3 3501.40  599.80  -2
   3 -11  -3 3501.40  599.80   1
   0  12  -3 2369.65  516.76  -2
   3 -12  -3 2369.65  516.76   1
   0  13  -3  795.59  264.25  -2
   3 -13  -3  795.59  264.25   1
   0  14  -3  963.36  427.11  -2
   3 -14  -3  963.36  427.11   1
   0  15  -3  619.30  217.51  -2
   3 -15  -3  619.30  217.51   1
   0  16  -3   89.14  244.17  -2
   3 -16  -3   89.14  244.17   1
   0  17  -3  322.00  250.38  -2
   3 -17  -3  322.00  250.38   1
   1  17   3 1109.68  494.69  -2
  -4 -17   3 1109.68  494.69   1
   1  16   3  405.74  365.12  -2
  -4 -16   3  405.74  365.12   1
   1  15   3  418.97  247.26  -2
  -4 -15   3  418.97  247.26   1
   1  14   3  115.29  188.24  -2
  -4 -14   3  115.29  188.24   1
   1  13   3 1081.80  374.55  -2
  -4 -13   3 1081.80  374.55   1
   1  12   3  707.63  299.27  -2
  -4 -12   3  707.63  299.27   1
   1  11   3 5149.54  509.97  -2
  -4 -11   3 5149.54  509.97   1
   1  11   3 5383.71  677.19  -2
  -4 -11   3 5383.71  677.19   1
   1  10   3 4763.22  470.76  -2
  -4 -10   3 4763.22  470.76   1
   1  10   3 5968.80  679.37  -2
  -4 -10   3 5968.80  679.37   1
   1   9   3 3056.57  404.37  -2
  -4  -9   3 3056.57  404.37   1
   1   9   3 3056.33  463.65  -2
  -4  -9   3 3056.33  463.65   1
   1   8   3 -122.03  110.45  -2
  -4  -8   3 -122.03  110.45   1
   1   8   3  103.27   86.15  -2
  -4  -8   3  103.27   86.15   1
   1   7   3  805.46  197.75  -2
  -4  -7   3  805.46  197.75   1
   1   7   3 1132.59  266.76  -2
  -4  -7   3 1132.59  266.76   1
   1   6   3 6841.31  563.55  -2
  -4  -6   3 6841.31  563.55   1
   1   6   3 7381.19  576.26  -2
  -4  -6   3 7381.19  576.26   1
  -1  -5  -3  398.39  133.90  -2
   4   5  -3  398.39  133.90   1
   1   5   3  442.79  166.16  -2
  -4  -5   3  442.79  166.16   1
   1   5   3  300.96  124.89  -2
  -4  -5   3  300.96  124.89   1
  -1  -5  -3  547.46  216.88  -2
   4   5  -3  547.46  216.88   1
  -1  -4  -3 2576.79  380.19  -2
   4   4  -3 2576.79  380.19   1
   1   4   3 2871.65  356.52  -2
  -4  -4   3 2871.65  356.52   1
   1   4   3 2563.68  301.99  -2
  -4  -4   3 2563.68  301.99   1
  -1  -4  -3 2903.96  340.73  -2
   4   4  -3 2903.96  340.73   1
  -1  -3  -324930.60 1153.78  -2
   4   3  -324930.60 1153.78   1
   1   3   321872.70 1005.61  -2
  -4  -3   321872.70 1005.61   1
   1   3   322370.00  773.02  -2
  -4  -3   322370.00  773.02   1
  -1  -3  -321732.20  787.28  -2
   4   3  -321732.20  787.28   1
   1   2   312512.00  554.60  -2
  -4  -2   312512.00  554.60   1
   1   2   312636.10  766.04  -2
  -4  -2   312636.10  766.04   1
   1   2   311944.50  517.39  -2
  -4  -2   311944.50  517.39   1
  -1  -2  -313207.00  809.92  -2
   4   2  -313207.00  809.92   1
  -1  -2  -312072.20  574.53  -2
   4   2  -312072.20  574.53   1
   1   1   3 2596.26  251.19  -2
  -4  -1   3 2596.26  251.19   1
   1   1   3 2290.14  331.08  -2
  -4  -1   3 2290.14  331.08   1
  -1  -1  -3 1964.96  211.58  -2
   4   1  -3 1964.96  211.58   1
  -1  -1  -3 2709.10  363.44  -2
   4   1  -3 2709.10  363.44   1
  -1   0  -3   36.24  107.21  -2
   4   0  -3   36.24  107.21   1
   1   0   3   94.60   74.21  -2
  -4   0   3   94.60   74.21   1
   1   0   3   56.21   67.32  -2
  -4   0   3   56.21   67.32   1
   1   0   3  -18.10   40.27  -2
  -4   0   3  -18.10   40.27   1
  -1   1  -3 2136.38  326.79  -2
   4  -1  -3 2136.38  326.79   1
   1  -1   3 2800.43  363.93  -2
  -4   1   3 2800.43  363.93   1
   1  -1   3 2021.06  193.98  -2
  -4   1   3 2021.06  193.98   1
   1  -1   3 2344.28  253.59  -2
  -4   1   3 2344.28  253.59   1
   1  -2   312195.80  756.26  -2
  -4   2   312195.80  756.26   1
   1  -2   312065.10  526.01  -2
  -4   2   312065.10  526.01   1
   1  -2   310582.20  611.46  -2
  -4   2   310582.20  611.46   1
   1  -3   321574.90 1005.44  -2
  -4   3   321574.90 1005.44   1
   1  -3   320488.40  799.53  -2
  -4   3   320488.40  799.53   1
  -1   3  -319410.30  825.02  -2
   4  -3  -319410.30  825.02   1
   1  -4   3 2652.69  356.70  -2
  -4   4   3 2652.69  356.70   1
   1  -4   3 2596.69  307.26  -2
  -4   4   3 2596.69  307.26   1
  -1   4  -3 2481.55  332.26  -2
   4  -4  -3 2481.55  332.26   1
  -1   5  -3  246.45  107.99  -2
   4  -5  -3  246.45  107.99   1
  -1   5  -3  409.02  135.26  -2
   4  -5  -3  409.02  135.26   1
   1  -5   3  497.62  161.24  -2
  -4   5   3  497.62  161.24   1
   1  -6   3 6371.73  546.98  -2
  -4   6   3 6371.73  546.98   1
  -1   6  -3 8445.19  569.27  -2
   4  -6  -3 8445.19  569.27   1
  -1   6  -3 6415.38  567.40  -2
   4  -6  -3 6415.38  567.40   1
  -1   7  -3 1119.48  211.75  -2
   4  -7  -3 1119.48  211.75   1
   1  -7   3  940.46  204.21  -2
  -4   7   3  940.46  204.21   1
  -1   7  -3 1136.92  274.67  -2
   4  -7  -3 1136.92  274.67   1
  -1   8  -3  -33.84  142.39  -2
   4  -8  -3  -33.84  142.39   1
   1  -8   3  116.34   99.44  -2
  -4   8   3  116.34   99.44   1
  -1   8  -3   -6.81   62.52  -2
   4  -8  -3   -6.81   62.52   1
   1  -9   3 3212.73  396.84  -2
  -4   9   3 3212.73  396.84   1
  -1   9  -3 2901.01  466.30  -2
   4  -9  -3 2901.01  466.30   1
  -1  10  -3 5135.43  699.98  -2
   4 -10  -3 5135.43  699.98   1
   1 -10   3 4267.72  452.97  -2
  -4  10   3 4267.72  452.97   1
   1 -11   3 5314.18  507.35  -2
  -4  11   3 5314.18  507.35   1
  -1  11  -3 5303.31  745.42  -2
   4 -11  -3 5303.31  745.42   1
  -1  12  -3  624.63  276.32  -2
   4 -12  -3  624.63  276.32   1
  -1  13  -3 1007.33  399.14  -2
   4 -13  -3 1007.33  399.14   1
  -1  14  -3  375.28  313.79  -2
   4 -14  -3  375.28  313.79   1
  -1  15  -3  258.96  272.64  -2
   4 -15  -3  258.96  272.64   1
  -1  16  -3  237.54  333.60  -2
   4 -16  -3  237.54  333.60   1
  -1  17  -3 1375.51  466.71  -2
   4 -17  -3 1375.51  466.71   1
   2  17   3    0.50  184.74  -2
  -5 -17   3    0.50  184.74   1
   2  16   3  362.98  316.18  -2
  -5 -16   3  362.98  316.18   1
   2  15   3 -146.23  177.61  -2
  -5 -15   3 -146.23  177.61   1
   2  14   3  563.07  234.64  -2
  -5 -14   3  563.07  234.64   1
   2  13   3  811.15  303.58  -2
  -5 -13   3  811.15  303.58   1
   2  12   3 1421.53  427.17  -2
  -5 -12   3 1421.53  427.17   1
   2  11   3 6455.28  576.35  -2
  -5 -11   3 6455.28  576.35   1
   2  11   3 7084.48  791.31  -2
  -5 -11   3 7084.48  791.31   1
   2  10   3  939.54  221.93  -2
  -5 -10   3  939.54  221.93   1
   2  10   3  759.20  225.18  -2
  -5 -10   3  759.20  225.18   1
   2   9   3   -5.54   91.05  -2
  -5  -9   3   -5.54   91.05   1
   2   9   3   74.90  108.21  -2
  -5  -9   3   74.90  108.21   1
   2   8   3  657.84  193.61  -2
  -5  -8   3  657.84  193.61   1
   2   8   3  893.08  247.38  -2
  -5  -8   3  893.08  247.38   1
   2   7   3  292.29  165.68  -2
  -5  -7   3  292.29  165.68   1
   2   7   3  567.01  157.21  -2
  -5  -7   3  567.01  157.21   1
   2   6   310963.40  765.25  -2
  -5  -6   310963.40  765.25   1
   2   6   312131.40  803.44  -2
  -5  -6   312131.40  803.44   1
   2   5   3 1188.38  258.30  -2
  -5  -5   3 1188.38  258.30   1
   2   5   3 1560.61  290.09  -2
  -5  -5   3 1560.61  290.09   1
  -2  -5  -3 1580.31  326.60  -2
   5   5  -3 1580.31  326.60   1
  -2  -4  -3 4448.96  503.18  -2
   5   4  -3 4448.96  503.18   1
   2   4   3 3815.05  415.45  -2
  -5  -4   3 3815.05  415.45   1
   2   4   3 3712.85  440.59  -2
  -5  -4   3 3712.85  440.59   1
   2   4   3 3420.19  407.07  -2
  -5  -4   3 3420.19  407.07   1
  -2  -3  -3   64.59   62.90  -2
   5   3  -3   64.59   62.90   1
   2   3   3  123.77   59.56  -2
  -5  -3   3  123.77   59.56   1
   2   3   3   -1.55   89.92  -2
  -5  -3   3   -1.55   89.92   1
   2   3   3   13.52   92.04  -2
  -5  -3   3   13.52   92.04   1
  -2  -3  -3   36.90  115.28  -2
   5   3  -3   36.90  115.28   1
   2   2   3 2398.28  293.29  -2
  -5  -2   3 2398.28  293.29   1
  -2  -2  -3 2040.34  322.46  -2
   5   2  -3 2040.34  322.46   1
   2   2   3 2224.29  350.50  -2
  -5  -2   3 2224.29  350.50   1
  -2  -2  -3 2164.38  276.83  -2
   5   2  -3 2164.38  276.83   1
  -2  -1  -3  569.93  145.55  -2
   5   1  -3  569.93  145.55   1
   2   1   3  510.81  143.32  -2
  -5  -1   3  510.81  143.32   1
   2   1   3  582.14  159.05  -2
  -5  -1   3  582.14  159.05   1
  -2  -1  -3  753.06  202.75  -2
   5   1  -3  753.06  202.75   1
   2   0   3  104.02   87.05  -2
  -5   0   3  104.02   87.05   1
   2   0   3  -50.64   61.47  -2
  -5   0   3  -50.64   61.47   1
  -2   0  -3   75.21  118.08  -2
   5   0  -3   75.21  118.08   1
   2   0   3   25.21   75.65  -2
  -5   0   3   25.21   75.65   1
   2  -1   3  611.35  157.91  -2
  -5   1   3  611.35  157.91   1
  -2   1  -3  656.47  209.68  -2
   5  -1  -3  656.47  209.68   1
   2  -1   3  519.80  165.53  -2
  -5   1   3  519.80  165.53   1
   2  -1   3  486.47  122.58  -2
  -5   1   3  486.47  122.58   1
   2  -2   3 2016.73  324.92  -2
  -5   2   3 2016.73  324.92   1
   2  -2   3 1863.90  251.71  -2
  -5   2   3 1863.90  251.71   1
   2  -2   3 2111.20  291.13  -2
  -5   2   3 2111.20  291.13   1
   2  -3   3   -5.83   82.78  -2
  -5   3   3   -5.83   82.78   1
   2  -3   3  -42.94   66.76  -2
  -5   3   3  -42.94   66.76   1
   2  -4   3 4300.38  481.11  -2
  -5   4   3 4300.38  481.11   1
   2  -4   3 3396.57  367.64  -2
  -5   4   3 3396.57  367.64   1
  -2   4  -3 3719.12  427.65  -2
   5  -4  -3 3719.12  427.65   1
   2  -5   3 1547.38  291.18  -2
  -5   5   3 1547.38  291.18   1
  -2   5  -3 1484.55  302.80  -2
   5  -5  -3 1484.55  302.80   1
   2  -6   312038.70  794.06  -2
  -5   6   312038.70  794.06   1
  -2   6  -311400.40  841.91  -2
   5  -6  -311400.40  841.91   1
  -2   6  -312494.00  640.92  -2
   5  -6  -312494.00  640.92   1
  -2   7  -3  534.89  146.51  -2
   5  -7  -3  534.89  146.51   1
   2  -7   3  577.66  188.89  -2
  -5   7   3  577.66  188.89   1
  -2   7  -3  526.50  199.70  -2
   5  -7  -3  526.50  199.70   1
   2  -8   3  872.18  199.91  -2
  -5   8   3  872.18  199.91   1
  -2   8  -3 1035.28  311.54  -2
   5  -8  -3 1035.28  311.54   1
   2  -9   3  205.74  109.99  -2
  -5   9   3  205.74  109.99   1
  -2   9  -3 -160.15  147.87  -2
   5  -9  -3 -160.15  147.87   1
  -2  10  -3 1291.92  353.20  -2
   5 -10  -3 1291.92  353.20   1
   2 -10   3  848.88  188.02  -2
  -5  10   3  848.88  188.02   1
   2 -11   3 6177.63  543.51  -2
  -5  11   3 6177.63  543.51   1
  -2  11  -3 6617.24  834.14  -2
   5 -11  -3 6617.24  834.14   1
  -2  12  -3 1132.35  356.64  -2
   5 -12  -3 1132.35  356.64   1
  -2  13  -3  600.70  298.47  -2
   5 -13  -3  600.70  298.47   1
  -2  14  -3  441.23  294.51  -2
   5 -14  -3  441.23  294.51   1
  -2  15  -3  364.52  375.09  -2
   5 -15  -3  364.52  375.09   1
  -2  16  -3 1185.65  444.28  -2
   5 -16  -3 1185.65  444.28   1
   3  16   3 1645.94  449.96  -2
  -6 -16   3 1645.94  449.96   1
   3  15   3   60.04  245.05  -2
  -6 -15   3   60.04  245.05   1
   3  14   3  752.87  298.74  -2
  -6 -14   3  752.87  298.74   1
   3  13   3  355.39  191.31  -2
  -6 -13   3  355.39  191.31   1
  -3 -13  -3  834.52  320.34  -2
   6  13  -3  834.52  320.34   1
   3  12   3  331.11  241.74  -2
  -6 -12   3  331.11  241.74   1
   3  11   3 3342.68  431.14  -2
  -6 -11   3 3342.68  431.14   1
   3  11   3 3793.56  605.13  -2
  -6 -11   3 3793.56  605.13   1
   3  10   3 2082.94  346.96  -2
  -6 -10   3 2082.94  346.96   1
   3  10   3 2084.86  398.61  -2
  -6 -10   3 2084.86  398.61   1
   3   9   3 1271.17  274.20  -2
  -6  -9   3 1271.17  274.20   1
   3   9   3 1552.67  361.53  -2
  -6  -9   3 1552.67  361.53   1
   3   8   3  860.68  257.36  -2
  -6  -8   3  860.68  257.36   1
   3   8   3 1187.75  278.85  -2
  -6  -8   3 1187.75  278.85   1
   3   7   3  -14.66  106.48  -2
  -6  -7   3  -14.66  106.48   1
   3   7   3   73.22   73.84  -2
  -6  -7   3   73.22   73.84   1
   3   6   3   14.94  114.67  -2
  -6  -6   3   14.94  114.67   1
   3   6   3   31.07   86.65  -2
  -6  -6   3   31.07   86.65   1
  -3  -6  -3  -48.02  156.64  -2
   6   6  -3  -48.02  156.64   1
   3   5   3 3387.00  438.24  -2
  -6  -5   3 3387.00  438.24   1
  -3  -5  -3 3992.86  493.29  -2
   6   5  -3 3992.86  493.29   1
   3   5   3 2936.89  440.60  -2
  -6  -5   3 2936.89  440.60   1
   3   5   3 3245.30  420.79  -2
  -6  -5   3 3245.30  420.79   1
   3   4   3 2280.20  350.90  -2
  -6  -4   3 2280.20  350.90   1
  -3  -4  -3 1869.05  332.35  -2
   6   4  -3 1869.05  332.35   1
   3   4   3 2373.92  367.16  -2
  -6  -4   3 2373.92  367.16   1
   3   4   3 1950.25  365.41  -2
  -6  -4   3 1950.25  365.41   1
   3   3   327460.50 1138.68  -2
  -6  -3   327460.50 1138.68   1
   3   3   325597.30 1246.86  -2
  -6  -3   325597.30 1246.86   1
  -3  -3  -328226.80 1219.05  -2
   6   3  -328226.80 1219.05   1
   3   2   3 8113.53  607.87  -2
  -6  -2   3 8113.53  607.87   1
  -3  -2  -3 7876.54  652.16  -2
   6   2  -3 7876.54  652.16   1
  -3  -1  -313330.30  805.47  -2
   6   1  -313330.30  805.47   1
   3   1   314178.90  775.54  -2
  -6  -1   314178.90  775.54   1
  -3  -1  -311205.10  749.46  -2
   6   1  -311205.10  749.46   1
   3   0   3 -150.99  100.94  -2
  -6   0   3 -150.99  100.94   1
  -3   0  -3   35.35  118.63  -2
   6   0  -3   35.35  118.63   1
  -3   0  -3  -15.07   73.07  -2
   6   0  -3  -15.07   73.07   1
   3  -1   310131.90  660.41  -2
  -6   1   310131.90  660.41   1
   3  -1   313636.50  778.04  -2
  -6   1   313636.50  778.04   1
   3  -2   3 6683.94  548.21  -2
  -6   2   3 6683.94  548.21   1
   3  -2   3 8037.15  623.41  -2
  -6   2   3 8037.15  623.41   1
   3  -3   326688.00 1247.21  -2
  -6   3   326688.00 1247.21   1
   3  -3   324366.50 1203.39  -2
  -6   3   324366.50 1203.39   1
   3  -4   3 2117.51  368.61  -2
  -6   4   3 2117.51  368.61   1
   3  -4   3 2334.64  369.71  -2
  -6   4   3 2334.64  369.71   1
   3  -5   3 3342.56  446.79  -2
  -6   5   3 3342.56  446.79   1
  -3   5  -3 2368.13  432.51  -2
   6  -5  -3 2368.13  432.51   1
  -3   6  -3  -18.49   86.50  -2
   6  -6  -3  -18.49   86.50   1
  -3   6  -3  120.47   61.61  -2
   6  -6  -3  120.47   61.61   1
   3  -6   3 -126.26   87.41  -2
  -6   6   3 -126.26   87.41   1
  -3   7  -3   54.11   45.92  -2
   6  -7  -3   54.11   45.92   1
   3  -7   3 -198.04  116.61  -2
  -6   7   3 -198.04  116.61   1
  -3   7  -3   86.80   96.57  -2
   6  -7  -3   86.80   96.57   1
   3  -8   3  906.63  234.18  -2
  -6   8   3  906.63  234.18   1
  -3   8  -3  819.65  284.65  -2
   6  -8  -3  819.65  284.65   1
   3  -9   3 1210.66  262.01  -2
  -6   9   3 1210.66  262.01   1
  -3   9  -3 1391.93  388.04  -2
   6  -9  -3 1391.93  388.04   1
   3 -10   3 2308.76  370.65  -2
  -6  10   3 2308.76  370.65   1
  -3  10  -3 2444.26  517.51  -2
   6 -10  -3 2444.26  517.51   1
   3 -11   3 3247.71  420.96  -2
  -6  11   3 3247.71  420.96   1
  -3  11  -3 3690.46  674.74  -2
   6 -11  -3 3690.46  674.74   1
  -3  12  -3 -495.80  360.02  -2
   6 -12  -3 -495.80  360.02   1
  -3  13  -3  301.76  198.45  -2
   6 -13  -3  301.76  198.45   1
  -3  14  -3  983.97  403.25  -2
   6 -14  -3  983.97  403.25   1
  -3  15  -3  297.75  246.87  -2
   6 -15  -3  297.75  246.87   1
  -3  16  -3 1476.79  458.04  -2
   6 -16  -3 1476.79  458.04   1
   4  16   3  391.41  169.13  -2
  -7 -16   3  391.41  169.13   1
   4  15   3 1156.36  450.24  -2
  -7 -15   3 1156.36  450.24   1
   4  14   3  476.53  320.43  -2
  -7 -14   3  476.53  320.43   1
   4  13   3  535.95  266.56  -2
  -7 -13   3  535.95  266.56   1
  -4 -13  -3  640.60  301.20  -2
   7  13  -3  640.60  301.20   1
  -4 -12  -3  619.12  293.66  -2
   7  12  -3  619.12  293.66   1
   4  12   3  514.85  258.54  -2
  -7 -12   3  514.85  258.54   1
   4  11   3 2008.66  382.13  -2
  -7 -11   3 2008.66  382.13   1
   4  11   3 2379.44  474.88  -2
  -7 -11   3 2379.44  474.88   1
   4  10   3  339.27  226.05  -2
  -7 -10   3  339.27  226.05   1
   4  10   3  276.99  119.32  -2
  -7 -10   3  276.99  119.32   1
   4   9   3  465.58  214.74  -2
  -7  -9   3  465.58  214.74   1
   4   9   3  807.66  225.81  -2
  -7  -9   3  807.66  225.81   1
   4   8   3 3475.36  467.30  -2
  -7  -8   3 3475.36  467.30   1
   4   8   3 3676.21  548.43  -2
  -7  -8   3 3676.21  548.43   1
   4   7   3    1.38  125.13  -2
  -7  -7   3    1.38  125.13   1
   4   7   3   52.87  129.12  -2
  -7  -7   3   52.87  129.12   1
   4   6   3 1473.31  345.28  -2
  -7  -6   3 1473.31  345.28   1
   4   6   3 1236.08  313.30  -2
  -7  -6   3 1236.08  313.30   1
  -4  -6  -3 1729.95  354.64  -2
   7   6  -3 1729.95  354.64   1
   4   5   310350.80  849.96  -2
  -7  -5   310350.80  849.96   1
  -4  -5  -311727.10  852.54  -2
   7   5  -311727.10  852.54   1
   4   5   310244.00  829.56  -2
  -7  -5   310244.00  829.56   1
   4   4   3  214.55  137.88  -2
  -7  -4   3  214.55  137.88   1
  -4  -4  -3  181.85  191.63  -2
   7   4  -3  181.85  191.63   1
   4   3   3 4506.83  502.25  -2
  -7  -3   3 4506.83  502.25   1
  -4  -3  -3 4082.05  457.17  -2
   7   3  -3 4082.05  457.17   1
  -4  -2  -3 1171.66  243.17  -2
   7   2  -3 1171.66  243.17   1
   4   2   3 1039.14  255.58  -2
  -7  -2   3 1039.14  255.58   1
   4   1   3 1382.08  285.66  -2
  -7  -1   3 1382.08  285.66   1
  -4  -1  -3 1723.47  306.36  -2
   7   1  -3 1723.47  306.36   1
  -4   0  -3   -1.59  105.00  -2
   7   0  -3   -1.59  105.00   1
   4   0   3   80.68  107.62  -2
  -7   0   3   80.68  107.62   1
   4  -1   3 1490.59  297.29  -2
  -7   1   3 1490.59  297.29   1
   4  -2   3 1043.20  265.82  -2
  -7   2   3 1043.20  265.82   1
   4  -3   3 4236.64  505.89  -2
  -7   3   3 4236.64  505.89   1
   4  -4   3  138.43  131.49  -2
  -7   4   3  138.43  131.49   1
   4  -5   3 9872.73  869.65  -2
  -7   5   3 9872.73  869.65   1
  -4   6  -3 1105.69  287.94  -2
   7  -6  -3 1105.69  287.94   1
  -4   6  -3  834.26  123.15  -2
   7  -6  -3  834.26  123.15   1
   4  -6   3 1554.32  323.07  -2
  -7   6   3 1554.32  323.07   1
  -4   7  -3  262.83  204.64  -2
   7  -7  -3  262.83  204.64   1
   4  -7   3 -132.46  152.04  -2
  -7   7   3 -132.46  152.04   1
  -4   8  -3 3563.20  554.24  -2
   7  -8  -3 3563.20  554.24   1
   4  -8   3 3267.35  458.25  -2
  -7   8   3 3267.35  458.25   1
   4  -9   3  604.59  189.30  -2
  -7   9   3  604.59  189.30   1
  -4   9  -3 1111.42  406.56  -2
   7  -9  -3 1111.42  406.56   1
   4 -10   3  192.24  119.15  -2
  -7  10   3  192.24  119.15   1
  -4  10  -3  223.75  174.37  -2
   7 -10  -3  223.75  174.37   1
   4 -11   3 2438.32  395.84  -2
  -7  11   3 2438.32  395.84   1
  -4  11  -3 2017.24  570.41  -2
   7 -11  -3 2017.24  570.41   1
  -4  12  -3  487.20  359.07  -2
   7 -12  -3  487.20  359.07   1
  -4  13  -3  767.19  324.38  -2
   7 -13  -3  767.19  324.38   1
  -4  14  -3  571.30  288.47  -2
   7 -14  -3  571.30  288.47   1
  -4  15  -3 1102.81  412.38  -2
   7 -15  -3 1102.81  412.38   1
  -4  16  -3  773.42  447.31  -2
   7 -16  -3  773.42  447.31   1
   5  16   3  407.00  159.85  -2
  -8 -16   3  407.00  159.85   1
   5  15   3   57.25  230.30  -2
  -8 -15   3   57.25  230.30   1
   5  14   3    9.18  197.28  -2
  -8 -14   3    9.18  197.28   1
   5  13   3  338.95  165.51  -2
  -8 -13   3  338.95  165.51   1
  -5 -13  -3  185.96  155.11  -2
   8  13  -3  185.96  155.11   1
  -5 -12  -3  477.97  307.34  -2
   8  12  -3  477.97  307.34   1
   5  12   3  421.55  232.92  -2
  -8 -12   3  421.55  232.92   1
[truncated: 328,096 more chars]
