# Supplementary material for: Crystal structure of 3-chloro-N-(2-nitro­phen­yl)benzamide
Source: Acta Crystallogr E Crystallogr Commun. 2015 Aug 22;71(Pt 9):o674. doi: 10.1107/S2056989015014620 (PMC4555397; doi:10.1107/S2056989015014620)
Supplement: Supplementary file 2 [file e-71-0o674-Isup2.hkl]

data_I                                                                          
_shelx_title ' rodolfo  in P 21/a'                                              
_shelx_refln_list_code          4                                               
_shelx_F_calc_maximum      238.33                                               
_exptl_crystal_F_000       568.00                                               
_reflns_d_resolution_high  0.7330                                               
                                                                                
loop_                                                                           
 _space_group_symop_operation_xyz                                               
 'x, y, z'                                                                      
 '-x, y+1/2, -z+1/2'                                                            
 '-x, -y, -z'                                                                   
 'x, -y-1/2, z-1/2'                                                             
                                                                                
_cell_length_a    12.6300                                                       
_cell_length_b    14.1462                                                       
_cell_length_c     6.7797                                                       
_cell_angle_alpha  90.000                                                       
_cell_angle_beta  105.475                                                       
_cell_angle_gamma  90.000                                                       
                                                                                
_shelx_F_squared_multiplier     1.000                                           
                                                                                
loop_                                                                           
 _refln_index_h                                                                 
 _refln_index_k                                                                 
 _refln_index_l                                                                 
 _refln_F_squared_calc                                                          
 _refln_F_squared_meas                                                          
 _refln_F_squared_sigma                                                         
 _refln_observed_status                                                         
   0   4   0        389.64        349.41        32.30 o                         
   0  -4   0        389.64        356.77        24.54 o                         
   0  -4   0        389.64        357.10        31.33 o                         
   0   4   0        389.64        397.17        23.96 o                         
   0   6   0          0.29         10.15         5.30 o                         
   0  -6   0          0.29         26.48        14.00 o                         
   0  -8   0       2375.25       2679.50       127.63 o                         
   0   8   0       2375.25       2809.13        84.40 o                         
   0 -10   0          0.14        -14.93        14.93 o                         
   0  10   0          0.14         -7.89         7.89 o                         
   0  12   0         39.69         51.67        14.27 o                         
   0 -12   0         39.69         30.54        17.90 o                         
   0 -14   0        466.82        562.80        83.99 o                         
   0 -16   0        329.40        418.79        73.68 o                         
  -1 -17   0          7.98         21.73        15.44 o                         
  -1 -16   0         13.14         21.86        20.30 o                         
  -1 -15   0         83.37         45.26        34.97 o                         
  -1 -14   0         15.70         21.95        18.03 o                         
   1  13   0          4.15         13.44        13.30 o                         
  -1 -13   0          4.15        -12.58        14.45 o                         
  -1 -12   0        414.35        475.78        68.14 o                         
   1  12   0        414.35        572.63        50.82 o                         
   1  11   0        485.82        605.70        51.26 o                         
  -1 -11   0        485.82        521.39        67.18 o                         
  -1 -10   0        103.68        125.07        31.37 o                         
   1  10   0        103.68        146.98        23.88 o                         
   1   9   0        333.08        381.15        37.54 o                         
  -1  -9   0        333.08        348.60        47.93 o                         
   1   8   0         53.60         37.67        13.04 o                         
  -1  -8   0         53.60         37.16        17.65 o                         
   1   7   0          0.63         12.39         9.34 o                         
  -1  -7   0          0.63         -6.83         8.98 o                         
  -1  -6   0        463.82        468.79        45.36 o                         
   1   6   0        463.82        480.12        38.82 o                         
   1   5   0        662.95        651.89        41.20 o                         
  -1  -5   0        662.95        733.95        52.20 o                         
   1   5   0        662.95        690.08        50.01 o                         
   1   4   0        139.39        146.72        21.78 o                         
  -1  -4   0        139.39        109.41        17.18 o                         
   1   4   0        139.39        134.09        17.90 o                         
   1   3   0         28.12         23.65        10.42 o                         
  -1  -3   0         28.12         47.60        14.63 o                         
   1   3   0         28.12         36.83        12.30 o                         
   1   2   0       2276.06       2399.75        62.49 o                         
   1   2   0       2276.06       2109.15        58.73 o                         
   1  -3   0         28.12         28.91        12.66 o                         
  -1   3   0         28.12         22.34         7.77 o                         
  -1   4   0        139.39        125.77        20.57 o                         
   1  -4   0        139.39        123.54        22.81 o                         
   1  -5   0        662.95        521.92        25.36 o                         
   1  -5   0        662.95        730.38        51.90 o                         
  -1   5   0        662.95        697.48        50.35 o                         
  -1   5   0        662.95        701.79        24.84 o                         
   1  -6   0        463.82        371.82        23.95 o                         
   1  -6   0        463.82        559.64        52.54 o                         
  -1   6   0        463.82        500.86        23.90 o                         
   1  -7   0          0.63          4.13        11.18 o                         
  -1   7   0          0.63         -4.83         5.15 o                         
   1  -8   0         53.60         26.74        15.49 o                         
  -1   8   0         53.60         28.24         6.83 o                         
  -1   9   0        333.08        322.67        25.25 o                         
   1  -9   0        333.08        378.67        52.30 o                         
  -1  10   0        103.68        127.32        16.33 o                         
   1 -10   0        103.68         65.65        27.06 o                         
   1 -11   0        485.81        463.40        68.40 o                         
  -1  11   0        485.81        550.81        35.14 o                         
   1 -12   0        414.35        437.63        69.77 o                         
   1 -13   0          4.15         -0.55        18.38 o                         
   1 -14   0         15.70         -6.61        26.66 o                         
   1 -15   0         83.37         66.50        30.46 o                         
   1 -16   0         13.14         -8.91        24.97 o                         
   1 -17   0          7.98         -7.81        29.60 o                         
  -2 -17   0         30.25         80.42        38.42 o                         
  -2 -16   0          5.08         22.64        22.96 o                         
  -2 -15   0          0.62          7.96        24.79 o                         
  -2 -14   0         12.22         17.92        18.55 o                         
  -2 -13   0        143.28        168.78        43.50 o                         
   2  13   0        143.28        190.21        32.75 o                         
  -2 -12   0        345.04        374.54        57.26 o                         
   2  12   0        345.04        467.45        51.45 o                         
   2  11   0        161.15        222.72        35.63 o                         
  -2 -11   0        161.15        157.83        36.89 o                         
  -2 -10   0        253.81        238.69        42.02 o                         
   2  10   0        253.81        239.03        35.76 o                         
  -2  -9   0          7.68         -2.06        12.63 o                         
   2   9   0          7.68         21.35        11.81 o                         
  -2  -8   0        158.11        164.90        32.40 o                         
   2   8   0        158.11        198.74        29.67 o                         
  -2  -7   0        793.67        810.12        65.70 o                         
   2   7   0        793.67        774.39        57.43 o                         
   2   6   0       2269.86       2318.60        95.33 o                         
  -2  -6   0       2269.86       2458.19       108.69 o                         
   2   5   0       4639.95       4897.24       144.67 o                         
   2   5   0       4639.95       4679.55       129.71 o                         
   2   5   0       4639.95       4758.14       145.40 o                         
  -2  -5   0       4639.95       4670.18       140.84 o                         
   2   4   0        148.21        152.98        22.70 o                         
   2   4   0        148.21        113.11        20.71 o                         
  -2  -4   0        148.21        143.32        23.29 o                         
  -2  -3   0        698.26        626.54        44.78 o                         
  -2  -3   0        698.26        661.81        45.93 o                         
   2   3   0        698.26        661.14        45.91 o                         
   2   3   0        698.26        678.79        45.95 o                         
  -2  -2   0        681.53        700.71        42.78 o                         
   2   2   0        681.53        702.99        40.38 o                         
   2   2   0        681.53        701.65        43.78 o                         
   2   1   0       2372.93       2359.24        69.31 o                         
  -2  -1   0       2372.93       2450.73        68.86 o                         
   2   1   0       2372.93       2542.15        67.99 o                         
  -2   0   0        250.90        266.79        18.92 o                         
  -2   0   0        250.90        283.60        22.65 o                         
  -2   1   0       2372.93       2496.84        49.20 o                         
  -2   1   0       2372.93       2666.80        72.42 o                         
  -2   1   0       2372.93       2559.83        69.69 o                         
  -2   2   0        681.53        847.17        44.60 o                         
   2  -2   0        681.53        797.19        45.20 o                         
   2  -3   0        698.26        669.57        47.30 o                         
  -2   3   0        698.26        668.16        43.76 o                         
   2  -4   0        148.21        147.33        22.30 o                         
  -2   4   0        148.21        165.33        25.72 o                         
   2  -5   0       4639.95       4979.44       143.33 o                         
  -2   5   0       4639.95       4835.56       143.52 o                         
   2  -6   0       2269.86       2580.17       111.82 o                         
   2  -7   0        793.67        790.06        69.85 o                         
   2  -8   0        158.11        163.02        34.60 o                         
   2  -9   0          7.68         25.20        22.75 o                         
   2 -10   0        253.81        313.74        53.61 o                         
   2 -11   0        161.15        181.50        41.03 o                         
   2 -12   0        345.04        349.30        57.86 o                         
   2 -13   0        143.28        210.16        45.80 o                         
   2 -14   0         12.22          6.20        20.69 o                         
   2 -15   0          0.62        -17.79        22.67 o                         
   2 -16   0          5.08         19.02        23.82 o                         
   2 -17   0         30.25         32.37        25.57 o                         
  -3 -17   0         33.00         61.31        35.47 o                         
  -3 -16   0          0.52        -27.95        27.95 o                         
  -3 -15   0         69.94         65.12        23.58 o                         
   3  14   0        673.01        996.53        86.33 o                         
  -3 -14   0        673.01        735.61        94.79 o                         
  -3 -13   0        212.36        152.06        41.44 o                         
   3  13   0        212.36        224.46        40.59 o                         
   3  12   0        436.21        589.71        62.63 o                         
  -3 -12   0        436.21        426.85        64.80 o                         
  -3 -11   0        435.32        539.34        69.57 o                         
   3  11   0        435.32        531.09        60.79 o                         
   3  10   0          8.65          9.27         9.14 o                         
  -3 -10   0          8.65          5.13        12.72 o                         
   3   9   0         68.35         60.63        19.37 o                         
  -3  -9   0         68.35         67.17        25.95 o                         
  -3  -8   0       1043.59       1123.09        87.33 o                         
   3   8   0       1043.59       1169.70        83.11 o                         
   3   7   0       1612.20       1615.14        94.44 o                         
  -3  -7   0       1612.20       1581.19        96.69 o                         
   3   6   0       1703.34       1885.82        96.24 o                         
  -3  -6   0       1703.34       1940.44       102.66 o                         
  -3  -5   0         70.51         76.31        21.11 o                         
   3   5   0         70.51         59.07        19.21 o                         
   3   4   0         42.00         40.45        13.14 o                         
  -3  -4   0         42.00         35.93        14.32 o                         
   3   4   0         42.00         49.09        17.91 o                         
  -3  -3   0          0.69         -0.24        10.18 o                         
   3   3   0          0.69         -5.89         7.85 o                         
   3   3   0          0.69        -10.27        12.12 o                         
   3   2   0       1716.87       1662.48        72.46 o                         
  -3  -2   0       1716.87       1685.05        74.23 o                         
   3   2   0       1716.87       1565.26        74.67 o                         
   3   2   0       1716.87       1670.03        76.29 o                         
   3   1   0       4213.41       4268.61       107.74 o                         
   3   1   0       4213.41       4388.75       111.66 o                         
  -3  -1   0       4213.41       4203.28       108.98 o                         
  -3   0   0       1649.17       1877.54        73.60 o                         
  -3   0   0       1649.17       1708.53        61.25 o                         
   3   0   0       1649.17       1787.02        60.55 o                         
   3   0   0       1649.17       1837.29        74.18 o                         
   3  -1   0       4213.41       4444.32       114.04 o                         
  -3   1   0       4213.41       4498.11       114.39 o                         
   3  -1   0       4213.41       4565.27        88.16 o                         
  -3   1   0       4213.41       4357.00        85.21 o                         
  -3   2   0       1716.87       1692.30        71.93 o                         
  -3   2   0       1716.87       1670.05        47.53 o                         
  -3   2   0       1716.87       1626.33        77.23 o                         
   3  -2   0       1716.87       1841.97        73.82 o                         
  -3   3   0          0.69          5.62         8.57 o                         
   3  -3   0          0.69          3.36        10.71 o                         
   3  -4   0         42.00         53.60        17.62 o                         
  -3   4   0         42.00         44.24        13.72 o                         
   3  -5   0         70.51         90.86        21.87 o                         
   3  -6   0       1703.34       1875.10       107.04 o                         
   3  -6   0       1703.34       1146.00        29.98 o                         
   3  -7   0       1612.21       1791.64       103.88 o                         
   3  -8   0       1043.59       1208.74        93.73 o                         
   3  -9   0         68.35         50.42        20.33 o                         
   3 -10   0          8.66         20.32        14.90 o                         
   3 -11   0        435.32        538.49        73.59 o                         
   3 -12   0        436.21        502.12        72.98 o                         
   3 -13   0        212.36        197.65        48.54 o                         
   3 -14   0        673.01        791.92       100.12 o                         
   3 -15   0         69.94         87.86        31.43 o                         
   3 -16   0          0.52         56.57        36.70 o                         
   3 -17   0         33.00        117.15        46.66 o                         
  -4 -17   0         11.20         -9.21        22.52 o                         
  -4 -16   0         65.82        146.30        48.63 o                         
  -4 -15   0         18.98         80.09        36.04 o                         
  -4 -14   0        161.08        177.76        51.91 o                         
   4  14   0        161.08        179.61        41.38 o                         
  -4 -13   0          8.34         14.25        18.19 o                         
   4  13   0          8.34         21.60        15.00 o                         
   4  12   0        533.64        609.10        71.65 o                         
  -4 -12   0        533.64        518.61        72.68 o                         
  -4 -11   0        427.46        430.29        64.52 o                         
   4  11   0        427.46        510.90        62.55 o                         
  -4 -10   0        760.95        785.46        82.00 o                         
   4  10   0        760.95        854.16        78.85 o                         
   4   9   0         55.50         70.70        24.22 o                         
  -4  -9   0         55.50         53.30        24.83 o                         
  -4  -8   0        609.12        547.98        64.93 o                         
   4   8   0        609.12        547.95        60.68 o                         
   4   7   0         23.26         46.97        18.95 o                         
  -4  -7   0         23.26         54.04        19.41 o                         
   4   6   0       1461.59       1506.57        94.83 o                         
  -4  -6   0       1461.59       1585.49        98.84 o                         
  -4  -5   0          7.70         13.88        13.17 o                         
   4   5   0          7.70          4.88        13.04 o                         
  -4  -4   0       4502.37       4750.24       153.15 o                         
   4   4   0       4502.37       5057.94       161.77 o                         
   4   3   0        602.48        691.09        56.64 o                         
  -4  -3   0        602.48        658.10        55.40 o                         
   4   3   0        602.48        695.13        54.35 o                         
   4   3   0        602.48        640.20        55.03 o                         
   4   2   0        847.59        924.23        58.84 o                         
   4   2   0        847.59        873.87        62.01 o                         
  -4  -2   0        847.59        919.24        59.80 o                         
   4   2   0        847.59        827.02        59.26 o                         
   4   1   0        776.56        782.75        51.68 o                         
   4   1   0        776.56        842.42        57.93 o                         
  -4  -1   0        776.56        790.35        54.24 o                         
   4   0   0       4287.91       5055.74       141.06 o                         
   4   0   0       4287.91       4407.33       114.72 o                         
  -4   0   0       4287.91       4722.71       133.26 o                         
   4  -1   0        776.56        784.66        54.93 o                         
  -4   1   0        776.56        775.57        43.06 o                         
   4  -1   0        776.56        853.33        45.49 o                         
  -4   1   0        776.56        859.33        58.29 o                         
  -4   2   0        847.59        844.12        62.65 o                         
  -4   2   0        847.59        893.93        59.61 o                         
  -4   2   0        847.59        853.44        40.61 o                         
   4  -3   0        602.48        723.71        55.01 o                         
  -4   3   0        602.48        675.58        33.55 o                         
  -4   3   0        602.48        631.41        58.78 o                         
  -4   3   0        602.48        669.10        53.70 o                         
  -4   4   0       4502.37       4669.48        85.80 o                         
   4  -4   0       4502.37       5500.26       162.89 o                         
   4  -5   0          7.70         22.48        15.86 o                         
   4  -6   0       1461.60       1838.91       106.11 o                         
   4  -7   0         23.26         78.83        26.23 o                         
   4  -7   0         23.26         30.64         5.50 o                         
   4  -8   0        609.12        605.25        71.98 o                         
   4  -9   0         55.50         68.29        35.75 o                         
   4 -10   0        760.95        832.15        90.20 o                         
   4 -11   0        427.46        455.80        72.96 o                         
   4 -12   0        533.64        491.52        76.77 o                         
   4 -13   0          8.34          3.18        23.58 o                         
   4 -14   0        161.08        170.44        45.63 o                         
   4 -15   0         18.98         18.26        24.73 o                         
   4 -16   0         65.82         40.00        18.35 o                         
   4 -17   0         11.20        -23.39        30.82 o                         
  -5 -16   0          7.87        -29.38        29.38 o                         
  -5 -15   0        275.47        350.36        65.10 o                         
   5  14   0          9.66         18.20        16.31 o                         
  -5 -14   0          9.66         28.03        19.64 o                         
   5  13   0        164.77        263.20        52.89 o                         
  -5 -13   0        164.77        205.04        47.23 o                         
   5  12   0          2.47         -4.16        13.61 o                         
  -5 -12   0          2.47         13.25        13.22 o                         
  -5 -11   0        145.28        168.81        39.89 o                         
   5  11   0        145.28        185.53        42.65 o                         
   5  10   0         96.77        110.39        34.59 o                         
  -5 -10   0         96.77        114.87        26.27 o                         
  -5  -9   0        683.35        715.65        76.97 o                         
   5   9   0        683.35        728.32        79.65 o                         
  -5  -8   0        213.88        272.91        49.21 o                         
   5   8   0        213.88        267.01        46.42 o                         
   5   7   0       1162.51       1214.46        96.17 o                         
  -5  -7   0       1162.51       1255.87        95.63 o                         
  -5  -6   0         65.71         16.65        16.26 o                         
   5   6   0         65.71         68.30        23.03 o                         
  -5  -6   0         65.71         43.86        21.15 o                         
   5   5   0        195.24        246.15        39.19 o                         
  -5  -5   0        195.24        229.93        39.34 o                         
  -5  -4   0        188.77        203.21        36.45 o                         
   5   4   0        188.77        185.33        33.42 o                         
  -5  -3   0          0.09          7.33        12.27 o                         
   5   3   0          0.09        -15.98        15.98 o                         
  -5  -2   0        922.21        994.53        69.85 o                         
   5   2   0        922.21       1013.46        73.65 o                         
  -5  -1   0       1477.90       1518.10        83.87 o                         
   5   1   0       1477.90       1583.42        89.14 o                         
   5   1   0       1477.90       1563.62        79.82 o                         
   5   0   0       3397.51       3756.71       116.40 o                         
  -5   0   0       3397.51       3881.64       134.35 o                         
   5  -1   0       1477.90       1675.95        72.90 o                         
  -5   1   0       1477.90       1654.39        88.42 o                         
  -5   2   0        922.21       1072.62        73.25 o                         
  -5   2   0        922.21       1049.63        52.05 o                         
   5  -2   0        922.21       1129.76        55.93 o                         
  -5   3   0          0.09         12.49        13.90 o                         
  -5   3   0          0.09          7.38         6.39 o                         
  -5   4   0        188.77        206.01        19.94 o                         
  -5   4   0        188.77        227.37        33.00 o                         
   5  -4   0        188.77        182.39        33.06 o                         
   5  -5   0        195.24        210.54        41.30 o                         
  -5   5   0        195.24        216.64        19.65 o                         
  -5   6   0         65.71         41.02         8.54 o                         
   5  -6   0         65.71         64.68        25.61 o                         
   5  -7   0       1162.51       1414.51       100.47 o                         
   5  -7   0       1162.51        972.72        45.01 o                         
   5  -8   0        213.88        116.76        15.26 o                         
   5  -8   0        213.88        121.98        11.46 o                         
   5  -9   0        683.35        728.99        85.69 o                         
   5 -10   0         96.77         83.70        29.58 o                         
   5 -11   0        145.28        180.21        44.95 o                         
   5 -12   0          2.47         12.42        21.86 o                         
   5 -13   0        164.77        284.76        62.11 o                         
   5 -14   0          9.66         36.20        33.22 o                         
   5 -15   0        275.47        296.78        63.51 o                         
   5 -16   0          7.87         13.00        35.14 o                         
  -6 -16   0         96.66         76.75        30.25 o                         
  -6 -15   0        305.09        273.62        62.02 o                         
   6  15   0        305.09        415.95        70.04 o                         
   6  14   0          7.93          5.18        14.73 o                         
  -6 -14   0          7.93        -19.55        26.66 o                         
  -6 -13   0        216.16        223.53        59.08 o                         
   6  13   0        216.16        258.60        58.23 o                         
   6  12   0          0.90          3.50        19.62 o                         
  -6 -12   0          0.90         39.38        31.51 o                         
  -6 -11   0        173.98        202.20        46.67 o                         
   6  11   0        173.98        224.59        48.01 o                         
   6  10   0        102.27        127.07        36.75 o                         
  -6 -10   0        102.27        114.72        35.05 o                         
   6   9   0         12.91         23.00        21.61 o                         
  -6  -9   0         12.91         13.43        13.57 o                         
   6   8   0          1.34          4.66        14.63 o                         
  -6  -8   0          1.34         -4.99        22.62 o                         
  -6  -7   0       1391.33       1609.08       116.10 o                         
  -6  -7   0       1391.33       1315.63       107.32 o                         
   6   7   0       1391.33       1359.73       111.51 o                         
   6   6   0          8.11         21.34        18.49 o                         
  -6  -6   0          8.11         -2.43         9.67 o                         
   6   5   0        266.76        266.00        44.18 o                         
  -6  -5   0        266.76        210.47        42.15 o                         
   6   4   0        107.03        135.12        30.40 o                         
  -6  -4   0        107.03        137.00        31.24 o                         
  -6  -3   0         28.92         13.74        12.56 o                         
   6   3   0         28.92         10.93        15.94 o                         
   6   2   0        324.77        369.04        50.15 o                         
  -6  -2   0        324.77        386.16        48.63 o                         
  -6  -1   0        303.88        366.26        43.70 o                         
   6   1   0        303.88        378.74        49.57 o                         
   6   0   0        420.70        459.91        43.73 o                         
  -6   0   0        420.70        440.75        50.07 o                         
   6   0   0        420.70        406.19        49.37 o                         
  -6   1   0        303.88        407.45        48.67 o                         
   6  -1   0        303.88        403.81        39.62 o                         
  -6   2   0        324.77        437.60        48.46 o                         
   6  -2   0        324.77        351.78        35.44 o                         
  -6   3   0         28.92         25.32        10.49 o                         
  -6   3   0         28.92         25.25        18.59 o                         
  -6   4   0        107.03        177.92        21.02 o                         
  -6   4   0        107.03        157.82        33.62 o                         
  -6   5   0        266.76        289.98        43.51 o                         
  -6   5   0        266.76        256.11        22.25 o                         
   6  -6   0          8.11         39.94        24.58 o                         
  -6   6   0          8.11         10.19         4.23 o                         
   6  -7   0       1391.34       1537.37       116.10 o                         
   6  -7   0       1391.34       1482.37        64.79 o                         
   6  -8   0          1.34          4.96        11.42 o                         
   6  -8   0          1.34         17.01         7.69 o                         
  -6   8   0          1.34          3.92         2.53 o                         
   6  -9   0         12.91          4.09        13.83 o                         
  -6   9   0         12.91          4.89         3.43 o                         
   6  -9   0         12.91         22.45         6.97 o                         
   6 -10   0        102.27        136.80        40.47 o                         
   6 -11   0        173.98        204.44        51.26 o                         
   6 -12   0          0.90          6.87        15.09 o                         
   6 -13   0        216.16        182.21        52.48 o                         
   6 -14   0          7.93         14.15        20.46 o                         
   6 -15   0        305.09        308.23        70.62 o                         
   6 -16   0         96.66        172.03        56.23 o                         
  -7 -15   0          3.64          7.30        15.46 o                         
   7  15   0          3.64         -5.91        14.04 o                         
   7  14   0         48.36         65.81        32.43 o                         
  -7 -14   0         48.36         42.72        31.00 o                         
   7  13   0          2.54        -12.64        14.31 o                         
  -7 -13   0          2.54         22.97        14.29 o                         
   7  12   0        153.15        226.21        51.65 o                         
  -7 -12   0        153.15        246.93        58.61 o                         
   7  11   0        275.70        319.05        61.32 o                         
  -7 -11   0        275.70        284.22        56.90 o                         
  -7 -10   0        967.24       1037.26       103.59 o                         
   7  10   0        967.24        991.16       106.88 o                         
   7   9   0         57.32         69.90        28.54 o                         
  -7  -9   0         57.32        106.06        40.19 o                         
  -7  -8   0       2351.22       2477.11       156.44 o                         
   7   8   0       2351.22       2648.24       160.71 o                         
   7   7   0        137.62        148.91        39.30 o                         
  -7  -7   0        137.62        116.01        32.70 o                         
   7   6   0       1283.91       1352.24       111.75 o                         
  -7  -6   0       1283.91       1049.55       100.39 o                         
   7   5   0       1179.12       1258.86       106.61 o                         
  -7  -5   0       1179.12       1117.62        94.18 o                         
  -7  -4   0        490.81        469.50        62.47 o                         
   7   4   0        490.81        501.43        66.82 o                         
  -7  -3   0        129.52        110.73        26.24 o                         
   7   3   0        129.52        154.27        36.83 o                         
   7   2   0        964.29        993.57        86.84 o                         
  -7  -2   0        964.29        948.48        83.30 o                         
  -7  -1   0         37.08         28.47        14.62 o                         
   7   1   0         37.08         35.19        19.60 o                         
  -7   0   0        579.35        602.54        64.59 o                         
   7   0   0        579.35        645.99        63.09 o                         
  -7   1   0         37.08         34.58        15.66 o                         
   7  -1   0         37.08         27.18        11.41 o                         
   7  -1   0         37.08         50.35        15.75 o                         
   7  -2   0        964.29       1004.10        78.00 o                         
  -7   2   0        964.29       1113.06        85.47 o                         
   7  -2   0        964.29       1075.92        67.70 o                         
  -7   3   0        129.52        175.41        33.86 o                         
   7  -3   0        129.52        150.31        29.10 o                         
   7  -4   0        490.81        531.58        52.23 o                         
  -7   4   0        490.81        520.92        61.48 o                         
   7  -5   0       1179.12       1219.04        78.39 o                         
  -7   5   0       1179.12       1287.81        98.40 o                         
  -7   6   0       1283.91       1361.51       104.31 o                         
   7  -6   0       1283.91       1206.65        76.19 o                         
   7  -7   0        137.62        135.77        22.73 o                         
  -7   7   0        137.62        100.16        12.11 o                         
   7  -7   0        137.62        197.50        42.65 o                         
  -7   7   0        137.62        190.83        42.00 o                         
   7  -8   0       2351.23       2234.75        85.30 o                         
   7  -8   0       2351.23       2751.82       162.58 o                         
   7  -9   0         57.32         79.42        28.39 o                         
   7 -10   0        967.24       1113.53       110.60 o                         
   7 -11   0        275.70        305.86        61.99 o                         
   7 -12   0        153.15        155.33        46.73 o                         
   7 -13   0          2.54        -23.30        23.30 o                         
   7 -14   0         48.36         44.46        43.35 o                         
   7 -15   0          3.64         31.67        22.48 o                         
   8  15   0          2.98         51.27        19.69 o                         
  -8 -15   0          2.98        -18.72        18.72 o                         
   8  14   0        377.80        576.11        90.00 o                         
  -8 -14   0        377.80        354.53        70.54 o                         
  -8 -13   0        107.85         30.16        21.06 o                         
   8  13   0        107.85        136.50        36.27 o                         
  -8 -12   0        105.93         97.37        36.35 o                         
   8  12   0        105.93        101.67        38.61 o                         
  -8 -11   0        131.52        122.07        42.22 o                         
   8  11   0        131.52        159.52        45.55 o                         
  -8 -10   0          7.94        -20.65        20.65 o                         
   8  10   0          7.94        -12.04        19.49 o                         
   8   9   0         60.53         67.03        29.06 o                         
  -8  -9   0         60.53         17.23        18.31 o                         
  -8  -8   0       1989.67       2311.27       160.42 o                         
   8   8   0       1989.67       2299.45       156.89 o                         
   8   7   0         99.51         73.55        29.69 o                         
  -8  -7   0         99.51         55.42        25.52 o                         
  -8  -6   0        371.73        357.14        59.61 o                         
   8   6   0        371.73        407.64        64.71 o                         
   8   5   0         19.08         17.01        18.62 o                         
  -8  -5   0         19.08          1.28        12.40 o                         
   8   4   0         20.40         25.66        20.06 o                         
  -8  -4   0         20.40         -4.84        17.44 o                         
  -8  -3   0         82.23         81.00        28.77 o                         
   8   3   0         82.23         79.07        29.02 o                         
  -8  -2   0          9.35          1.28        16.30 o                         
   8   2   0          9.35         25.79        16.64 o                         
  -8  -1   0         67.56         64.43        22.15 o                         
   8   1   0         67.56         54.92        20.84 o                         
   8   0   0       1258.98       1408.38       101.87 o                         
  -8   0   0       1258.98       1446.40       100.92 o                         
   8  -1   0         67.56         68.19        22.87 o                         
  -8   1   0         67.56         75.73        25.14 o                         
  -8   2   0          9.35          5.26        11.01 o                         
   8  -2   0          9.35          1.84        10.12 o                         
  -8   3   0         82.23         81.64        24.06 o                         
   8  -3   0         82.23         85.54        22.67 o                         
  -8   4   0         20.40         26.05        15.10 o                         
   8  -4   0         20.40         32.13        18.75 o                         
   8  -5   0         19.08         18.77         8.63 o                         
  -8   5   0         19.08         26.76        19.86 o                         
  -8   6   0        371.73        441.58        63.87 o                         
   8  -6   0        371.73        394.96        47.97 o                         
   8  -7   0         99.51        108.40        24.40 o                         
  -8   7   0         99.51         90.14        30.27 o                         
   8  -8   0       1989.67       1997.43        90.91 o                         
  -8   8   0       1989.67       2180.69       151.36 o                         
   8  -9   0         60.53         29.37        15.01 o                         
  -8   9   0         60.53         45.98        23.50 o                         
   8 -10   0          7.95        -34.52        34.52 o                         
   8 -11   0        131.52        125.85        41.91 o                         
   8 -12   0        105.93        156.14        41.59 o                         
   8 -13   0        107.85        128.91        43.25 o                         
   8 -14   0        377.80        333.21        72.85 o                         
   8 -15   0          2.98         -9.25        27.17 o                         
   9  15   0         42.17         55.64        25.08 o                         
   9  14   0         65.29        142.60        48.37 o                         
  -9 -14   0         65.29        130.27        49.81 o                         
   9  13   0         97.16        153.27        48.37 o                         
  -9 -13   0         97.16        180.60        51.92 o                         
   9  12   0          3.58         21.30        24.73 o                         
  -9 -12   0          3.58        -14.40        30.86 o                         
  -9 -11   0         62.68         76.41        32.69 o                         
   9  11   0         62.68         81.72        33.39 o                         
  -9 -10   0         18.69         -0.91        19.15 o                         
   9  10   0         18.69         59.82        27.03 o                         
  -9  -9   0        206.35         88.10        42.35 o                         
  -9  -9   0        206.35        190.51        46.39 o                         
   9   9   0        206.35        242.91        59.08 o                         
  -9  -8   0         86.70         41.75        26.22 o                         
   9   8   0         86.70         60.88        27.86 o                         
  -9  -7   0         20.09         14.63        13.27 o                         
   9   7   0         20.09         19.11        18.83 o                         
  -9  -6   0          4.23         -7.42        20.71 o                         
   9   6   0          4.23        -12.51        20.68 o                         
   9   5   0         27.86         12.74        18.70 o                         
  -9  -5   0         27.86         31.17        15.18 o                         
  -9  -4   0        164.94        170.55        43.97 o                         
   9   4   0        164.94        159.60        41.59 o                         
   9   3   0         19.49         18.79        13.04 o                         
  -9  -3   0         19.49         44.37        24.02 o                         
  -9  -2   0       2489.84       2414.06       146.03 o                         
   9   2   0       2489.84       2637.93       157.54 o                         
   9   1   0       1484.01       1565.22       118.53 o                         
  -9  -1   0       1484.01       1517.57       113.63 o                         
  -9   0   0         13.73         -9.27        17.20 o                         
   9   0   0         13.73        -12.64        12.64 o                         
   9  -1   0       1484.01       1551.46       115.18 o                         
  -9   1   0       1484.01       1622.34       118.13 o                         
  -9   2   0       2489.84       2809.29       157.98 o                         
   9  -2   0       2489.84       2612.10       143.11 o                         
   9  -3   0         19.49         19.03        15.48 o                         
  -9   3   0         19.49         45.20        25.01 o                         
  -9   4   0        164.94        167.84        40.80 o                         
   9  -4   0        164.94        173.32        37.11 o                         
   9  -5   0         27.86         31.94        19.87 o                         
  -9   5   0         27.86         13.02        13.20 o                         
  -9   6   0          4.23         28.68        20.89 o                         
   9  -6   0          4.23         -2.65        11.63 o                         
  -9   7   0         20.09         46.88        29.34 o                         
   9  -7   0         20.09         17.81         9.11 o                         
  -9   8   0         86.70        100.41        36.50 o                         
  -9   9   0        206.35        237.01        50.33 o                         
  -9  10   0         18.69         44.53        34.14 o                         
  -9  11   0         62.68         32.85        29.45 o                         
   9 -12   0          3.58         30.19        23.89 o                         
  -9  12   0          3.58         26.49        20.02 o                         
   9 -13   0         97.16         94.07        33.35 o                         
  -9  13   0         97.16        159.94        48.25 o                         
   9 -14   0         65.29         93.51        37.54 o                         
  10  15   0         79.50        127.83        49.04 o                         
  10  14   0        133.56        236.31        62.95 o                         
 -10 -13   0         72.80         49.33        16.72 o                         
  10  13   0         72.80        201.82        55.24 o                         
 -10 -12   0          5.81         -6.42        34.41 o                         
  10  12   0          5.81         -0.05        13.84 o                         
  10  11   0        146.60        193.92        52.95 o                         
 -10 -11   0        146.60        192.95        54.28 o                         
  10  10   0         85.81        110.33        41.73 o                         
 -10 -10   0         85.81          2.50        24.38 o                         
 -10  -9   0        165.28        137.35        32.70 o                         
  10   9   0        165.28        192.59        52.87 o                         
 -10  -9   0        165.28        122.68        38.23 o                         
  10   8   0         77.96         92.51        38.66 o                         
 -10  -8   0         77.96         80.98        38.93 o                         
  10   7   0        142.18        186.89        52.72 o                         
 -10  -7   0        142.18         95.52        42.16 o                         
  10   6   0        476.25        535.27        82.92 o                         
 -10  -6   0        476.25        447.77        71.39 o                         
  10   5   0         25.57         20.89        22.62 o                         
 -10  -5   0         25.57         -0.48        12.45 o                         
  10   4   0         23.02         -0.05        16.23 o                         
 -10  -4   0         23.02        -12.30        19.71 o                         
 -10  -3   0       1826.01       1925.27       140.96 o                         
  10   3   0       1826.01       1916.42       147.16 o                         
  10   2   0         19.72         47.68        29.56 o                         
 -10  -2   0         19.72         -3.53        22.01 o                         
  10   1   0         85.89         52.07        27.36 o                         
 -10  -1   0         85.89        121.84        38.96 o                         
  10   0   0         48.17         39.37        16.09 o                         
 -10   0   0         48.17         56.26        24.91 o                         
  10  -1   0         85.89         78.73        29.19 o                         
 -10   1   0         85.89         65.17        30.99 o                         
  10  -2   0         19.72          6.50        14.90 o                         
 -10   2   0         19.72          5.07        14.34 o                         
  10  -3   0       1826.01       1783.25       127.19 o                         
 -10   3   0       1826.01       2016.13       144.03 o                         
  10  -4   0         23.02         20.44        17.27 o                         
 -10   4   0         23.02         39.60        24.38 o                         
 -10   5   0         25.57          2.79        16.87 o                         
  10  -5   0         25.57         25.73        17.47 o                         
 -10   6   0        476.25        618.21        86.61 o                         
  10  -6   0        476.25        536.40        64.22 o                         
  10  -7   0        142.18        144.20        30.73 o                         
 -10   7   0        142.18        169.01        40.14 o                         
 -10   8   0         77.96         83.57        35.18 o                         
 -10   9   0        165.28        168.41        50.61 o                         
 -10  10   0         85.81        134.74        44.52 o                         
 -10  11   0        146.60        162.53        50.86 o                         
 -10  12   0          5.81        -20.28        27.82 o                         
 -10  13   0         72.80         82.39        31.74 o                         
  11  13   0        135.48        168.13        57.09 o                         
 -11 -12   0         41.27         36.41        30.39 o                         
  11  12   0         41.27         26.10        26.35 o                         
 -11 -11   0         22.74         69.05        43.68 o                         
  11  11   0         22.74         56.94        30.73 o                         
 -11 -10   0         54.75         -7.54        26.15 o                         
  11  10   0         54.75         40.84        26.78 o                         
 -11 -10   0         54.75         39.72        32.12 o                         
  11   9   0         46.07         38.58        21.65 o                         
 -11  -9   0         46.07         -4.73        16.23 o                         
 -11  -9   0         46.07         33.95        26.95 o                         
 -11  -8   0         58.95         45.96        37.53 o                         
  11   8   0         58.95         48.17        25.63 o                         
  11   7   0         21.45         -6.74        27.00 o                         
 -11  -7   0         21.45         -8.87        18.82 o                         
  11   6   0        384.54        452.32        79.02 o                         
 -11  -6   0        384.54        224.44        57.24 o                         
  11   5   0         40.00         42.10        31.66 o                         
 -11  -5   0         40.00         17.90        26.17 o                         
  11   4   0         19.32         -8.33        17.93 o                         
 -11  -4   0         19.32         11.07        21.68 o                         
 -11  -3   0         14.46         -3.48        16.64 o                         
  11   3   0         14.46         14.66        15.72 o                         
  11   2   0        711.58        655.79        91.33 o                         
 -11  -2   0        711.58        691.91        88.96 o                         
  11   1   0        124.03        120.08        35.15 o                         
 -11  -1   0        124.03        121.66        35.44 o                         
 -11   0   0       2977.49       2933.94       175.85 o                         
  11   0   0       2977.49       3016.17       187.31 o                         
 -11   1   0        124.03        124.31        39.36 o                         
  11  -1   0        124.03        113.11        34.73 o                         
 -11   2   0        711.58        725.88        88.39 o                         
  11  -2   0        711.58        686.88        87.03 o                         
 -11   3   0         14.46        -19.02        19.02 o                         
  11  -3   0         14.46        -19.50        19.50 o                         
 -11   4   0         19.32         64.25        30.95 o                         
  11  -4   0         19.32         25.80        22.19 o                         
 -11   5   0         40.00         42.39        26.58 o                         
  11  -5   0         40.00         28.29        17.53 o                         
  11  -6   0        384.54        351.76        58.30 o                         
 -11   6   0        384.54        484.26        77.01 o                         
 -11   7   0         21.45         21.92        15.93 o                         
 -11   8   0         58.95         67.51        39.84 o                         
 -11   9   0         46.07         32.85        18.09 o                         
 -11  10   0         54.75         51.60        40.69 o                         
 -11  11   0         22.74         35.08        21.00 o                         
 -11  12   0         41.27         26.32        19.50 o                         
  12  11   0         17.04          7.78        22.42 o                         
 -12 -11   0         17.04         25.87        24.36 o                         
 -12 -10   0         72.31         49.35        32.07 o                         
 -12 -10   0         72.31          8.03        20.37 o                         
 -12  -9   0        273.79        320.23        71.02 o                         
  12   9   0        273.79        320.00        74.29 o                         
 -12  -9   0        273.79        177.59        52.24 o                         
 -12  -8   0         75.54         76.04        38.61 o                         
  12   8   0         75.54         93.81        36.33 o                         
 -12  -7   0         66.60         54.50        34.72 o                         
  12   7   0         66.60         86.19        43.24 o                         
 -12  -6   0         87.28         33.73        20.70 o                         
  12   6   0         87.28         79.53        30.61 o                         
  12   5   0        145.65        191.14        52.26 o                         
 -12  -5   0        145.65        126.28        44.32 o                         
  12   4   0          7.51          5.73        21.94 o                         
 -12  -4   0          7.51         10.38        13.61 o                         
  12   3   0         31.81         43.28        28.28 o                         
 -12  -3   0         31.81         26.23        28.39 o                         
  12   2   0        426.49        371.72        73.59 o                         
 -12  -2   0        426.49        382.24        70.30 o                         
 -12  -1   0         73.39         61.47        27.26 o                         
  12   1   0         73.39         64.12        22.61 o                         
 -12   0   0        190.72        188.00        43.26 o                         
  12   0   0        190.72        156.18        43.81 o                         
  12  -1   0         73.39        104.26        33.76 o                         
 -12   1   0         73.39         62.85        23.89 o                         
 -12   2   0        426.49        425.90        70.44 o                         
  12  -2   0        426.49        398.87        71.93 o                         
 -12   3   0         31.81         34.37        23.43 o                         
  12  -3   0         31.81         54.81        26.92 o                         
 -12   4   0          7.51         13.63        26.91 o                         
  12  -4   0          7.51         12.48        16.12 o                         
  12  -5   0        145.65        130.12        38.30 o                         
 -12   5   0        145.65        210.39        54.43 o                         
 -12   6   0         87.28         99.81        38.99 o                         
  12  -6   0         87.28         75.67        31.29 o                         
 -12   7   0         66.60        159.19        48.09 o                         
 -12   8   0         75.54        143.36        52.61 o                         
 -12   9   0        273.79        408.06        82.68 o                         
 -12  10   0         72.31         65.64        35.36 o                         
 -12  11   0         17.04         16.41        29.46 o                         
 -13  -9   0         14.02        -19.95        19.95 o                         
  13   9   0         14.02        -17.13        23.00 o                         
  13   8   0          2.81         23.24        31.61 o                         
 -13  -8   0          2.81         57.33        29.28 o                         
 -13  -7   0        282.17        266.12        61.85 o                         
  13   7   0        282.17        266.65        69.50 o                         
 -13  -6   0         68.30         81.89        35.25 o                         
  13   6   0         68.30         75.53        48.39 o                         
 -13  -5   0        237.07        175.97        51.84 o                         
  13   5   0        237.07        205.53        61.25 o                         
 -13  -4   0         24.52         -9.21        30.40 o                         
  13   4   0         24.52         31.35        32.69 o                         
  13   3   0         54.35         79.12        37.35 o                         
 -13  -3   0         54.35         26.99        27.49 o                         
  13   2   0          0.12        -13.85        30.50 o                         
 -13  -2   0          0.12         -9.82        15.36 o                         
  13   1   0        272.58        295.41        60.54 o                         
 -13  -1   0        272.58        258.20        60.82 o                         
  13   0   0         33.05         52.96        28.01 o                         
 -13   0   0         33.05         80.57        38.46 o                         
 -13   1   0        272.58        276.21        59.11 o                         
  13  -1   0        272.58        373.93        70.50 o                         
 -13   2   0          0.12         18.20        24.65 o                         
  13  -2   0          0.12         -9.13        19.44 o                         
 -13   3   0         54.35         86.68        33.15 o                         
  13  -3   0         54.35         71.54        35.36 o                         
  13  -4   0         24.52         16.97        14.78 o                         
 -13   4   0         24.52         -8.50        15.79 o                         
 -13   5   0        237.07        292.93        69.23 o                         
  13  -5   0        237.07        221.34        50.87 o                         
 -13   6   0         68.30         38.27        20.16 o                         
 -13   7   0        282.17        352.95        75.02 o                         
 -13   8   0          2.81        -28.94        31.00 o                         
 -13   9   0         14.02         71.13        32.12 o                         
 -14  -7   0        178.21         87.87        34.59 o                         
  14   7   0        178.21        178.26        58.25 o                         
  14   6   0         13.06        -22.86        22.86 o                         
 -14  -6   0         13.06         93.18        36.88 o                         
  14   5   0         38.49         44.88        37.28 o                         
 -14  -5   0         38.49         38.02        27.06 o                         
  14   4   0          0.11        -16.37        16.37 o                         
 -14  -4   0          0.11         14.64        19.86 o                         
  14   3   0         22.03         46.79        25.41 o                         
 -14  -3   0         22.03         -5.30        18.52 o                         
  14   2   0        285.72        224.51        61.51 o                         
 -14  -2   0        285.72        287.83        75.71 o                         
 -14  -1   0         53.81         50.66        26.21 o                         
  14   1   0         53.81         60.97        34.84 o                         
  14   0   0         71.50         79.06        33.33 o                         
 -14   0   0         71.50         33.28        34.51 o                         
 -14   1   0         53.81         78.66        38.11 o                         
  14  -1   0         53.81         75.11        37.93 o                         
 -14   2   0        285.72        355.46        71.28 o                         
  14  -2   0        285.72        284.73        63.85 o                         
 -14   3   0         22.03          4.20        17.93 o                         
  14  -3   0         22.03         10.44        17.33 o                         
  14  -4   0          0.11        -10.06        17.10 o                         
 -14   4   0          0.11         -3.07        21.35 o                         
 -14   5   0         38.49         96.50        44.31 o                         
 -14   6   0         13.06         15.36        23.63 o                         
 -14   7   0        178.21        284.09        72.41 o                         
  15   4   0         80.82         74.65        33.29 o                         
  15   3   0         68.74        101.74        43.86 o                         
 -15  -3   0         68.74        138.39        55.22 o                         
  15   2   0         68.40         38.60        22.41 o                         
 -15  -2   0         68.40         89.90        36.48 o                         
  15   1   0          1.56         22.60        27.23 o                         
 -15  -1   0          1.56        -42.54        42.54 o                         
 -15   0   0        911.52        873.47       119.21 o                         
  15   0   0        911.52        876.19       116.66 o                         
 -15   1   0          1.56          8.77        24.50 o                         
  15  -1   0          1.56         10.43        15.25 o                         
 -15   2   0         68.40         85.29        34.34 o                         
  15  -2   0         68.40         54.84        31.42 o                         
 -15   3   0         68.74         74.76        20.55 o                         
  15  -3   0         68.74        114.64        38.40 o                         
  16   0   0         50.75         67.82        26.45 o                         
  16  -1   0        127.40        109.95        49.29 o                         
  16  -2   0         13.86         75.06        45.67 o                         
  15  -2   1          2.35         -4.82        17.93 o                         
  15  -1   1         53.07        121.91        48.97 o                         
  15   1   1         53.07         73.69        35.45 o                         
  15   2   1          2.35         16.50        24.05 o                         
 -14   5  -1         98.85        157.51        52.38 o                         
 -14   4  -1        174.75        266.35        61.39 o                         
  14  -3   1         70.04         96.57        34.53 o                         
 -14   3  -1         70.04         88.14        32.63 o                         
 -14   2  -1         59.95        110.68        30.87 o                         
  14  -2   1         59.95         51.73        26.20 o                         
  14  -1   1         48.18         32.62        16.73 o                         
 -14   1  -1         48.18         23.31        16.30 o                         
  14   1   1         48.18         57.33        35.35 o                         
 -14  -1  -1         48.18         40.09        18.08 o                         
  14   2   1         59.95         71.53        35.97 o                         
 -14  -2  -1         59.95         80.03        41.17 o                         
  14   3   1         70.04         61.77        38.14 o                         
 -14  -3  -1         70.04         55.14        33.34 o                         
  14   4   1        174.75        191.68        58.70 o                         
 -14  -4  -1        174.75         91.60        37.62 o                         
 -14  -5  -1         98.85         75.93        48.20 o                         
  14   5   1         98.85        148.82        54.35 o                         
 -13   8  -1        145.98        202.42        55.57 o                         
 -13   7  -1         29.31         28.92        26.75 o                         
 -13   6  -1        108.83        185.76        58.87 o                         
 -13   5  -1        304.32        437.65        78.46 o                         
 -13   4  -1        112.12        140.19        41.84 o                         
  13  -4   1        112.12        143.14        41.23 o                         
  13  -3   1        280.57        321.17        56.64 o                         
 -13   3  -1        280.57        295.00        59.85 o                         
  13  -2   1         46.24         60.67        24.92 o                         
 -13   2  -1         46.24         84.71        31.24 o                         
  13  -1   1        108.17        140.31        44.59 o                         
 -13   1  -1        108.17        115.57        36.58 o                         
  13   1   1        108.17        123.24        41.10 o                         
 -13  -1  -1        108.17        136.74        43.68 o                         
 -13  -2  -1         46.24         48.64        31.83 o                         
  13   2   1         46.24         38.89        34.39 o                         
 -13  -3  -1        280.57        330.43        66.77 o                         
  13   3   1        280.57        334.70        74.57 o                         
 -13  -4  -1        112.12         63.62        31.79 o                         
  13   4   1        112.12        105.03        43.07 o                         
 -13  -5  -1        304.32        241.13        66.72 o                         
  13   5   1        304.32        332.04        73.16 o                         
  13   6   1        108.83        152.13        56.76 o                         
 -13  -6  -1        108.83         44.16        36.61 o                         
  13   7   1         29.31         21.42        19.18 o                         
 -13  -7  -1         29.31         59.96        35.76 o                         
 -13  -8  -1        145.97         90.35        46.80 o                         
  13   8   1        145.97        174.38        60.31 o                         
 -12  10  -1         46.36         97.54        34.72 o                         
 -12   9  -1        212.92        370.07        75.36 o                         
 -12   8  -1         46.93         51.13        18.89 o                         
 -12   7  -1         28.48         13.30        19.78 o                         
 -12   6  -1         65.28         91.48        37.20 o                         
  12  -5   1        332.71        318.35        59.60 o                         
 -12   5  -1        332.71        319.67        63.27 o                         
  12  -4   1         43.21         75.39        32.61 o                         
 -12   4  -1         43.21         44.52        29.06 o                         
 -12   3  -1        196.37        285.35        60.96 o                         
  12  -3   1        196.37        184.92        44.85 o                         
  12  -2   1         87.30        162.09        43.02 o                         
 -12   2  -1         87.30        100.52        37.74 o                         
  12  -1   1         34.32         51.26        28.46 o                         
 -12   1  -1         34.32         56.53        27.37 o                         
  12   1   1         34.32         19.17        23.46 o                         
 -12  -1  -1         34.32         40.70        23.23 o                         
 -12  -2  -1         87.30        101.83        36.12 o                         
  12   2   1         87.30        100.65        34.88 o                         
 -12  -3  -1        196.37        138.10        41.38 o                         
  12   3   1        196.37        199.25        50.01 o                         
  12   4   1         43.21         37.99        18.70 o                         
 -12  -4  -1         43.21         78.53        37.16 o                         
 -12  -5  -1        332.71        231.07        63.38 o                         
  12   5   1        332.71        350.01        73.59 o                         
  12   6   1         65.28         68.88        35.17 o                         
 -12  -6  -1         65.28         49.88        23.33 o                         
  12   7   1         28.48         20.18        24.37 o                         
 -12  -7  -1         28.48          1.75        21.38 o                         
  12   8   1         46.93         94.36        40.85 o                         
 -12  -8  -1         46.93         14.47        18.91 o                         
 -12  -9  -1        212.92         84.03        38.77 o                         
  12   9   1        212.92        321.73        75.68 o                         
 -12  -9  -1        212.92        247.72        71.20 o                         
  12  10   1         46.36         46.81        32.82 o                         
 -12 -10  -1         46.36         41.62        31.28 o                         
 -12 -10  -1         46.36         48.93        34.12 o                         
 -11  11  -1         15.34         44.32        32.19 o                         
 -11  10  -1        223.82        258.76        66.97 o                         
 -11   9  -1         11.86         22.02        14.08 o                         
 -11   8  -1         54.92        118.22        46.35 o                         
 -11   7  -1         18.59         23.34        18.38 o                         
 -11   6  -1        200.77        273.62        55.60 o                         
  11  -6   1        200.77        215.30        41.19 o                         
 -11   5  -1         95.49         98.41        23.78 o                         
  11  -5   1         95.49        114.00        31.86 o                         
  11  -4   1        435.25        465.83        68.64 o                         
 -11   4  -1        435.25        479.69        73.56 o                         
 -11   3  -1        139.30        160.64        40.84 o                         
  11  -3   1        139.30        182.97        40.73 o                         
 -11   2  -1        402.82        462.15        66.24 o                         
  11  -2   1        402.82        439.53        65.24 o                         
  11  -1   1        260.63        298.75        57.94 o                         
 -11   1  -1        260.63        264.11        52.46 o                         
  11   1   1        260.63        320.83        58.76 o                         
 -11  -1  -1        260.63        252.44        54.86 o                         
 -11  -2  -1        402.82        390.64        68.19 o                         
  11   2   1        402.82        444.13        71.21 o                         
 -11  -3  -1        139.30        133.38        47.64 o                         
  11   3   1        139.30        155.47        47.54 o                         
  11   4   1        435.25        499.54        79.68 o                         
 -11  -4  -1        435.25        413.85        74.48 o                         
 -11  -5  -1         95.49         54.72        29.32 o                         
  11   5   1         95.49         90.95        32.64 o                         
  11   6   1        200.77        283.24        63.78 o                         
 -11  -6  -1        200.77        195.13        49.54 o                         
  11   7   1         18.59         20.54        25.12 o                         
 -11  -7  -1         18.59          3.87        16.36 o                         
  11   8   1         54.92         61.63        34.93 o                         
 -11  -8  -1         54.92         41.95        18.52 o                         
 -11  -9  -1         11.86        -29.98        29.98 o                         
  11   9   1         11.86         -9.60        18.27 o                         
 -11  -9  -1         11.86        -21.21        21.21 o                         
  11  10   1        223.82        317.93        72.44 o                         
 -11 -10  -1        223.82        185.99        61.43 o                         
 -11 -10  -1        223.82        181.05        54.94 o                         
 -11 -11  -1         15.34         28.73        27.12 o                         
  11  11   1         15.34         66.54        39.23 o                         
  11  12   1         48.24         56.46        32.36 o                         
 -10  13  -1         10.44          4.53        23.04 o                         
 -10  12  -1         99.30         90.73        38.11 o                         
 -10  11  -1         21.66         -8.39        21.64 o                         
 -10  10  -1        391.32        366.15        75.69 o                         
 -10   9  -1        136.74        130.16        42.31 o                         
 -10   8  -1        148.99        209.41        55.46 o                         
 -10   7  -1        169.60        211.25        53.80 o                         
  10  -6   1        513.44        580.69        64.60 o                         
 -10   6  -1        513.44        539.03        80.93 o                         
 -10   5  -1        116.09         97.05        28.01 o                         
 -10   5  -1        116.09        117.97        37.45 o                         
  10  -5   1        116.09        103.88        29.94 o                         
  10  -4   1         72.22         67.53        23.92 o                         
 -10   4  -1         72.22         54.88        19.35 o                         
 -10   4  -1         72.22         91.19        25.76 o                         
  10  -3   1        273.59        284.95        49.74 o                         
 -10   3  -1        273.59        305.71        55.64 o                         
  10  -2   1        683.64        670.45        76.48 o                         
 -10   2  -1        683.64        675.45        83.87 o                         
 -10   1  -1        766.27        781.73        85.50 o                         
  10  -1   1        766.27        817.02        83.47 o                         
  10   1   1        766.27        807.82        87.98 o                         
 -10  -1  -1        766.27        825.41        94.19 o                         
 -10  -2  -1        683.64        689.39        84.04 o                         
  10   2   1        683.64        708.66        85.23 o                         
  10   3   1        273.59        252.97        53.08 o                         
 -10  -3  -1        273.59        266.51        56.37 o                         
  10   4   1         72.22         61.69        34.73 o                         
 -10  -4  -1         72.22         50.18        29.13 o                         
 -10  -5  -1        116.09         41.88        21.09 o                         
  10   5   1        116.09        120.65        40.11 o                         
 -10  -6  -1        513.43        468.43        76.55 o                         
  10   6   1        513.43        544.38        83.06 o                         
  10   7   1        169.60        202.35        50.55 o                         
 -10  -7  -1        169.60         88.69        36.86 o                         
  10   8   1        148.99        187.81        53.00 o                         
 -10  -8  -1        148.99        107.72        39.07 o                         
 -10  -9  -1        136.74        100.54        32.13 o                         
  10   9   1        136.74        145.88        47.95 o                         
 -10  -9  -1        136.74        131.25        45.36 o                         
 -10 -10  -1        391.32        320.62        65.64 o                         
  10  10   1        391.32        486.81        87.40 o                         
 -10 -11  -1         21.66         92.12        44.85 o                         
  10  11   1         21.66         48.06        32.02 o                         
  10  12   1         99.30        186.94        53.01 o                         
 -10 -12  -1         99.30        130.60        50.00 o                         
  10  13   1         10.44         28.87        20.81 o                         
  10  14   1          3.07        -11.12        16.68 o                         
  -9  14  -1         24.60         37.12        33.88 o                         
  -9  13  -1         20.35         -4.04        18.67 o                         
  -9  12  -1          6.13         -8.66        15.31 o                         
  -9  11  -1        231.76        200.90        55.96 o                         
  -9  10  -1         38.56         37.30        33.51 o                         
  -9   9  -1        150.00        214.07        50.14 o                         
  -9   8  -1        180.35        230.64        53.84 o                         
  -9   7  -1         51.28         39.88        21.97 o                         
   9  -7   1         51.28         78.07        22.05 o                         
  -9   6  -1         60.51         41.15        23.74 o                         
  -9   6  -1         60.51         65.83        19.01 o                         
   9  -6   1         60.51         63.89        21.04 o                         
   9  -5   1        350.23        390.20        52.53 o                         
  -9   5  -1        350.23        400.53        47.68 o                         
  -9   5  -1        350.23        435.90        64.59 o                         
  -9   4  -1        428.57        439.43        31.75 o                         
   9  -4   1        428.57        442.51        54.99 o                         
  -9   4  -1        428.57        441.57        52.58 o                         
  -9   4  -1        428.57        501.67        67.35 o                         
  -9   3  -1       2200.43       2382.62       151.61 o                         
  -9   3  -1       2200.43       2387.59       125.50 o                         
  -9   3  -1       2200.43       2109.62        55.65 o                         
   9  -3   1       2200.43       2325.89       133.99 o                         
  -9   2  -1        410.56        459.87        65.09 o                         
   9  -2   1        410.56        404.84        57.47 o                         
  -9   2  -1        410.56        433.92        56.08 o                         
  -9   1  -1        325.09        365.99        56.96 o                         
  -9   1  -1        325.09        343.30        52.51 o                         
   9  -1   1        325.09        323.26        48.90 o                         
   9   1   1        325.09        391.80        57.52 o                         
  -9  -1  -1        325.09        331.28        53.31 o                         
  -9  -2  -1        410.56        411.30        66.67 o                         
   9   2   1        410.56        427.29        62.47 o                         
   9   3   1       2200.43       2355.28       152.79 o                         
  -9  -3  -1       2200.43       2090.43       150.10 o                         
   9   4   1        428.57        375.14        64.52 o                         
  -9  -4  -1        428.57        379.68        64.24 o                         
  -9  -5  -1        350.23        312.34        61.84 o                         
   9   5   1        350.23        380.23        66.04 o                         
  -9  -6  -1         60.51         30.24        16.53 o                         
   9   6   1         60.51         99.72        36.48 o                         
  -9  -7  -1         51.28          6.92        15.06 o                         
   9   7   1         51.28         50.96        19.67 o                         
   9   8   1        180.35        217.27        54.47 o                         
  -9  -8  -1        180.35         69.82        34.00 o                         
   9   9   1        150.00        117.85        41.74 o                         
  -9  -9  -1        150.00        132.86        42.04 o                         
  -9  -9  -1        150.00         54.09        32.54 o                         
  -9 -10  -1         38.56         27.99        22.38 o                         
   9  10   1         38.56         54.12        30.35 o                         
   9  11   1        231.77        243.77        58.94 o                         
  -9 -11  -1        231.77        245.38        56.66 o                         
  -9 -12  -1          6.13         17.59        20.83 o                         
   9  12   1          6.13         13.56        18.91 o                         
  -9 -13  -1         20.35         38.10        28.90 o                         
   9  13   1         20.35         30.20        28.31 o                         
   9  14   1         24.60          9.12        17.06 o                         
   9  15   1          7.87         31.92        29.96 o                         
   8 -14   1         32.92         -0.21        16.13 o                         
   8 -13   1         71.15         57.61        31.56 o                         
   8 -12   1         86.55        127.20        47.19 o                         
  -8  11  -1        499.14        508.11        77.77 o                         
   8 -11   1        499.14        565.76        88.82 o                         
  -8  10  -1         54.18         70.09        34.75 o                         
  -8   9  -1        424.79        516.58        76.92 o                         
  -8   8  -1        411.35        481.49        69.16 o                         
   8  -7   1         23.72         38.99        15.58 o                         
  -8   7  -1         23.72         48.78        24.17 o                         
  -8   7  -1         23.72         16.16         9.65 o                         
  -8   6  -1        101.48         92.45        23.56 o                         
   8  -6   1        101.48        106.32        25.06 o                         
  -8   6  -1        101.48        154.01        39.12 o                         
  -8   5  -1        686.73        749.99        61.35 o                         
   8  -5   1        686.73        752.92        66.50 o                         
  -8   5  -1        686.73        827.77        83.86 o                         
  -8   4  -1        343.64        338.99        42.99 o                         
  -8   4  -1        343.64        402.38        58.59 o                         
   8  -4   1        343.64        363.06        49.05 o                         
  -8   3  -1        977.00       1017.19        78.00 o                         
  -8   3  -1        977.00       1007.18        44.63 o                         
   8  -3   1        977.00       1091.27        83.32 o                         
  -8   3  -1        977.00       1200.40        97.04 o                         
   8  -2   1        170.65        248.11        41.32 o                         
  -8   2  -1        170.65        215.94        41.23 o                         
  -8   2  -1        170.65        195.07        37.51 o                         
  -8   2  -1        170.65        145.44        12.73 o                         
   8  -1   1         82.64         80.18        26.38 o                         
  -8   1  -1         82.64         76.42        23.49 o                         
  -8   1  -1         82.64         85.12        25.69 o                         
  -8  -1  -1         82.64         63.40        26.82 o                         
   8   1   1         82.64        101.16        26.51 o                         
   8   2   1        170.65        182.04        38.21 o                         
  -8  -2  -1        170.65        149.23        35.26 o                         
   8   3   1        977.00       1085.21       100.07 o                         
  -8  -3  -1        977.00       1069.30        97.69 o                         
   8   3   1        977.00        852.65        36.55 o                         
   8   4   1        343.64        336.10        56.53 o                         
   8   4   1        343.64        313.15        27.29 o                         
  -8  -4  -1        343.64        264.88        54.30 o                         
  -8  -5  -1        686.73        646.98        83.39 o                         
   8   5   1        686.73        705.52        83.59 o                         
   8   6   1        101.48         96.24        31.56 o                         
  -8  -6  -1        101.48         76.37        30.44 o                         
   8   7   1         23.72         22.91        15.80 o                         
  -8  -7  -1         23.72         22.21        19.18 o                         
  -8  -8  -1        411.35        371.13        69.41 o                         
  -8  -8  -1        411.35        309.60        64.95 o                         
   8   8   1        411.35        460.48        73.40 o                         
   8   9   1        424.79        476.68        75.52 o                         
  -8  -9  -1        424.79        422.51        71.07 o                         
  -8 -10  -1         54.18         61.95        30.96 o                         
   8  10   1         54.18         45.20        26.07 o                         
  -8 -11  -1        499.13        529.61        78.97 o                         
   8  11   1        499.13        678.11        93.16 o                         
   8  12   1         86.56        154.73        46.99 o                         
  -8 -12  -1         86.56         69.41        30.63 o                         
  -8 -13  -1         71.15         14.95        25.39 o                         
   8  13   1         71.15        102.65        37.87 o                         
  -8 -14  -1         32.92          8.91        19.44 o                         
   8  14   1         32.92         62.57        29.46 o                         
   8  15   1          8.99         45.89        27.96 o                         
   8  16   1         73.28         90.17        38.38 o                         
   7 -15   1         16.03        -13.15        25.48 o                         
   7 -14   1         12.22          7.36        24.85 o                         
   7 -13   1        108.46        112.83        40.63 o                         
   7 -12   1         74.50        108.86        34.04 o                         
   7 -11   1         37.14         12.15        16.51 o                         
   7 -10   1         81.67         62.53        26.07 o                         
   7  -9   1        146.91        203.10        51.68 o                         
  -7   8  -1        369.82        433.06        64.98 o                         
  -7   8  -1        369.82        399.69        40.04 o                         
   7  -8   1        369.82        402.73        35.07 o                         
   7  -7   1        247.50        290.48        33.81 o                         
  -7   7  -1        247.50        240.91        33.22 o                         
  -7   7  -1        247.50        273.07        49.22 o                         
  -7   6  -1         67.93         75.05        21.50 o                         
   7  -6   1         67.93         81.13        20.64 o                         
  -7   6  -1         67.93         84.03        29.10 o                         
   7  -5   1        162.94        168.57        29.26 o                         
  -7   5  -1        162.94        165.88        37.17 o                         
  -7   5  -1        162.94        183.85        29.60 o                         
   7  -4   1        905.15        948.83        70.54 o                         
  -7   4  -1        905.15       1049.02        90.20 o                         
  -7   4  -1        905.15        883.78        67.05 o                         
  -7   3  -1         25.54         30.48        15.08 o                         
   7  -3   1         25.54         26.53         7.53 o                         
  -7   3  -1         25.54         28.83        16.31 o                         
  -7   2  -1        593.64        738.93        71.52 o                         
  -7   2  -1        593.64        632.94        58.53 o                         
   7  -2   1        593.64        702.13        62.40 o                         
  -7   2  -1        593.64        599.14        31.61 o                         
   7  -1   1         61.99         85.89        25.52 o                         
  -7   1  -1         61.99         67.61        20.78 o                         
  -7   1  -1         61.99         65.34        21.27 o                         
  -7  -1  -1         61.99         48.74        19.05 o                         
  -7  -1  -1         61.99         69.43        24.62 o                         
   7   1   1         61.99         50.87        19.01 o                         
  -7  -2  -1        593.64        627.88        70.85 o                         
   7   2   1        593.64        626.61        68.66 o                         
  -7  -2  -1        593.64        654.37        68.56 o                         
   7   2   1        593.64        537.19        27.09 o                         
   7   3   1         25.54         48.28        20.11 o                         
  -7  -3  -1         25.54         22.29        17.16 o                         
   7   3   1         25.54         20.24         8.06 o                         
   7   4   1        905.15        923.20        89.17 o                         
  -7  -4  -1        905.15        762.46        84.59 o                         
   7   5   1        162.94        176.40        39.80 o                         
  -7  -5  -1        162.94        125.37        37.08 o                         
   7   6   1         67.93         61.44        23.73 o                         
  -7  -6  -1         67.93         65.43        30.72 o                         
   7   7   1        247.50        316.13        57.26 o                         
  -7  -7  -1        247.50        158.61        47.00 o                         
   7   8   1        369.82        482.02        70.46 o                         
  -7  -8  -1        369.82        328.80        66.54 o                         
  -7  -8  -1        369.82        375.17        59.84 o                         
   7   9   1        146.91        216.06        49.14 o                         
  -7  -9  -1        146.91        112.96        36.89 o                         
  -7 -10  -1         81.67         59.16        20.12 o                         
   7  10   1         81.67         96.10        36.97 o                         
   7  11   1         37.14         54.04        24.38 o                         
  -7 -11  -1         37.14         41.27        31.83 o                         
   7  12   1         74.50        119.45        33.99 o                         
  -7 -12  -1         74.50        106.35        43.47 o                         
  -7 -13  -1        108.46        164.15        51.19 o                         
   7  13   1        108.46        188.36        47.60 o                         
   7  14   1         12.22        -16.25        16.25 o                         
  -7 -14  -1         12.22        -22.63        23.82 o                         
   7  15   1         16.03         22.95        17.74 o                         
  -7 -15  -1         16.03         -5.66        27.00 o                         
   6 -16   1          8.80         -9.02        23.69 o                         
   6 -15   1         51.39         54.31        28.48 o                         
   6 -14   1         46.96         74.03        38.62 o                         
   6 -13   1         51.28         40.10        18.53 o                         
   6 -12   1         31.49         29.44        28.04 o                         
   6 -11   1        312.84        371.57        66.98 o                         
   6 -10   1         81.61        101.79        36.51 o                         
   6  -9   1        295.54        295.87        59.10 o                         
   6  -8   1         72.02         77.55        30.92 o                         
   6  -8   1         72.02         47.90        11.00 o                         
   6  -7   1        128.41        117.12        34.57 o                         
   6  -7   1        128.41        116.66        18.73 o                         
  -6   7  -1        128.41        101.55        21.01 o                         
  -6   6  -1         12.39         -1.55        11.80 o                         
  -6   6  -1         12.39          3.88         6.74 o                         
   6  -6   1         12.39         15.03         9.39 o                         
  -6   5  -1        614.55        659.23        67.19 o                         
   6  -5   1        614.55        674.54        51.79 o                         
  -6   5  -1        614.55        653.87        51.96 o                         
  -6   4  -1       1339.62       1575.62       101.04 o                         
   6  -4   1       1339.62       1391.24        78.61 o                         
  -6   4  -1       1339.62       1437.38        77.79 o                         
   6  -3   1        691.28        752.23        58.86 o                         
  -6   3  -1        691.28        718.54        59.00 o                         
  -6   3  -1        691.28        777.64        72.51 o                         
  -6   2  -1        606.62        737.40        65.35 o                         
  -6   2  -1        606.62        613.88        33.25 o                         
  -6   2  -1        606.62        641.66        56.78 o                         
   6  -2   1        606.62        613.22        55.91 o                         
  -6   1  -1        187.08        254.04        37.05 o                         
   6  -1   1        187.08        221.51        33.61 o                         
  -6   1  -1        187.08        197.89        16.03 o                         
  -6   1  -1        187.08        215.00        34.22 o                         
  -6  -1  -1        187.08        195.14        34.18 o                         
  -6  -1  -1        187.08        223.13        36.19 o                         
   6   1   1        187.08        239.37        38.52 o                         
  -6  -2  -1        606.62        667.35        67.52 o                         
   6   2   1        606.62        646.25        64.69 o                         
   6   2   1        606.62        631.46        31.23 o                         
  -6  -2  -1        606.62        632.07        66.25 o                         
   6   3   1        691.28        716.30        70.76 o                         
  -6  -3  -1        691.28        698.73        69.84 o                         
  -6  -4  -1       1339.62       1278.66        97.28 o                         
   6   4   1       1339.62       1432.90       102.44 o                         
  -6  -5  -1        614.55        547.23        65.39 o                         
   6   5   1        614.55        644.12        71.81 o                         
   6   6   1         12.39         -5.75        17.42 o                         
  -6  -6  -1         12.39         32.86        23.03 o                         
  -6  -7  -1        128.41         75.78        31.21 o                         
   6   7   1        128.41        138.98        35.01 o                         
  -6  -7  -1        128.41        110.98        30.22 o                         
  -6  -8  -1         72.02         38.09        22.98 o                         
   6   8   1         72.02         86.56        27.56 o                         
  -6  -9  -1        295.54        314.99        56.50 o                         
   6   9   1        295.54        420.70        62.95 o                         
  -6 -10  -1         81.61         88.81        37.08 o                         
   6  10   1         81.61        106.09        32.37 o                         
   6  11   1        312.84        443.35        69.16 o                         
  -6 -11  -1        312.84        305.20        56.39 o                         
  -6 -12  -1         31.49         60.72        35.13 o                         
   6  12   1         31.49         69.03        31.92 o                         
  -6 -13  -1         51.28         16.18        17.98 o                         
   6  13   1         51.28         63.69        29.65 o                         
  -6 -14  -1         46.96         18.05        14.46 o                         
   6  14   1         46.96         51.97        28.76 o                         
  -6 -15  -1         51.39         70.99        35.41 o                         
   6  15   1         51.39         69.61        35.05 o                         
  -6 -16  -1          8.80         44.76        34.23 o                         
   5 -16   1         29.52         16.75        17.35 o                         
   5 -15   1         59.54        147.81        49.99 o                         
   5 -14   1         71.51         43.79        16.85 o                         
   5 -13   1        104.30        121.76        41.44 o                         
   5 -12   1         64.74         54.30        26.95 o                         
   5 -11   1        373.46        527.60        78.94 o                         
   5 -10   1        142.28        175.97        47.22 o                         
   5  -9   1        908.84       1203.10       104.85 o                         
   5  -8   1         25.71         30.17        18.36 o                         
   5  -7   1         18.56         22.87         7.64 o                         
   5  -7   1         18.56         12.92        17.70 o                         
   5  -6   1        180.42        237.01        43.24 o                         
   5  -6   1        180.42        223.67        22.23 o                         
   5  -5   1        528.25        595.72        40.96 o                         
   5  -5   1        528.25        613.19        63.64 o                         
  -5   5  -1        528.25        590.45        57.28 o                         
  -5   4  -1         60.30         51.03        15.88 o                         
   5  -4   1         60.30         61.79        15.26 o                         
  -5   4  -1         60.30         55.28        18.85 o                         
  -5   3  -1       3027.35       3344.13       115.76 o                         
  -5   3  -1       3027.35       3675.31       142.09 o                         
   5  -3   1       3027.35       3345.88       114.61 o                         
  -5   2  -1       2224.89       2402.03        67.32 o                         
  -5   2  -1       2224.89       2411.72       104.09 o                         
  -5   2  -1       2224.89       2930.62       122.66 o                         
   5  -2   1       2224.89       2594.55       103.73 o                         
  -5   1  -1       3252.67       3611.44       137.81 o                         
   5  -1   1       3252.67       3633.55       128.21 o                         
  -5   1  -1       3252.67       3636.89       127.10 o                         
  -5   1  -1       3252.67       3489.55        71.65 o                         
  -5  -1  -1       3252.67       3711.80       134.06 o                         
   5   1   1       3252.67       3555.80       137.41 o                         
  -5  -1  -1       3252.67       3564.05       137.22 o                         
   5   1   1       3252.67       3450.11        68.23 o                         
  -5  -2  -1       2224.89       2477.46       120.60 o                         
   5   2   1       2224.89       2612.74       121.37 o                         
  -5  -2  -1       2224.89       2623.93       117.61 o                         
   5   2   1       2224.89       2368.00        65.35 o                         
  -5  -3  -1       3027.35       3584.01       142.77 o                         
  -5  -3  -1       3027.35       3433.22       149.29 o                         
   5   3   1       3027.35       3500.50       144.78 o                         
   5   4   1         60.30         60.04        20.44 o                         
  -5  -4  -1         60.30         37.64        19.15 o                         
  -5  -5  -1        528.25        539.66        59.36 o                         
   5   5   1        528.25        565.21        63.28 o                         
   5   6   1        180.42        190.57        37.18 o                         
  -5  -6  -1        180.42        162.28        35.44 o                         
  -5  -7  -1         18.56         26.46        17.03 o                         
   5   7   1         18.56         21.16        16.63 o                         
  -5  -8  -1         25.71         14.77        12.76 o                         
   5   8   1         25.71         22.59        20.82 o                         
  -5  -9  -1        908.84        962.79        93.84 o                         
   5   9   1        908.84       1093.65        98.83 o                         
  -5 -10  -1        142.28        120.86        35.38 o                         
   5  10   1        142.28        157.46        37.07 o                         
  -5 -11  -1        373.46        403.49        65.07 o                         
   5  11   1        373.46        495.27        66.97 o                         
  -5 -12  -1         64.74         59.29        21.15 o                         
   5  12   1         64.74         67.80        32.19 o                         
  -5 -13  -1        104.30        143.95        44.54 o                         
   5  13   1        104.30        158.92        44.04 o                         
  -5 -14  -1         71.51         59.00        30.30 o                         
   5  14   1         71.51        112.07        36.30 o                         
  -5 -15  -1         59.54        113.78        38.45 o                         
   5  15   1         59.54        111.20        38.07 o                         
  -5 -16  -1         29.52         54.86        43.36 o                         
   4 -17   1         60.45         64.50        31.08 o                         
   4 -16   1         84.75        148.45        51.21 o                         
   4 -15   1        145.56        126.80        41.76 o                         
   4 -14   1         12.21         26.63        34.57 o                         
   4 -13   1         31.98         39.78        14.63 o                         
   4 -12   1        288.50        274.73        58.68 o                         
   4 -11   1         49.64         58.33        27.92 o                         
   4 -10   1        272.82        345.92        60.27 o                         
   4  -9   1         44.00         55.12        25.76 o                         
   4  -8   1        151.49        199.91        40.30 o                         
   4  -7   1         84.59         89.98        27.39 o                         
   4  -6   1       1706.17       1799.39        52.73 o                         
   4  -6   1       1706.17       1916.31       116.39 o                         
   4  -5   1       1295.11       1564.57        54.84 o                         
   4  -5   1       1295.11       1582.41        95.10 o                         
  -4   4  -1       1373.32       1594.90        88.02 o                         
   4  -4   1       1373.32       1689.58        93.59 o                         
   4  -4   1       1373.32       1500.25        61.37 o                         
  -4   3  -1       1572.04       1727.99        88.03 o                         
  -4   3  -1       1572.04       1762.87        76.74 o                         
   4  -3   1       1572.04       1696.54        71.25 o                         
  -4   2  -1        333.83        378.56        38.43 o                         
   4  -2   1        333.83        409.44        36.60 o                         
  -4   2  -1        333.83        444.92        43.95 o                         
   4  -1   1        665.55        784.78        55.41 o                         
  -4   1  -1        665.55        780.06        55.01 o                         
  -4   1  -1        665.55        643.80        30.87 o                         
  -4   1  -1        665.55        673.67        49.66 o                         
   4  -1   1        665.55        719.91        51.07 o                         
  -4   1  -1        665.55        784.94        54.96 o                         
  -4  -1  -1        665.55        746.22        58.21 o                         
   4   1   1        665.55        851.02        59.05 o                         
  -4  -1  -1        665.55        700.37        55.99 o                         
   4   1   1        665.55        697.66        57.27 o                         
   4   1   1        665.55        721.73        56.28 o                         
  -4  -1  -1        665.55        703.92        53.15 o                         
   4   1   1        665.55        732.90        32.86 o                         
   4   2   1        333.83        411.57        46.45 o                         
  -4  -2  -1        333.83        398.31        46.57 o                         
  -4  -2  -1        333.83        400.62        41.86 o                         
  -4  -3  -1       1572.04       1630.33        98.65 o                         
  -4  -3  -1       1572.04       1611.86        91.23 o                         
   4   3   1       1572.04       1691.03        93.65 o                         
   4   4   1       1373.32       1444.68        91.30 o                         
  -4  -4  -1       1373.32       1478.78        95.11 o                         
  -4  -4  -1       1373.32       1344.09        85.94 o                         
   4   5   1       1295.11       1377.33        92.95 o                         
  -4  -5  -1       1295.11       1312.62        92.54 o                         
   4   6   1       1706.17       2010.63       112.92 o                         
  -4  -6  -1       1706.17       1814.46       111.71 o                         
  -4  -6  -1       1706.17       1566.39       107.92 o                         
  -4  -7  -1         84.59         90.37        28.98 o                         
   4   7   1         84.59         95.00        24.26 o                         
  -4  -8  -1        151.49        129.35        33.07 o                         
   4   8   1        151.49        158.08        33.77 o                         
   4   9   1         44.00         61.20        23.63 o                         
  -4  -9  -1         44.00         93.18        30.59 o                         
  -4 -10  -1        272.82        224.22        42.75 o                         
   4  10   1        272.82        341.50        52.76 o                         
   4  11   1         49.64         36.80        20.34 o                         
  -4 -11  -1         49.64         72.49        26.92 o                         
  -4 -12  -1        288.50        224.49        51.21 o                         
   4  12   1        288.50        346.07        56.78 o                         
   4  13   1         31.98         36.66        19.05 o                         
  -4 -13  -1         31.98         47.60        24.97 o                         
   4  14   1         12.21         18.21        21.21 o                         
  -4 -14  -1         12.21         -7.32        25.90 o                         
  -4 -15  -1        145.56        197.70        51.11 o                         
   4  15   1        145.56        229.67        48.54 o                         
  -4 -16  -1         84.75        171.53        54.62 o                         
   3 -17   1          5.88          2.37        16.94 o                         
   3 -16   1        106.74        132.30        46.66 o                         
   3 -15   1         17.54        -26.44        26.44 o                         
   3 -14   1         86.95         63.24        27.79 o                         
   3 -13   1         24.60         14.92        16.05 o                         
   3 -12   1        594.50        702.65        85.62 o                         
   3 -11   1        120.76        104.72        35.31 o                         
   3 -10   1        701.05        674.38        85.87 o                         
  -3  10  -1        701.05        676.35        43.63 o                         
  -3   9  -1        112.55        113.28        19.69 o                         
   3  -9   1        112.55        136.94        37.50 o                         
   3  -8   1        146.50        164.33        34.97 o                         
   3  -7   1         50.09         53.07        21.12 o                         
   3  -6   1         68.26         70.16        19.36 o                         
   3  -5   1       1062.54       1263.43        38.67 o                         
   3  -5   1       1062.54       1383.51        82.37 o                         
   3  -4   1       3861.85       4367.34       140.14 o                         
   3  -4   1       3861.85       4017.91        81.07 o                         
  -3   3  -1        840.41        939.90        48.07 o                         
   3  -3   1        840.41        873.31        43.26 o                         
  -3   3  -1        840.41       1046.41        65.66 o                         
   3  -3   1        840.41        936.44        61.09 o                         
  -3   2  -1       1298.97       1513.03        69.92 o                         
  -3   2  -1       1298.97       1438.81        63.23 o                         
  -3   2  -1       1298.97       1519.15        75.82 o                         
   3  -2   1       1298.97       1395.07        58.84 o                         
  -3   1  -1        475.39        539.39        40.04 o                         
   3  -1   1        475.39        493.43        37.81 o                         
  -3   1  -1        475.39        510.46        27.18 o                         
   3  -1   1        475.39        572.23        41.85 o                         
  -3   1  -1        475.39        522.05        40.75 o                         
  -3   1  -1        475.39        537.96        42.38 o                         
   3   1   1        475.39        507.39        27.66 o                         
   3   1   1        475.39        553.35        46.62 o                         
   3   1   1        475.39        455.35        40.44 o                         
  -3  -1  -1        475.39        536.32        44.26 o                         
  -3  -1  -1        475.39        522.93        41.42 o                         
   3   1   1        475.39        591.57        44.08 o                         
  -3  -1  -1        475.39        519.43        44.77 o                         
   3   2   1       1298.97       1388.63        77.71 o                         
  -3  -2  -1       1298.97       1412.92        78.95 o                         
   3   2   1       1298.97       1451.83        70.58 o                         
  -3  -2  -1       1298.97       1267.51        70.34 o                         
  -3  -2  -1       1298.97       1351.09        75.21 o                         
   3   2   1       1298.97       1350.24        72.69 o                         
   3   3   1        840.41       1045.68        63.10 o                         
   3   3   1        840.41        909.84        65.76 o                         
  -3  -3  -1        840.41        880.86        59.01 o                         
   3   3   1        840.41        898.51        63.37 o                         
  -3  -3  -1        840.41        928.98        67.45 o                         
  -3  -3  -1        840.41        927.31        66.78 o                         
  -3  -4  -1       3861.84       3710.07       134.11 o                         
   3   4   1       3861.84       4067.59       139.95 o                         
  -3  -4  -1       3861.84       3921.00       149.23 o                         
   3   5   1       1062.53       1265.42        82.94 o                         
  -3  -5  -1       1062.53       1175.36        81.82 o                         
  -3  -5  -1       1062.53       1160.28        82.43 o                         
   3   6   1         68.26         62.10        17.58 o                         
  -3  -6  -1         68.26         77.46        24.37 o                         
   3   7   1         50.09         59.34        18.45 o                         
  -3  -7  -1         50.09         50.35        23.10 o                         
   3   8   1        146.50        166.43        31.81 o                         
  -3  -8  -1        146.50        110.21        28.37 o                         
  -3  -9  -1        112.55         93.13        18.52 o                         
  -3  -9  -1        112.55        101.99        22.23 o                         
   3   9   1        112.55        130.57        30.24 o                         
  -3 -10  -1        701.05        711.97        47.21 o                         
   3  10   1        701.05        817.40        75.96 o                         
  -3 -10  -1        701.05        761.62        80.95 o                         
  -3 -11  -1        120.75         91.45        29.34 o                         
   3  11   1        120.75        118.35        29.17 o                         
   3  12   1        594.50        783.65        77.03 o                         
  -3 -12  -1        594.50        593.09        79.35 o                         
   3  13   1         24.60         22.74        17.13 o                         
  -3 -13  -1         24.60          8.94        13.70 o                         
   3  14   1         86.95        136.10        34.35 o                         
  -3 -14  -1         86.95        100.37        37.94 o                         
  -3 -15  -1         17.54         26.62        25.85 o                         
  -3 -16  -1        106.74         84.01        36.30 o                         
  -3 -17  -1          5.88          0.58        18.93 o                         
   2 -17   1          5.07        -21.71        21.71 o                         
   2 -16   1         72.21        138.99        48.94 o                         
   2 -15   1         99.42        158.44        50.16 o                         
   2 -14   1        176.95        133.34        39.19 o                         
   2 -13   1        156.26        134.72        37.13 o                         
   2 -12   1        218.54        220.89        44.89 o                         
   2 -11   1        906.30        972.51        93.68 o                         
   2 -10   1         40.04         36.29        14.14 o                         
  -2  10  -1         40.04         36.64         7.31 o                         
   2  -9   1        654.25        790.22        75.91 o                         
  -2   9  -1        654.25        577.18        34.34 o                         
   2  -8   1         32.89         19.44        11.71 o                         
  -2   8  -1         32.89         17.33         7.07 o                         
   2  -7   1        256.65        357.02        45.63 o                         
  -2   7  -1        256.65        262.77        26.20 o                         
   2  -6   1        230.44        230.97        35.27 o                         
   2  -5   1       1541.06       1670.44        88.52 o                         
   2  -4   1        236.01        252.31        31.65 o                         
  -2   4  -1        236.01        300.93        33.74 o                         
   2  -4   1        236.01        280.85        16.22 o                         
  -2   4  -1        236.01        206.25        17.56 o                         
  -2   3  -1        196.31        214.07        25.41 o                         
   2  -3   1        196.31        195.80        16.99 o                         
  -2   3  -1        196.31        184.81        17.22 o                         
   2  -3   1        196.31        222.53        26.93 o                         
   2  -2   1       1652.11       1644.94        70.16 o                         
  -2   2  -1       1652.11       1750.43        57.35 o                         
  -2   2  -1       1652.11       1838.54        72.27 o                         
  -2   2  -1       1652.11       1706.34        64.69 o                         
   2  -2   1       1652.11       1659.12        53.38 o                         
  -2   1  -1        769.80        876.72        45.48 o                         
  -2   1  -1        769.80        850.65        41.97 o                         
  -2   1  -1        769.80        768.14        34.39 o                         
   2  -1   1        769.80        782.12        39.36 o                         
   2  -1   1        769.80        804.08        44.33 o                         
   2   1   1        769.80        769.10        34.73 o                         
  -2  -1  -1        769.80        777.92        43.23 o                         
  -2  -1  -1        769.80        769.61        50.79 o                         
   2   1   1        769.80        771.39        51.61 o                         
  -2  -1  -1        769.80        799.09        48.77 o                         
   2   1   1        769.80        792.44        47.16 o                         
   2   1   1        769.80        822.49        43.05 o                         
  -2  -2  -1       1652.10       1772.92        70.51 o                         
   2   2   1       1652.10       1690.41        76.98 o                         
  -2  -2  -1       1652.10       1696.37        74.90 o                         
   2   2   1       1652.10       1781.05        74.68 o                         
   2   2   1       1652.10       1703.63        69.50 o                         
  -2  -2  -1       1652.10       1742.26        78.75 o                         
  -2  -3  -1        196.31        195.41        30.20 o                         
   2   3   1        196.31        228.64        27.09 o                         
  -2  -3  -1        196.31        140.40        25.69 o                         
  -2  -3  -1        196.31        223.97        28.71 o                         
   2   3   1        196.31        198.40        26.73 o                         
   2   3   1        196.31        183.07        28.36 o                         
   2   4   1        236.01        240.66        32.86 o                         
  -2  -4  -1        236.01        228.41        31.41 o                         
  -2  -4  -1        236.01        229.39        34.71 o                         
   2   4   1        236.01        236.10        33.12 o                         
   2   4   1        236.01        264.64        32.78 o                         
  -2  -4  -1        236.01        266.11        33.82 o                         
  -2  -5  -1       1541.06       1731.14        91.12 o                         
   2   5   1       1541.06       1728.27        86.04 o                         
  -2  -5  -1       1541.06       1599.56        88.98 o                         
  -2  -6  -1        230.44        211.34        30.73 o                         
   2   6   1        230.44        229.17        33.92 o                         
   2   7   1        256.65        355.74        42.79 o                         
  -2  -7  -1        256.65        288.08        28.90 o                         
  -2  -7  -1        256.65        262.85        42.54 o                         
   2   8   1         32.89         32.38        12.17 o                         
  -2  -8  -1         32.89         39.01        10.72 o                         
  -2  -8  -1         32.89         12.61         9.28 o                         
   2   9   1        654.25        732.30        64.86 o                         
  -2  -9  -1        654.25        617.97        37.36 o                         
  -2  -9  -1        654.25        720.65        74.63 o                         
   2  10   1         40.04         61.81        20.19 o                         
  -2 -10  -1         40.04         34.41         7.88 o                         
  -2 -10  -1         40.04         21.31        11.53 o                         
  -2 -11  -1        906.30        874.99        87.37 o                         
   2  11   1        906.30       1063.44        82.58 o                         
  -2 -12  -1        218.54        213.65        47.63 o                         
   2  12   1        218.54        273.50        42.07 o                         
  -2 -13  -1        156.26        149.36        41.52 o                         
   2  13   1        156.26        194.63        36.39 o                         
   2  14   1        176.95        225.16        39.88 o                         
  -2 -14  -1        176.95        184.16        47.85 o                         
  -2 -15  -1         99.42        129.05        45.45 o                         
  -2 -16  -1         72.21        148.84        55.26 o                         
  -2 -17  -1          5.07        -36.06        36.06 o                         
   1 -17   1        123.17        105.15        39.03 o                         
   1 -16   1         22.59         50.51        31.50 o                         
   1 -15   1         50.75         12.12        18.21 o                         
   1 -14   1         95.23        115.81        38.38 o                         
   1 -13   1        173.10        134.64        33.49 o                         
   1 -12   1        361.36        431.73        66.32 o                         
   1 -11   1       1649.53       1882.83       128.94 o                         
   1 -10   1        189.44        185.91        36.79 o                         
   1  -9   1       1075.79       1215.55        93.79 o                         
  -1   9  -1       1075.79        721.50        27.47 o                         
  -1   8  -1        154.37        168.14        15.16 o                         
   1  -8   1        154.37        209.15        38.41 o                         
  -1   7  -1        654.60        606.41        30.69 o                         
   1  -7   1        654.60        828.20        66.34 o                         
  -1   6  -1        847.84        876.55        41.53 o                         
   1  -6   1        847.84       1020.78        69.19 o                         
   1  -5   1       1969.65       2185.38        90.31 o                         
  -1   5  -1       1969.65       1878.77        59.76 o                         
  -1   5  -1       1969.65       2141.08        90.53 o                         
  -1   4  -1       1455.76       1545.01        70.97 o                         
  -1   4  -1       1455.76       1213.16        32.44 o                         
  -1   4  -1       1455.76       1397.83        53.84 o                         
   1  -4   1       1455.76       1478.66        68.79 o                         
  -1   3  -1       6279.01       6650.13       131.30 o                         
  -1   3  -1       6279.01       6450.48        80.16 o                         
  -1   3  -1       6279.01       6575.77       122.53 o                         
   1  -3   1       6279.01       6545.34       132.06 o                         
  -1   2  -1       2767.68       2873.55        77.61 o                         
  -1   2  -1       2767.68       2756.77        58.49 o                         
   1  -2   1       2767.68       2909.18        79.15 o                         
   1  -2   1       2767.68       2795.71        57.27 o                         
  -1   1  -1       2850.17       2899.35        65.22 o                         
  -1   1  -1       2850.17       2837.10        64.58 o                         
  -1   1  -1       2850.17       2779.06        72.34 o                         
   1  -1   1       2850.17       2924.82        65.89 o                         
  -1   1  -1       2850.17       2679.48        66.06 o                         
  -1  -1  -1       2850.17       2968.10        79.49 o                         
   1   1   1       2850.17       2830.83        78.07 o                         
   1   1   1       2850.17       2845.77        86.04 o                         
   1   1   1       2850.17       2889.76        68.19 o                         
   1   1   1       2850.17       2755.79        66.18 o                         
  -1  -1  -1       2850.17       2827.24        69.54 o                         
  -1  -1  -1       2850.17       2825.67        88.12 o                         
  -1  -2  -1       2767.68       2827.84        85.61 o                         
   1   2   1       2767.68       2776.42        82.26 o                         
   1   2   1       2767.68       2806.88        91.79 o                         
  -1  -2  -1       2767.68       2932.23        77.82 o                         
   1   2   1       2767.68       2976.53        76.33 o                         
  -1  -2  -1       2767.68       2961.60        92.60 o                         
   1   3   1       6279.01       6297.21       130.63 o                         
   1   3   1       6279.01       6415.83       133.44 o                         
  -1  -3  -1       6279.01       6598.32       144.26 o                         
  -1  -3  -1       6279.01       6229.65       137.70 o                         
  -1  -3  -1       6279.01       6343.74       132.08 o                         
   1   3   1       6279.01       5907.10       142.13 o                         
  -1  -4  -1       1455.76       1402.77        69.17 o                         
   1   4   1       1455.76       1398.70        66.50 o                         
  -1  -4  -1       1455.76       1370.61        53.98 o                         
   1   4   1       1455.76       1424.35        73.12 o                         
   1   4   1       1455.76       1489.88        72.36 o                         
  -1  -4  -1       1455.76       1405.39        74.27 o                         
  -1  -4  -1       1455.76       1488.40        69.83 o                         
   1   4   1       1455.76       1501.80        71.05 o                         
   1   5   1       1969.65       2118.68        93.23 o                         
  -1  -5  -1       1969.65       2115.95        89.81 o                         
   1   5   1       1969.65       2015.87        86.32 o                         
  -1  -5  -1       1969.65       1894.39        62.51 o                         
   1   5   1       1969.65       2001.29        93.64 o                         
  -1  -5  -1       1969.65       2013.34        90.56 o                         
  -1  -6  -1        847.84        907.60        65.93 o                         
  -1  -6  -1        847.84        916.79        62.63 o                         
  -1  -6  -1        847.84        842.38        40.49 o                         
   1   6   1        847.84       1003.04        61.92 o                         
  -1  -7  -1        654.60        683.08        35.58 o                         
   1   7   1        654.60        765.43        58.08 o                         
  -1  -7  -1        654.60        653.58        55.99 o                         
  -1  -7  -1        654.60        653.12        62.33 o                         
  -1  -8  -1        154.37        167.77        16.64 o                         
   1   8   1        154.37        211.57        30.98 o                         
  -1  -8  -1        154.37        184.85        37.33 o                         
  -1  -9  -1       1075.79        962.38        35.08 o                         
  -1  -9  -1       1075.79       1083.11        86.85 o                         
   1   9   1       1075.79       1301.88        79.71 o                         
   1  10   1        189.44        211.49        34.08 o                         
  -1 -10  -1        189.44        223.08        42.55 o                         
   1  11   1       1649.54       1934.48       105.06 o                         
  -1 -11  -1       1649.54       1726.71       123.39 o                         
  -1 -12  -1        361.36        301.86        55.19 o                         
   1  12   1        361.36        404.50        50.79 o                         
   1  13   1        173.10        176.92        34.13 o                         
  -1 -13  -1        173.10        157.62        39.43 o                         
  -1 -14  -1         95.23         81.83        28.23 o                         
  -1 -15  -1         50.75          2.45        17.17 o                         
  -1 -16  -1         22.59         19.95        26.01 o                         
  -1 -17  -1        123.17        166.31        53.23 o                         
   0 -17   1         39.91        123.04        42.92 o                         
   0 -16   1         94.52         68.44        29.65 o                         
   0 -15   1         15.72        -26.77        26.77 o                         
   0 -14   1        129.91         66.36        36.38 o                         
   0 -13   1         91.77         56.45        15.23 o                         
   0 -12   1        431.09        526.66        71.82 o                         
   0  11  -1        346.65        363.65        28.06 o                         
   0 -11   1        346.65        434.10        62.61 o                         
   0 -10   1        351.10        409.35        54.93 o                         
   0  10  -1        351.10        334.64        26.41 o                         
   0   9  -1        220.58        200.35        20.79 o                         
   0  -9   1        220.58        274.83        43.86 o                         
   0   8  -1        658.22        648.54        35.71 o                         
   0  -8   1        658.22        813.08        69.98 o                         
   0   7  -1        188.12        189.20        18.91 o                         
   0  -7   1        188.12        252.10        37.02 o                         
   0   6  -1       1703.85       1888.40        49.12 o                         
   0  -6   1       1703.85       1959.64        93.65 o                         
   0   5  -1        367.96        383.89        22.90 o                         
   0   5  -1        367.96        352.23        35.04 o                         
   0  -5   1        367.96        367.46        37.10 o                         
   0  -4   1       1442.91       1314.80        45.91 o                         
   0   4  -1       1442.91       1338.27        63.21 o                         
   0  -4   1       1442.91       1323.96        63.73 o                         
   0   4  -1       1442.91       1475.51        45.69 o                         
   0   3  -1       2644.69       2640.13        72.73 o                         
   0  -3   1       2644.69       2728.59        76.18 o                         
   0  -3   1       2644.69       2361.89        62.49 o                         
   0   3  -1       2644.69       2442.97        59.21 o                         
   0   2  -1       2433.73       2369.05        58.91 o                         
   0  -2   1       2433.73       2263.16        59.81 o                         
   0   2  -1       2433.73       2278.71        59.47 o                         
   0  -2   1       2433.73       2283.12        62.48 o                         
   0   1  -1        383.58        441.97        26.93 o                         
   0   1  -1        383.58        399.57        25.61 o                         
   0   1  -1        383.58        399.94        18.81 o                         
   0   1  -1        383.58        371.53        22.67 o                         
   0  -1  -1        383.58        382.00        20.20 o                         
   0   1   1        383.58        389.82        25.63 o                         
   0   1   1        383.58        383.48        23.69 o                         
   0  -2  -1       2433.73       2326.59        72.27 o                         
   0  -2  -1       2433.73       2071.79        58.50 o                         
   0   2   1       2433.73       2314.39        70.16 o                         
   0  -2  -1       2433.73       2274.00        68.96 o                         
   0   2   1       2433.73       2171.40        58.33 o                         
   0  -2  -1       2433.73       2333.50        60.44 o                         
   0   2   1       2433.73       2334.68        61.01 o                         
   0   2   1       2433.73       2301.66        72.02 o                         
   0  -3  -1       2644.69       2242.65        57.36 o                         
   0   3   1       2644.69       2475.66        75.97 o                         
   0   3   1       2644.69       2459.68        79.00 o                         
   0  -3  -1       2644.69       2517.22        74.53 o                         
   0   3   1       2644.69       2473.60        78.00 o                         
   0  -3  -1       2644.69       2438.16        81.27 o                         
   0   3   1       2644.69       2095.85        64.38 o                         
   0  -3  -1       2644.69       2529.60        76.63 o                         
   0  -4  -1       1442.90       1389.40        64.39 o                         
   0   4   1       1442.90       1405.80        64.91 o                         
   0  -4  -1       1442.90       1339.89        62.27 o                         
   0   4   1       1442.90       1359.82        63.63 o                         
   0  -4  -1       1442.90       1241.40        42.91 o                         
   0   4   1       1442.90       1213.40        45.96 o                         
   0  -4  -1       1442.90       1390.25        61.21 o                         
   0   4   1       1442.90       1506.06        62.00 o                         
   0  -5  -1        367.96        382.08        34.36 o                         
   0  -5  -1        367.96        351.56        22.28 o                         
   0   5   1        367.96        416.13        35.46 o                         
   0  -5  -1        367.96        355.70        37.83 o                         
   0   5   1        367.96        315.43        34.93 o                         
   0   5   1        367.96        338.17        36.47 o                         
   0  -6  -1       1703.85       1699.79        77.96 o                         
   0  -6  -1       1703.85       1769.46        89.57 o                         
   0   6   1       1703.85       1920.85        78.95 o                         
   0   6   1       1703.85       1665.07        81.02 o                         
   0  -6  -1       1703.85       1660.03        47.07 o                         
   0   7   1        188.12        204.35        29.62 o                         
   0  -7  -1        188.12        188.64        27.62 o                         
   0   7   1        188.12        226.03        28.48 o                         
   0  -7  -1        188.12        208.90        35.46 o                         
   0  -7  -1        188.12        169.94        14.96 o                         
   0  -8  -1        658.22        656.69        53.89 o                         
   0  -8  -1        658.22        716.93        68.17 o                         
   0   8   1        658.22        784.77        56.90 o                         
   0   9   1        220.58        267.37        33.59 o                         
   0  -9  -1        220.58        192.94        31.13 o                         
   0  -9  -1        220.58        238.95        41.69 o                         
   0  10   1        351.09        421.83        43.60 o                         
   0 -10  -1        351.09        393.25        54.67 o                         
   0 -11  -1        346.65        350.76        56.15 o                         
   0  11   1        346.65        406.55        44.09 o                         
   0 -12  -1        431.09        426.43        64.10 o                         
   0  12   1        431.09        558.20        53.31 o                         
   0 -13  -1         91.77         79.50        29.61 o                         
   0  13   1         91.77         75.58        22.03 o                         
   0 -14  -1        129.91        140.99        44.10 o                         
   0 -15  -1         15.72          7.58        25.72 o                         
   0 -16  -1         94.52        151.86        50.84 o                         
   0 -17  -1         39.91         39.00        32.26 o                         
  -1 -17   1         33.81         14.83        20.99 o                         
  -1 -16   1        110.91        153.49        42.68 o                         
  -1 -15   1         12.40         26.11        24.02 o                         
  -1 -14   1        126.35        142.76        42.37 o                         
  -1 -13   1         68.92         80.75        30.97 o                         
  -1 -12   1        573.37        658.27        80.87 o                         
   1  12  -1        573.37        781.75        52.72 o                         
   1  11  -1        274.25        351.31        34.92 o                         
  -1 -11   1        274.25        262.67        46.54 o                         
   1  10  -1        245.13        301.94        32.39 o                         
  -1 -10   1        245.13        253.71        43.19 o                         
   1   9  -1        302.65        320.85        32.51 o                         
  -1  -9   1        302.65        344.50        46.98 o                         
  -1  -8   1        521.02        601.20        60.96 o                         
   1   8  -1        521.02        590.73        43.32 o                         
  -1  -7   1        141.30        164.69        27.94 o                         
   1   7  -1        141.30        166.02        22.37 o                         
  -1  -7   1        141.30        127.74        13.26 o                         
  -1  -6   1       2430.16       2672.60       106.66 o                         
  -1  -6   1       2430.16       1969.31        53.31 o                         
  -1  -5   1        259.57        241.70        18.83 o                         
  -1  -5   1        259.57        282.57        31.86 o                         
   1   5  -1        259.57        274.46        31.79 o                         
  -1  -4   1       1388.69       1351.55        60.74 o                         
   1   4  -1       1388.69       1312.62        61.15 o                         
  -1  -4   1       1388.69       1324.43        42.44 o                         
   1   3  -1       1852.50       1733.77        61.01 o                         
  -1  -3   1       1852.50       1840.13        60.51 o                         
   1   3  -1       1852.50       1811.28        50.98 o                         
  -1  -3   1       1852.50       1890.95        49.58 o                         
   1   2  -1       1746.08       1579.65        48.20 o                         
  -1  -2   1       1746.08       1608.77        46.98 o                         
  -1  -2   1       1746.08       1697.96        47.35 o                         
   1   2  -1       1746.08       1583.01        47.37 o                         
   1   1  -1        312.30        305.46        21.19 o                         
   1   1  -1        312.30        311.54        15.55 o                         
   1  -1  -1        312.30        256.93        15.29 o                         
  -1   1   1        312.30        336.48        21.40 o                         
  -1   1   1        312.30        287.87        22.88 o                         
   1  -2  -1       1746.08       1685.91        54.18 o                         
   1  -2  -1       1746.08       1582.60        48.98 o                         
  -1   2   1       1746.08       1465.30        48.93 o                         
   1  -2  -1       1746.08       1494.34        50.08 o                         
   1  -2  -1       1746.08       1628.19        48.20 o                         
  -1   2   1       1746.08       1680.46        46.78 o                         
   1  -3  -1       1852.51       1773.40        58.52 o                         
  -1   3   1       1852.51       1773.84        49.57 o                         
  -1   3   1       1852.51       1755.88        60.43 o                         
   1  -3  -1       1852.51       1700.06        62.42 o                         
   1  -3  -1       1852.51       1733.37        57.01 o                         
  -1   3   1       1852.51       1893.79        60.77 o                         
  -1   3   1       1852.51       1659.63        55.35 o                         
   1  -3  -1       1852.51       1726.39        50.96 o                         
  -1   4   1       1388.69       1406.37        54.95 o                         
   1  -4  -1       1388.69       1341.15        54.39 o                         
   1  -4  -1       1388.69       1267.53        62.06 o                         
  -1   4   1       1388.69       1224.52        42.13 o                         
  -1   4   1       1388.69       1268.29        54.74 o                         
   1  -4  -1       1388.69       1336.30        55.76 o                         
  -1   4   1       1388.69       1327.32        60.90 o                         
   1  -5  -1        259.57        260.86        24.74 o                         
   1  -5  -1        259.57        261.13        32.55 o                         
  -1   5   1        259.57        246.60        29.89 o                         
  -1   5   1        259.57        220.98        17.34 o                         
  -1   5   1        259.57        303.07        26.60 o                         
  -1   5   1        259.57        278.04        27.60 o                         
  -1   6   1       2430.16       2205.77        57.25 o                         
   1  -6  -1       2430.16       2516.81       107.19 o                         
   1  -6  -1       2430.16       2261.48        81.19 o                         
  -1   6   1       2430.16       2448.11        89.02 o                         
  -1   6   1       2430.16       2683.77        83.42 o                         
   1  -7  -1        141.30        146.10        22.95 o                         
   1  -7  -1        141.30        142.41        29.86 o                         
  -1   7   1        141.30        147.58        14.23 o                         
  -1   7   1        141.30        139.19        22.58 o                         
  -1   7   1        141.30        178.92        22.36 o                         
   1  -8  -1        521.02        558.65        63.48 o                         
  -1   8   1        521.02        551.89        43.29 o                         
   1  -8  -1        521.02        526.28        43.57 o                         
  -1   8   1        521.02        504.19        46.08 o                         
  -1   9   1        302.65        287.42        33.19 o                         
   1  -9  -1        302.65        252.28        32.66 o                         
   1  -9  -1        302.65        281.08        48.72 o                         
   1 -10  -1        245.13        212.73        43.61 o                         
  -1  10   1        245.13        261.64        31.90 o                         
   1 -10  -1        245.13        197.29        30.48 o                         
   1 -11  -1        274.24        305.42        53.36 o                         
  -1  11   1        274.24        282.03        33.15 o                         
   1 -12  -1        573.37        599.21        79.12 o                         
  -1  12   1        573.37        579.96        51.43 o                         
   1 -13  -1         68.92         54.64        30.32 o                         
   1 -14  -1        126.35        141.64        36.55 o                         
   1 -15  -1         12.40         59.13        28.77 o                         
   1 -16  -1        110.91        133.89        46.37 o                         
   1 -17  -1         33.81         14.98        25.97 o                         
  -2 -17   1        126.97        157.96        46.77 o                         
  -2 -16   1         15.99         20.05        21.24 o                         
  -2 -15   1         38.84         36.65        26.30 o                         
  -2 -14   1         93.30         88.24        25.01 o                         
   2  13  -1        236.23        285.17        38.05 o                         
  -2 -13   1        236.23        184.39        41.06 o                         
  -2 -12   1        300.41        311.75        51.12 o                         
   2  12  -1        300.41        369.13        42.49 o                         
   2  11  -1       1668.41       1886.55        97.38 o                         
  -2 -11   1       1668.41       1826.52       123.21 o                         
  -2 -10   1        132.26        127.60        34.18 o                         
   2  10  -1        132.26        137.19        24.12 o                         
  -2  -9   1        761.63        533.72        27.12 o                         
   2   9  -1        761.63        807.79        61.27 o                         
  -2  -9   1        761.63        838.10        76.10 o                         
   2   8  -1        210.35        263.41        35.38 o                         
  -2  -8   1        210.35        259.48        40.52 o                         
  -2  -8   1        210.35        202.64        17.29 o                         
  -2  -7   1        458.97        488.43        49.61 o                         
  -2  -7   1        458.97        440.95        26.44 o                         
  -2  -6   1        977.14       1067.10        68.54 o                         
  -2  -6   1        977.14       1008.54        41.50 o                         
   2   5  -1       1393.21       1550.94        78.59 o                         
  -2  -5   1       1393.21       1265.56        49.76 o                         
  -2  -5   1       1393.21       1415.30        72.28 o                         
   2   5  -1       1393.21       1429.32        76.37 o                         
   2   4  -1       1174.35       1205.32        62.73 o                         
  -2  -4   1       1174.35       1079.69        59.54 o                         
   2   4  -1       1174.35       1122.21        61.09 o                         
  -2  -3   1       8921.29       8543.27       147.89 o                         
   2   3  -1       8921.29       9110.91       146.83 o                         
  -2  -2   1       3785.72       3398.19        84.85 o                         
   2   2  -1       3785.72       3664.05        86.51 o                         
  -2  -2   1       3785.72       3597.37        83.88 o                         
   2   1  -1       1979.81       1811.33        56.09 o                         
   2   1  -1       1979.81       1679.00        52.53 o                         
  -2  -1   1       1979.81       1930.35        55.29 o                         
   2  -1  -1       1979.81       1496.80        49.49 o                         
  -2   1   1       1979.81       1722.15        54.24 o                         
  -2   1   1       1979.81       1497.45        48.41 o                         
  -2   2   1       3785.71       2993.97        80.01 o                         
   2  -2  -1       3785.71       3060.50        79.11 o                         
  -2   3   1       8921.29       8021.28       144.47 o                         
   2  -3  -1       8921.29       8400.08        95.59 o                         
   2  -3  -1       8921.29       8322.49       148.94 o                         
  -2   4   1       1174.35       1089.79        59.33 o                         
   2  -4  -1       1174.35       1159.12        62.47 o                         
   2  -4  -1       1174.35       1099.07        47.11 o                         
  -2   4   1       1174.35       1077.79        40.24 o                         
   2  -5  -1       1393.22       1362.95        54.83 o                         
  -2   5   1       1393.22       1427.05        49.91 o                         
  -2   5   1       1393.22       1502.20        73.32 o                         
  -2   5   1       1393.22       1396.19        52.53 o                         
   2  -5  -1       1393.22       1491.56        78.13 o                         
   2  -6  -1        977.14        983.64        69.47 o                         
  -2   6   1        977.14       1037.36        50.63 o                         
   2  -6  -1        977.14        981.26        48.21 o                         
  -2   6   1        977.14       1039.42        42.90 o                         
   2  -7  -1        458.97        394.57        32.43 o                         
  -2   7   1        458.97        421.98        26.39 o                         
  -2   7   1        458.97        441.09        37.13 o                         
   2  -7  -1        458.97        443.27        49.82 o                         
   2  -8  -1        210.35        226.00        25.13 o                         
  -2   8   1        210.35        199.59        17.08 o                         
   2  -8  -1        210.35        212.32        38.64 o                         
  -2   8   1        210.35        231.24        28.30 o                         
   2  -9  -1        761.63        686.70        47.21 o                         
   2  -9  -1        761.63        722.67        74.07 o                         
  -2   9   1        761.63        676.69        53.52 o                         
  -2   9   1        761.63        604.93        27.32 o                         
   2 -10  -1        132.26        111.81        19.19 o                         
   2 -10  -1        132.26        119.25        34.98 o                         
   2 -11  -1       1668.41       1685.20       125.87 o                         
   2 -12  -1        300.41        307.55        57.08 o                         
   2 -13  -1        236.23        226.85        48.97 o                         
   2 -14  -1         93.30         83.00        29.18 o                         
   2 -15  -1         38.84         19.57        25.46 o                         
   2 -16  -1         15.99         -3.95        19.72 o                         
   2 -17  -1        126.97        177.18        52.29 o                         
  -3 -17   1          7.30         14.12        17.62 o                         
  -3 -16   1         50.85        101.41        38.37 o                         
  -3 -15   1         83.16        124.23        38.99 o                         
  -3 -14   1        152.07        147.99        44.37 o                         
  -3 -13   1        116.93        132.38        38.44 o                         
   3  13  -1        116.93        173.72        33.20 o                         
   3  12  -1        162.20        238.60        37.26 o                         
  -3 -12   1        162.20        148.87        33.30 o                         
  -3 -11   1       1209.67       1272.03       104.20 o                         
   3  11  -1       1209.67       1405.42        91.73 o                         
  -3 -10   1         55.80         58.78        25.22 o                         
  -3 -10   1         55.80         47.45         8.91 o                         
   3  10  -1         55.80         74.16        20.31 o                         
  -3  -9   1        894.89       1009.64        81.53 o                         
   3   9  -1        894.89        956.71        75.30 o                         
  -3  -9   1        894.89        876.58        41.43 o                         
  -3  -8   1         47.23         47.88        18.35 o                         
  -3  -8   1         47.23         31.98         7.92 o                         
   3   8  -1         47.23         48.05        18.67 o                         
  -3  -7   1        330.25        372.78        44.68 o                         
  -3  -6   1        305.74        305.96        40.20 o                         
  -3  -5   1       1675.58       1766.14        87.16 o                         
  -3  -4   1        225.41        211.72        30.33 o                         
  -3  -4   1        225.41        190.43        29.46 o                         
   3   4  -1        225.41        245.49        30.50 o                         
  -3  -3   1        159.78        137.48        23.20 o                         
   3   3  -1        159.78        156.14        25.01 o                         
   3   2  -1       1174.76       1149.06        56.57 o                         
  -3  -2   1       1174.76       1164.36        56.89 o                         
   3   1  -1        811.56        781.87        36.41 o                         
  -3  -1   1        811.56        772.48        43.36 o                         
   3   1  -1        811.56        812.86        45.67 o                         
  -3   1   1        811.56        672.04        44.13 o                         
  -3   1   1        811.56        657.87        41.86 o                         
  -3   1   1        811.56        755.95        35.61 o                         
  -3   2   1       1174.76       1012.63        57.80 o                         
   3  -2  -1       1174.76        974.96        55.64 o                         
  -3   3   1        159.78        127.44        23.26 o                         
   3  -3  -1        159.78        142.90        23.30 o                         
  -3   4   1        225.41        244.11        32.32 o                         
   3  -4  -1        225.41        226.88        30.46 o                         
   3  -5  -1       1675.59       1637.57        88.85 o                         
   3  -5  -1       1675.59       1516.21        60.42 o                         
   3  -6  -1        305.74        261.43        37.29 o                         
   3  -6  -1        305.74        244.32        23.84 o                         
  -3   6   1        305.74        231.42        20.05 o                         
   3  -7  -1        330.25        298.74        27.26 o                         
   3  -7  -1        330.25        327.39        45.05 o                         
  -3   7   1        330.25        317.27        26.23 o                         
   3  -8  -1         47.23         33.68         8.44 o                         
   3  -8  -1         47.23         34.04        17.44 o                         
  -3   8   1         47.23         42.47        11.16 o                         
  -3   8   1         47.23         41.04         9.89 o                         
  -3   9   1        894.89        811.04        39.87 o                         
   3  -9  -1        894.89        736.63        44.10 o                         
  -3   9   1        894.89        830.36        51.83 o                         
   3  -9  -1        894.89       1029.22        89.18 o                         
  -3  10   1         55.80         47.77         8.72 o                         
   3 -10  -1         55.80         66.90        21.60 o                         
   3 -10  -1         55.80         50.93        13.32 o                         
  -3  10   1         55.80         57.56        14.61 o                         
   3 -11  -1       1209.67       1219.09       107.51 o                         
  -3  11   1       1209.67        733.38        27.31 o                         
   3 -12  -1        162.20        195.43        47.46 o                         
   3 -13  -1        116.93         79.79        35.74 o                         
   3 -14  -1        152.07        134.08        44.02 o                         
   3 -15  -1         83.16        123.93        42.96 o                         
   3 -16  -1         50.85         53.75        32.25 o                         
   3 -17  -1          7.30         26.83        28.76 o                         
  -4 -17   1          4.08        -40.14        40.14 o                         
  -4 -16   1        153.66        187.32        50.24 o                         
  -4 -15   1         23.18          5.48        13.98 o                         
  -4 -14   1        122.13        146.65        37.10 o                         
  -4 -13   1         30.67         41.18        26.31 o                         
   4  13  -1         30.67         47.31        21.95 o                         
   4  12  -1        444.37        560.73        66.01 o                         
  -4 -12   1        444.37        392.60        63.87 o                         
   4  11  -1        109.87        122.59        31.25 o                         
  -4 -11   1        109.87         74.73        26.58 o                         
  -4 -11   1        109.87         74.37        14.93 o                         
  -4 -10   1        666.90        699.15        76.70 o                         
  -4 -10   1        666.90        640.60        41.86 o                         
   4  10  -1        666.90        746.08        74.01 o                         
  -4  -9   1         98.69         78.94        24.68 o                         
   4   9  -1         98.69        104.44        29.72 o                         
   4   8  -1        200.67        166.01        35.23 o                         
  -4  -8   1        200.67        193.92        33.79 o                         
  -4  -7   1         61.35         99.74        28.34 o                         
  -4  -6   1         96.72         63.86        21.28 o                         
  -4  -5   1        737.92        905.87        72.71 o                         
  -4  -5   1        737.92        796.80        65.71 o                         
  -4  -4   1       2688.19       2640.98       107.18 o                         
  -4  -3   1       1198.89       1135.76        68.44 o                         
   4   3  -1       1198.89       1206.50        67.85 o                         
  -4  -2   1       1597.72       1679.21        77.71 o                         
   4   2  -1       1597.72       1653.54        75.82 o                         
  -4  -1   1        641.73        599.35        45.06 o                         
   4   1  -1        641.73        616.04        47.47 o                         
   4   1  -1        641.73        613.41        31.77 o                         
  -4   1   1        641.73        687.21        50.11 o                         
  -4   1   1        641.73        607.41        32.31 o                         
   4  -1  -1        641.73        570.86        48.36 o                         
  -4   2   1       1597.72       1374.46        77.36 o                         
  -4   2   1       1597.72       1602.23        76.98 o                         
  -4   3   1       1198.90       1067.93        74.14 o                         
   4  -3  -1       1198.90       1122.96        70.31 o                         
   4  -4  -1       2688.19       2798.02       115.29 o                         
   4  -5  -1        737.92        853.55        69.53 o                         
   4  -6  -1         96.72         89.64        27.57 o                         
  -4   7   1         61.35         24.27         6.23 o                         
   4  -7  -1         61.35         39.05         8.51 o                         
  -4   8   1        200.68        104.05        15.28 o                         
   4  -8  -1        200.68        212.05        39.59 o                         
   4  -8  -1        200.68        120.13        17.64 o                         
  -4   9   1         98.69         71.91        12.82 o                         
   4  -9  -1         98.69         71.00        12.22 o                         
   4  -9  -1         98.69         97.09        28.99 o                         
  -4  10   1        666.90        669.86        41.17 o                         
   4 -10  -1        666.90        477.51        34.10 o                         
  -4  10   1        666.90        544.52        38.83 o                         
   4 -11  -1        109.87        123.41        36.47 o                         
  -4  11   1        109.87         89.66        13.32 o                         
   4 -12  -1        444.37        455.39        69.77 o                         
   4 -13  -1         30.67         43.60        29.43 o                         
   4 -14  -1        122.13        130.06        40.78 o                         
   4 -15  -1         23.18          0.69        23.31 o                         
   4 -16  -1        153.66        124.14        45.55 o                         
   4 -17  -1          4.08        -31.28        39.14 o                         
  -5 -17   1         74.03        117.62        59.98 o                         
  -5 -16   1         58.79         25.78        17.61 o                         
  -5 -15   1        108.38         76.17        26.78 o                         
  -5 -14   1         13.98         38.42        24.55 o                         
   5  14  -1         13.98         21.35        20.60 o                         
  -5 -13   1         42.99         31.64        17.52 o                         
   5  13  -1         42.99         60.55        25.78 o                         
   5  12  -1        330.81        381.20        59.48 o                         
  -5 -12   1        330.81        278.56        52.54 o                         
   5  11  -1         70.51         39.53        20.21 o                         
  -5 -11   1         70.51         29.64        20.74 o                         
  -5 -10   1        374.32        418.91        60.11 o                         
   5  10  -1        374.32        407.03        60.02 o                         
  -5  -9   1         63.33         87.68        37.87 o                         
   5   9  -1         63.33         68.21        25.33 o                         
  -5  -8   1        142.77        116.44        29.81 o                         
   5   8  -1        142.77        174.62        37.70 o                         
   5   7  -1        105.13        106.15        27.79 o                         
  -5  -7   1        105.13        103.42        23.93 o                         
  -5  -6   1       1229.50       1306.46        93.91 o                         
  -5  -6   1       1229.50       1248.38        90.52 o                         
  -5  -5   1       1865.49       1955.13       108.21 o                         
  -5  -4   1       1867.59       1878.30        98.95 o                         
  -5  -3   1       1090.08       1123.57        75.29 o                         
  -5  -2   1        327.16        321.88        40.90 o                         
   5   2  -1        327.16        356.48        27.37 o                         
   5   1  -1        794.82        784.74        35.55 o                         
   5   1  -1        794.82        791.39        59.21 o                         
  -5  -1   1        794.82        766.85        55.70 o                         
  -5   1   1        794.82        719.68        59.11 o                         
  -5   1   1        794.82        701.14        34.48 o                         
   5  -1  -1        794.82        709.05        58.07 o                         
  -5   2   1        327.16        367.36        42.23 o                         
  -5   2   1        327.16        327.34        43.00 o                         
  -5   3   1       1090.08       1079.24        75.60 o                         
   5  -3  -1       1090.08        927.89        33.48 o                         
   5  -4  -1       1867.60       1786.26        96.60 o                         
   5  -5  -1       1865.50       2122.80       115.55 o                         
   5  -6  -1       1229.50       1388.73       100.40 o                         
   5  -7  -1        105.13        108.72        27.27 o                         
   5  -8  -1        142.77        198.24        42.26 o                         
   5  -8  -1        142.77         96.89        17.72 o                         
   5  -9  -1         63.33         34.23        11.26 o                         
   5  -9  -1         63.33         80.99        29.13 o                         
   5 -10  -1        374.32        512.10        73.54 o                         
   5 -11  -1         70.51         80.28        33.97 o                         
  -5  11   1         70.51         46.91        13.45 o                         
   5 -12  -1        330.81        365.39        69.02 o                         
   5 -13  -1         42.99          4.48        19.04 o                         
   5 -14  -1         13.98         -1.92        24.37 o                         
   5 -15  -1        108.39        106.88        41.11 o                         
   5 -16  -1         58.79         90.91        45.11 o                         
  -6 -16   1         24.20         14.58        17.30 o                         
  -6 -15   1         82.97         78.78        35.55 o                         
  -6 -14   1         73.82        118.67        38.07 o                         
   6  14  -1         73.82         80.51        29.45 o                         
  -6 -13   1        100.22        127.54        37.38 o                         
   6  13  -1        100.22        107.97        35.58 o                         
  -6 -12   1         91.47         85.28        31.78 o                         
   6  12  -1         91.47         80.84        32.23 o                         
  -6 -11   1        369.88        411.01        61.48 o                         
   6  11  -1        369.88        353.59        63.74 o                         
   6  10  -1        164.27        202.67        44.83 o                         
  -6 -10   1        164.27        167.59        41.97 o                         
   6   9  -1        652.60        690.36        81.35 o                         
  -6  -9   1        652.60        690.28        80.23 o                         
  -6  -8   1         20.26         11.83        18.03 o                         
   6   8  -1         20.26         22.12        14.12 o                         
  -6  -7   1         15.53         16.59        13.61 o                         
   6   7  -1         15.53         25.65        16.73 o                         
  -6  -7   1         15.53        -15.30        18.62 o                         
  -6  -6   1        247.50        232.90        43.57 o                         
  -6  -6   1        247.50        221.08        44.18 o                         
  -6  -5   1        427.33        367.76        49.90 o                         
  -6  -4   1         43.98         38.43        15.56 o                         
  -6  -3   1       3714.39       4326.19       158.04 o                         
   6   2  -1       2178.33       2305.08        67.73 o                         
  -6  -2   1       2178.33       2461.33       115.80 o                         
  -6  -1   1       2810.85       3253.36       126.79 o                         
   6   1  -1       2810.85       3024.22        68.48 o                         
  -6   1   1       2810.85       2749.80        67.88 o                         
   6  -1  -1       2810.85       2894.17        98.85 o                         
   6  -2  -1       2178.33       2367.90        76.63 o                         
  -6   2   1       2178.33       2769.88       124.46 o                         
   6  -3  -1       3714.40       3765.66        86.33 o                         
  -6   3   1       3714.40       4174.54       155.16 o                         
  -6   4   1         43.98         28.85        14.06 o                         
   6  -5  -1        427.33        450.72        56.61 o                         
   6  -6  -1        247.50        268.46        49.53 o                         
   6  -7  -1         15.53         35.82        19.65 o                         
   6  -8  -1         20.26         12.98        14.98 o                         
   6  -9  -1        652.60        290.15        30.22 o                         
   6  -9  -1        652.60        658.37        86.26 o                         
   6 -10  -1        164.27        196.58        45.55 o                         
   6 -11  -1        369.88        455.72        76.31 o                         
   6 -12  -1         91.47        111.91        39.98 o                         
   6 -13  -1        100.22         85.20        35.33 o                         
   6 -14  -1         73.82        114.33        47.85 o                         
   6 -15  -1         82.97        129.48        42.10 o                         
   6 -16  -1         24.20         28.13        27.11 o                         
  -7 -16   1          6.11         -7.16        16.79 o                         
  -7 -15   1         60.87         85.72        34.21 o                         
  -7 -14   1         63.52        116.09        39.79 o                         
   7  14  -1         63.52         61.28        31.59 o                         
   7  13  -1         35.83         74.50        30.99 o                         
  -7 -13   1         35.83         61.60        30.78 o                         
  -7 -12   1         44.04         45.17        20.72 o                         
   7  12  -1         44.04         60.47        29.53 o                         
  -7 -11   1        237.70        275.22        53.22 o                         
   7  11  -1        237.70        317.50        60.27 o                         
  -7 -10   1         60.73         79.25        29.79 o                         
   7  10  -1         60.73         70.06        30.75 o                         
   7   9  -1        364.98        399.31        64.77 o                         
  -7  -9   1        364.98        405.83        65.68 o                         
   7   8  -1         51.18         82.99        31.53 o                         
  -7  -8   1         51.18         71.76        30.36 o                         
   7   7  -1         90.40         71.90        26.72 o                         
  -7  -7   1         90.40         92.48        30.40 o                         
  -7  -7   1         90.40         94.51        30.84 o                         
   7   6  -1         17.83         19.82        14.39 o                         
  -7  -6   1         17.83         27.03        19.23 o                         
  -7  -5   1        508.67        484.84        61.23 o                         
  -7  -4   1       1592.55       1768.59       111.93 o                         
  -7  -3   1        587.60        620.80        66.53 o                         
   7   3  -1        587.60        573.20        37.51 o                         
   7   2  -1        482.22        492.53        30.01 o                         
  -7  -2   1        482.22        562.31        59.52 o                         
  -7  -1   1        269.30        317.53        44.71 o                         
   7  -1  -1        269.30        276.23        32.39 o                         
  -7   1   1        269.30        315.95        46.37 o                         
  -7   1   1        269.30        237.65        19.00 o                         
   7  -2  -1        482.22        531.59        40.19 o                         
  -7   2   1        482.22        545.74        59.54 o                         
  -7   2   1        482.22        441.73        30.00 o                         
   7  -3  -1        587.60        623.19        39.12 o                         
  -7   3   1        587.60        666.73        66.63 o                         
  -7   4   1       1592.56       1705.52       109.28 o                         
  -7   5   1        508.67        487.98        62.16 o                         
  -7   6   1         17.83         37.60        19.57 o                         
   7  -6  -1         17.83         22.14        15.66 o                         
   7  -7  -1         90.40         98.55        29.62 o                         
   7  -8  -1         51.18         47.29        15.97 o                         
   7  -9  -1        364.98        347.13        60.54 o                         
   7 -10  -1         60.73         23.87        13.77 o                         
   7 -11  -1        237.70        247.25        51.53 o                         
   7 -12  -1         44.04         87.13        39.61 o                         
   7 -13  -1         35.83         95.92        45.63 o                         
   7 -14  -1         63.52        113.19        43.82 o                         
   7 -15  -1         60.87         77.17        40.08 o                         
   7 -16  -1          6.11          0.76        19.90 o                         
  -8 -15   1         15.63          4.66        16.37 o                         
   8  15  -1         15.63         -6.71        13.30 o                         
  -8 -14   1         11.30         38.48        30.68 o                         
   8  14  -1         11.30         32.11        27.24 o                         
  -8 -13   1        115.08        115.11        35.31 o                         
   8  13  -1        115.08        139.89        43.58 o                         
  -8 -12   1         58.10         33.58        14.02 o                         
   8  12  -1         58.10        116.25        37.01 o                         
   8  11  -1         47.37         46.41        19.05 o                         
  -8 -11   1         47.37         54.83        32.41 o                         
  -8 -10   1        107.51        112.37        37.14 o                         
   8  10  -1        107.51        152.71        46.12 o                         
  -8  -9   1        180.36        160.13        38.75 o                         
   8   9  -1        180.36        222.58        53.20 o                         
  -8  -8   1        259.26        195.23        51.62 o                         
  -8  -8   1        259.26        273.09        52.11 o                         
   8   8  -1        259.26        298.54        55.83 o                         
  -8  -7   1        311.74        238.98        52.68 o                         
   8   7  -1        311.74        315.97        58.79 o                         
  -8  -6   1         48.91         65.94        28.57 o                         
   8   6  -1         48.91         69.62        26.79 o                         
  -8  -5   1        146.59        129.39        39.23 o                         
  -8  -4   1        928.26        897.17        87.05 o                         
   8   3  -1         18.02         19.52         8.69 o                         
  -8  -3   1         18.02         23.04        15.67 o                         
   8   2  -1        581.05        619.10        31.51 o                         
  -8  -2   1        581.05        611.66        68.91 o                         
  -8  -1   1         45.48         27.27        14.03 o                         
  -8   1   1         45.48         57.25        24.92 o                         
   8  -1  -1         45.48         41.09        16.51 o                         
   8  -2  -1        581.05        609.84        48.63 o                         
  -8   2   1        581.05        494.76        30.40 o                         
  -8   2   1        581.05        693.61        73.24 o                         
   8  -3  -1         18.02         20.52         8.02 o                         
  -8   3   1         18.02        -16.01        20.49 o                         
  -8   4   1        928.26        999.43        89.99 o                         
  -8   5   1        146.59        124.14        32.42 o                         
  -8   6   1         48.91         93.59        32.06 o                         
  -8   7   1        311.74        317.79        58.27 o                         
  -8   8   1        259.27        320.93        57.34 o                         
   8  -8  -1        259.27        316.99        59.27 o                         
   8  -9  -1        180.36        196.77        48.49 o                         
   8 -10  -1        107.51        152.31        45.50 o                         
   8 -11  -1         47.37         72.66        31.37 o                         
   8 -12  -1         58.10         85.33        39.24 o                         
   8 -13  -1        115.08        123.41        39.60 o                         
   8 -14  -1         11.30         38.99        40.84 o                         
   8 -15  -1         15.63         67.37        38.94 o                         
   9  15  -1         11.31         16.40        24.34 o                         
  -9 -14   1         41.12         47.61        25.71 o                         
   9  14  -1         41.12         85.39        37.83 o                         
  -9 -13   1         86.79         67.10        35.18 o                         
   9  13  -1         86.79         81.08        33.39 o                         
  -9 -12   1         60.03        127.37        43.81 o                         
   9  12  -1         60.03         91.87        38.91 o                         
   9  11  -1        422.42        484.89        83.24 o                         
  -9 -11   1        422.42        396.64        69.11 o                         
   9  10  -1         69.72         48.60        28.55 o                         
  -9 -10   1         69.72        104.92        40.34 o                         
  -9  -9   1        441.08        247.51        64.24 o                         
  -9  -9   1        441.08        460.75        72.92 o                         
   9   9  -1        441.08        436.92        79.08 o                         
  -9  -8   1        326.38        227.22        58.33 o                         
  -9  -8   1        326.38        316.86        57.51 o                         
   9   8  -1        326.38        353.90        65.15 o                         
  -9  -7   1         32.86         37.56        22.12 o                         
   9   7  -1         32.86         36.11        28.42 o                         
   9   6  -1         78.40         79.64        34.57 o                         
  -9  -6   1         78.40         64.14        27.93 o                         
  -9  -5   1        725.56        626.23        82.42 o                         
   9   5  -1        725.56        711.10        92.53 o                         
  -9  -4   1        271.50        214.87        48.50 o                         
   9   4  -1        271.50        255.04        25.85 o                         
  -9  -3   1        761.24        751.01        82.46 o                         
   9   3  -1        761.24        761.81        37.99 o                         
  -9  -2   1        219.08        258.12        47.18 o                         
  -9  -1   1        105.85        131.59        34.25 o                         
  -9   1   1        105.85        124.69        35.62 o                         
  -9   2   1        219.08        286.69        51.70 o                         
   9  -2  -1        219.08        227.68        31.78 o                         
  -9   2   1        219.08        113.85        13.61 o                         
  -9   3   1        761.24        585.09        36.20 o                         
  -9   3   1        761.24        919.41        89.45 o                         
   9  -3  -1        761.24        764.18        54.48 o                         
  -9   4   1        271.50        307.99        53.13 o                         
  -9   5   1        725.56        739.74        86.26 o                         
  -9   6   1         78.40        107.70        34.80 o                         
  -9   7   1         32.86         34.47        26.94 o                         
  -9   8   1        326.38        345.99        62.76 o                         
  -9   9   1        441.08        439.53        76.51 o                         
  -9  10   1         69.72         62.17        29.87 o                         
   9 -10  -1         69.72         69.23        30.90 o                         
   9 -11  -1        422.43        454.27        79.28 o                         
  -9  11   1        422.43        401.90        70.96 o                         
   9 -12  -1         60.03         67.64        38.49 o                         
   9 -13  -1         86.79         90.11        44.05 o                         
   9 -14  -1         41.12         45.45        34.66 o                         
  10  15  -1          9.65         34.90        26.48 o                         
 -10 -14   1         32.08         -2.33        19.13 o                         
  10  14  -1         32.08         59.22        23.23 o                         
 -10 -13   1         24.22         -0.45        16.27 o                         
  10  13  -1         24.22        -26.77        37.08 o                         
  10  12  -1          8.84         -6.83        14.51 o                         
 -10 -12   1          8.84         37.81        25.86 o                         
 -10 -11   1        302.35        332.24        64.93 o                         
  10  11  -1        302.35        326.95        71.25 o                         
  10  10  -1         54.53         74.96        36.49 o                         
 -10 -10   1         54.53         56.56        26.30 o                         
 -10  -9   1        177.10        147.07        48.40 o                         
  10   9  -1        177.10        145.74        51.02 o                         
 -10  -9   1        177.10        207.48        52.41 o                         
  10   8  -1        169.05        157.61        51.05 o                         
 -10  -8   1        169.05         50.69        34.45 o                         
  10   7  -1         49.30         52.55        29.20 o                         
 -10  -7   1         49.30         34.04        21.79 o                         
 -10  -6   1         47.17         53.38        25.94 o                         
  10   6  -1         47.17         59.59        27.71 o                         
 -10  -5   1        466.72        377.83        66.00 o                         
  10   5  -1        466.72        431.85        35.84 o                         
  10   5  -1        466.72        398.64        72.63 o                         
 -10  -4   1        304.18        275.21        58.68 o                         
  10   4  -1        304.18        314.27        59.92 o                         
  10   4  -1        304.18        263.83        23.03 o                         
 -10  -3   1       2109.31       2168.23       148.04 o                         
 -10  -2   1        468.06        450.92        67.80 o                         
 -10  -1   1        467.08        463.30        66.68 o                         
 -10   1   1        467.08        479.67        66.68 o                         
 -10   2   1        468.06        551.28        73.65 o                         
 -10   3   1       2109.32       2256.48       149.58 o                         
 -10   4   1        304.18        298.94        55.38 o                         
 -10   5   1        466.72        541.76        78.94 o                         
 -10   6   1         47.18         10.10        13.38 o                         
 -10   7   1         49.30         28.29        23.82 o                         
 -10   8   1        169.05        149.33        48.72 o                         
 -10   9   1        177.10        173.75        54.65 o                         
 -10  10   1         54.53         39.34        26.07 o                         
 -10  11   1        302.35        263.41        67.51 o                         
 -10  12   1          8.84         29.46        23.34 o                         
 -10  13   1         24.22         51.16        40.45 o                         
  10 -13  -1         24.22         46.85        20.26 o                         
  11  14  -1          2.58         35.09        24.81 o                         
  11  13  -1          8.93        -14.59        14.68 o                         
 -11 -13   1          8.93        -26.52        34.71 o                         
 -11 -12   1         84.51         71.82        40.51 o                         
  11  12  -1         84.51        144.19        50.66 o                         
  11  11  -1         15.57          7.71        21.56 o                         
 -11 -11   1         15.57        -45.02        45.02 o                         
 -11 -10   1        346.57        372.10        75.51 o                         
  11  10  -1        346.57        334.90        76.84 o                         
  11   9  -1         97.82        135.52        48.43 o                         
 -11  -9   1         97.82         45.75        20.24 o                         
 -11  -9   1         97.82         97.04        33.57 o                         
 -11  -8   1        204.70        143.80        52.78 o                         
  11   8  -1        204.70        141.75        44.35 o                         
 -11  -7   1        233.06        131.39        41.76 o                         
  11   7  -1        233.06        229.41        59.01 o                         
 -11  -6   1        358.71        211.04        55.43 o                         
  11   6  -1        358.71        337.03        66.20 o                         
 -11  -5   1        104.02         75.55        36.78 o                         
  11   5  -1        104.02        113.85        41.43 o                         
 -11  -4   1         84.32         66.16        29.41 o                         
  11   4  -1         84.32         45.79        30.07 o                         
  11   3  -1        336.40        202.38        51.17 o                         
 -11  -3   1        336.40        283.82        58.22 o                         
 -11  -2   1        480.58        450.07        71.91 o                         
  11   2  -1        480.58        460.99        77.96 o                         
 -11  -1   1        629.63        655.08        86.43 o                         
 -11   1   1        629.63        707.77        85.53 o                         
 -11   2   1        480.58        456.48        70.31 o                         
 -11   3   1        336.40        348.39        61.27 o                         
 -11   4   1         84.32         83.76        29.58 o                         
 -11   5   1        104.02        119.93        36.34 o                         
 -11   6   1        358.71        438.31        76.75 o                         
 -11   7   1        233.06        243.66        58.74 o                         
 -11   8   1        204.70        227.79        55.78 o                         
 -11   9   1         97.82         93.05        36.05 o                         
 -11  10   1        346.57        329.23        73.92 o                         
 -11  11   1         15.57         26.64        32.72 o                         
 -11  12   1         84.51         59.03        30.21 o                         
  12  12  -1         68.11         88.74        40.93 o                         
  12  11  -1         19.64         67.36        39.46 o                         
 -12 -11   1         19.64        -31.45        31.45 o                         
 -12 -10   1        229.46        133.15        52.20 o                         
  12  10  -1        229.46        199.32        59.87 o                         
 -12 -10   1        229.46        167.23        57.20 o                         
 -12  -9   1          8.23          5.21        20.97 o                         
 -12  -9   1          8.23         26.18        29.75 o                         
  12   9  -1          8.23         51.34        33.94 o                         
 -12  -8   1         56.74         18.35        22.99 o                         
  12   8  -1         56.74         73.47        40.60 o                         
 -12  -7   1         26.18         50.54        33.67 o                         
  12   7  -1         26.18         -5.24        19.89 o                         
  12   6  -1        280.02        266.28        66.73 o                         
 -12  -6   1        280.02        208.87        52.85 o                         
  12   5  -1        131.11         85.88        40.12 o                         
 -12  -5   1        131.11         75.57        36.22 o                         
  12   4  -1        385.16        378.18        75.93 o                         
 -12  -4   1        385.16        369.59        67.85 o                         
  12   3  -1        191.09        165.40        50.12 o                         
 -12  -3   1        191.09        175.74        50.81 o                         
 -12  -2   1        440.79        470.60        77.91 o                         
  12   2  -1        440.79        369.98        72.97 o                         
 -12  -1   1        340.05        353.49        62.28 o                         
  12   1  -1        340.05        373.14        66.94 o                         
 -12   1   1        340.05        302.43        57.46 o                         
  12  -1  -1        340.05        303.98        63.19 o                         
 -12   2   1        440.79        479.06        72.99 o                         
  12  -2  -1        440.79        438.90        76.07 o                         
 -12   3   1        191.09        264.74        55.20 o                         
  12  -3  -1        191.09        151.63        42.21 o                         
 -12   4   1        385.17        514.95        81.27 o                         
  12  -4  -1        385.17        309.08        55.61 o                         
 -12   5   1        131.11        162.75        43.24 o                         
  12  -5  -1        131.11        102.08        33.43 o                         
  12  -6  -1        280.02        242.15        43.19 o                         
 -12   6   1        280.02        356.06        68.26 o                         
 -12   7   1         26.18         23.80        18.20 o                         
 -12   8   1         56.74        116.13        44.04 o                         
 -12   9   1          8.23         40.47        23.60 o                         
 -12  10   1        229.46        298.24        70.34 o                         
 -12  11   1         19.64         72.45        38.72 o                         
  13  10  -1         37.02         51.68        30.15 o                         
 -13 -10   1         37.02         25.31        22.98 o                         
 -13 -10   1         37.02         13.97        42.38 o                         
 -13  -9   1        191.99         62.11        39.60 o                         
 -13  -9   1        191.99        236.68        62.44 o                         
  13   9  -1        191.99        217.04        64.41 o                         
 -13  -8   1         34.81          8.39        20.06 o                         
  13   8  -1         34.81         68.22        34.69 o                         
 -13  -7   1         19.77         60.36        28.11 o                         
  13   7  -1         19.77         15.97        21.18 o                         
  13   6  -1         63.35         82.85        41.60 o                         
 -13  -6   1         63.35         68.04        38.61 o                         
 -13  -5   1        245.63        158.18        49.32 o                         
  13   5  -1        245.63        271.26        70.03 o                         
 -13  -4   1         34.75         30.37        23.97 o                         
  13   4  -1         34.75         22.04        20.44 o                         
 -13  -3   1        250.36        173.42        56.26 o                         
  13   3  -1        250.36        224.27        56.66 o                         
 -13  -2   1        114.61         78.02        36.67 o                         
  13   2  -1        114.61         93.01        43.50 o                         
 -13  -1   1         42.20         47.64        33.82 o                         
  13   1  -1         42.20         25.81        27.61 o                         
 -13   1   1         42.20         49.91        34.00 o                         
  13  -1  -1         42.20         56.72        36.01 o                         
 -13   2   1        114.61         95.62        38.10 o                         
  13  -2  -1        114.61         82.75        38.45 o                         
  13  -3  -1        250.36        196.52        48.64 o                         
 -13   3   1        250.36        286.25        59.95 o                         
 -13   4   1         34.75         10.72        24.93 o                         
  13  -4  -1         34.75         16.08        20.57 o                         
  13  -5  -1        245.63        197.36        49.18 o                         
 -13   5   1        245.63        290.21        66.03 o                         
 -13   6   1         63.35         96.65        36.46 o                         
  13  -6  -1         63.35         38.93        24.59 o                         
 -13   7   1         19.77         30.71        22.87 o                         
 -13   8   1         34.81         61.84        36.79 o                         
 -13   9   1        191.99        331.36        78.27 o                         
 -13  10   1         37.02         -2.02        32.06 o                         
 -14  -8   1        109.88         54.03        35.40 o                         
  14   8  -1        109.88        118.71        53.82 o                         
  14   7  -1         29.40         76.17        40.05 o                         
 -14  -7   1         29.40         23.45        23.16 o                         
 -14  -6   1        155.55        149.92        50.94 o                         
  14   6  -1        155.55        208.76        68.58 o                         
 -14  -5   1        290.75        193.62        63.95 o                         
  14   5  -1        290.75        236.86        70.05 o                         
  14   4  -1        100.51        114.90        51.26 o                         
 -14  -4   1        100.51         82.12        37.00 o                         
  14   3  -1        216.10        159.81        53.51 o                         
 -14  -3   1        216.10        210.45        63.48 o                         
 -14  -2   1         65.08         84.75        35.35 o                         
  14   2  -1         65.08         48.67        36.90 o                         
 -14  -1   1        117.31        139.21        48.38 o                         
  14   1  -1        117.31        109.96        39.55 o                         
 -14   1   1        117.31        138.98        48.58 o                         
  14  -1  -1        117.31         93.32        39.06 o                         
  14  -2  -1         65.08         87.73        37.99 o                         
 -14   2   1         65.08         55.34        29.49 o                         
 -14   3   1        216.10        249.49        56.36 o                         
  14  -3  -1        216.10        171.65        44.92 o                         
 -14   4   1        100.51        138.32        48.23 o                         
  14  -4  -1        100.51        108.62        37.83 o                         
 -14   5   1        290.75        378.33        78.77 o                         
  14  -5  -1        290.75        202.91        50.97 o                         
 -14   6   1        155.56        264.40        68.83 o                         
 -14   7   1         29.40         28.75        34.36 o                         
 -14   8   1        109.88        120.46        51.57 o                         
  15   5  -1         78.74         80.23        46.17 o                         
 -15  -5   1         78.74         78.96        38.98 o                         
  15   4  -1        162.24        103.16        51.18 o                         
 -15  -4   1        162.24        118.88        48.43 o                         
  15   3  -1         53.64         88.77        47.73 o                         
 -15  -3   1         53.64         68.72        37.56 o                         
  15   2  -1         54.58         80.73        36.64 o                         
 -15  -2   1         54.58         81.84        40.02 o                         
 -15  -1   1         33.71         -5.51        18.78 o                         
  15   1  -1         33.71         63.54        42.30 o                         
 -15   1   1         33.71         74.60        40.69 o                         
  15  -1  -1         33.71         25.20        27.17 o                         
 -15   2   1         54.58         67.25        28.58 o                         
  15  -2  -1         54.58         32.45        27.64 o                         
 -15   3   1         53.64         46.83        38.50 o                         
  15  -3  -1         53.64         17.28        29.47 o                         
  15  -4  -1        162.24         97.69        37.47 o                         
 -15   4   1        162.24        248.31        61.05 o                         
 -15   5   1         78.74        109.36        42.44 o                         
  16   2  -1          1.64         10.68        25.98 o                         
  16   1  -1         38.30         16.39        19.74 o                         
  16  -1  -1         38.30         66.44        29.31 o                         
  16  -2  -1          1.64         44.54        25.33 o                         
  16  -3  -1        127.68        101.39        40.52 o                         
  15  -1   2         20.85         -3.72        26.13 o                         
  15   0   2        227.43        248.12        61.46 o                         
 -14   3  -2         33.50         56.46        38.74 o                         
  14  -2   2        119.32        175.81        47.31 o                         
 -14   2  -2        119.32        105.69        37.82 o                         
  14  -1   2         27.51         74.58        31.92 o                         
 -14   1  -2         27.51         59.94        36.38 o                         
  14   0   2         89.05        116.10        36.56 o                         
 -14   0  -2         89.05        114.78        44.48 o                         
 -14  -1  -2         27.51         30.10        17.14 o                         
  14   1   2         27.51         29.14        27.25 o                         
  14   2   2        119.32        124.86        37.63 o                         
 -14  -2  -2        119.32         99.35        46.31 o                         
  14   3   2         33.50         56.06        40.48 o                         
 -13   7  -2         26.85         31.87        24.10 o                         
 -13   6  -2        305.43        413.91        74.72 o                         
 -13   5  -2         63.29         71.28        30.56 o                         
 -13   4  -2         63.49         19.86        22.74 o                         
  13  -3   2        122.44        147.89        38.61 o                         
 -13   3  -2        122.44        188.71        50.08 o                         
 -13   2  -2         68.38         62.29        30.13 o                         
  13  -2   2         68.38        106.53        41.76 o                         
 -13   1  -2         86.05        122.82        40.80 o                         
  13  -1   2         86.05        136.16        42.87 o                         
  13   0   2        577.52        710.15        98.84 o                         
 -13   0  -2        577.52        583.00        94.98 o                         
 -13  -1  -2         86.05         68.80        37.09 o                         
  13   1   2         86.05        111.75        38.92 o                         
 -13  -2  -2         68.38         39.77        26.98 o                         
  13   2   2         68.38        112.75        45.91 o                         
  13   3   2        122.44        145.84        44.22 o                         
 -13  -3  -2        122.44        139.00        44.93 o                         
 -13  -4  -2         63.49         36.09        18.40 o                         
  13   4   2         63.49         73.89        29.81 o                         
 -13  -5  -2         63.29         11.30        22.18 o                         
  13   5   2         63.29         42.91        26.80 o                         
 -13  -6  -2        305.43        162.16        51.40 o                         
  13   6   2        305.43        357.60        77.41 o                         
 -12   9  -2         97.37         41.11        26.43 o                         
 -12   8  -2         18.02         42.06        24.74 o                         
 -12   7  -2        270.66        397.03        76.56 o                         
 -12   6  -2         31.59         45.27        37.88 o                         
 -12   5  -2         46.40         45.23        31.81 o                         
  12  -4   2         24.79         52.19        27.51 o                         
 -12   4  -2         24.79        -29.82        29.82 o                         
 -12   3  -2          2.48        -19.82        21.50 o                         
  12  -3   2          2.48        -18.30        19.87 o                         
 -12   2  -2         62.13         12.92        14.20 o                         
  12  -2   2         62.13         67.50        26.85 o                         
 -12   1  -2        227.83        266.09        60.40 o                         
  12  -1   2        227.83        251.35        55.49 o                         
 -12   0  -2        101.84        174.85        51.94 o                         
  12   0   2        101.84        166.44        46.41 o                         
  12   1   2        227.83        243.63        58.31 o                         
 -12  -1  -2        227.83        202.35        53.63 o                         
  12   2   2         62.13         46.10        20.50 o                         
 -12  -2  -2         62.13         64.08        34.09 o                         
 -12  -3  -2          2.48         11.04        32.89 o                         
  12   3   2          2.48        -12.45        18.97 o                         
  12   4   2         24.79         18.16        13.48 o                         
 -12  -4  -2         24.79         41.97        18.40 o                         
 -12  -5  -2         46.40         40.05        31.60 o                         
  12   5   2         46.40         51.74        25.93 o                         
  12   6   2         31.59         59.18        43.24 o                         
 -12  -6  -2         31.59         68.21        39.56 o                         
 -12  -7  -2        270.66        182.12        53.13 o                         
  12   7   2        270.66        308.47        76.64 o                         
 -12  -8  -2         18.02        -30.01        30.70 o                         
  12   8   2         18.02         22.83        37.17 o                         
 -11  11  -2          4.43         32.87        28.12 o                         
 -11  10  -2        109.04        175.03        53.40 o                         
 -11   9  -2         46.20         39.14        24.22 o                         
 -11   8  -2        121.37        167.22        49.26 o                         
 -11   7  -2        135.99        154.16        40.66 o                         
 -11   6  -2         66.17         70.34        23.11 o                         
 -11   5  -2        116.05        219.27        54.91 o                         
  11  -5   2        116.05        143.27        32.50 o                         
 -11   4  -2         39.92         69.05        23.79 o                         
 -11   4  -2         39.92         51.07        25.19 o                         
  11  -4   2         39.92         36.21        17.80 o                         
 -11   3  -2         50.28         71.57        30.68 o                         
  11  -3   2         50.28         56.79        24.37 o                         
 -11   3  -2         50.28         47.79        20.61 o                         
 -11   2  -2        108.96         99.30        36.73 o                         
  11  -2   2        108.96         98.15        37.29 o                         
 -11   2  -2        108.96        103.53        35.14 o                         
  11  -1   2        153.89        134.99        40.39 o                         
 -11   1  -2        153.89        154.91        44.44 o                         
 -11   1  -2        153.89        141.51        46.17 o                         
  11   0   2        457.88        512.55        74.93 o                         
 -11   0  -2        457.88        530.09        78.59 o                         
 -11  -1  -2        153.89        174.43        51.79 o                         
  11   1   2        153.89        188.60        43.42 o                         
  11   2   2        108.96        137.78        41.52 o                         
 -11  -2  -2        108.96        113.00        39.43 o                         
 -11  -3  -2         50.28         15.19        22.39 o                         
  11   3   2         50.28         91.82        34.05 o                         
 -11  -4  -2         39.92         76.78        36.93 o                         
  11   4   2         39.92         51.97        24.20 o                         
  11   5   2        116.05        128.39        43.94 o                         
 -11  -5  -2        116.05         90.84        35.84 o                         
  11   6   2         66.17         55.34        28.27 o                         
 -11  -6  -2         66.17         40.64        24.63 o                         
 -11  -7  -2        135.99         73.54        39.48 o                         
  11   7   2        135.99        123.10        45.64 o                         
  11   8   2        121.37        175.45        58.18 o                         
 -11  -8  -2        121.37         90.24        45.42 o                         
 -11  -9  -2         46.20          6.62        21.92 o                         
 -11  -9  -2         46.20        -37.85        37.85 o                         
  11   9   2         46.20         47.50        28.69 o                         
 -11 -10  -2        109.04        130.33        51.97 o                         
  11  10   2        109.04        149.14        48.66 o                         
 -10  12  -2         31.67         57.28        27.76 o                         
 -10  11  -2         82.40         86.45        44.85 o                         
 -10  10  -2          8.13        -17.81        25.39 o                         
 -10   9  -2         24.12         30.41        15.88 o                         
 -10   8  -2        167.79        210.64        52.04 o                         
 -10   7  -2         15.83          7.14        16.99 o                         
 -10   6  -2        249.74        246.89        55.43 o                         
 -10   5  -2         15.21         14.35        17.34 o                         
  10  -5   2         15.21         19.83        10.21 o                         
 -10   5  -2         15.21         -4.25        13.45 o                         
 -10   4  -2          0.56          7.14        13.21 o                         
 -10   4  -2          0.56         -5.99        14.52 o                         
  10  -4   2          0.56         13.70        18.83 o                         
  10  -3   2        253.32        299.99        50.69 o                         
 -10   3  -2        253.32        263.82        53.38 o                         
 -10   3  -2        253.32        232.24        43.11 o                         
 -10   2  -2        476.00        565.91        76.10 o                         
 -10   2  -2        476.00        516.17        73.45 o                         
  10  -2   2        476.00        525.58        72.40 o                         
 -10   1  -2        377.56        381.66        65.00 o                         
 -10   1  -2        377.56        366.47        62.97 o                         
  10  -1   2        377.56        400.46        63.45 o                         
 -10   0  -2        190.81        238.85        52.27 o                         
  10   0   2        190.81        230.03        47.30 o                         
 -10   0  -2        190.81        207.84        50.05 o                         
  10   1   2        377.56        330.36        60.25 o                         
 -10  -1  -2        377.56        441.62        74.08 o                         
 -10  -1  -2        377.56        373.86        65.43 o                         
 -10  -2  -2        476.00        440.51        68.89 o                         
  10   2   2        476.00        524.09        77.32 o                         
 -10  -3  -2        253.32        199.79        49.59 o                         
  10   3   2        253.32        292.03        59.16 o                         
  10   4   2          0.56         40.75        29.21 o                         
 -10  -4  -2          0.56         33.36        26.46 o                         
  10   5   2         15.21          7.38        21.21 o                         
 -10  -5  -2         15.21         -9.52        16.93 o                         
 -10  -6  -2        249.74        182.17        54.97 o                         
  10   6   2        249.74        322.22        66.49 o                         
  10   7   2         15.83          0.77        19.56 o                         
 -10  -7  -2         15.83          2.36        20.12 o                         
 -10  -8  -2        167.78        118.74        47.98 o                         
  10   8   2        167.78        183.29        53.47 o                         
 -10  -9  -2         24.12          8.06        25.06 o                         
  10   9   2         24.12         -2.55        19.50 o                         
 -10  -9  -2         24.12         28.25        21.64 o                         
  10  10   2          8.13         12.65        15.01 o                         
 -10 -10  -2          8.13         32.67        21.60 o                         
  10  11   2         82.40        163.96        56.00 o                         
 -10 -11  -2         82.40         47.42        29.64 o                         
  10  12   2         31.67         50.35        25.86 o                         
  -9  13  -2        208.95        293.13        72.46 o                         
  -9  12  -2          9.51         24.62        28.19 o                         
  -9  11  -2          2.21          0.43        31.71 o                         
  -9  10  -2         71.88         54.58        29.37 o                         
  -9   9  -2         49.87         84.86        38.67 o                         
  -9   8  -2          6.90         -2.25        16.66 o                         
  -9   7  -2        297.40        356.08        64.15 o                         
  -9   6  -2        237.43        256.45        43.80 o                         
  -9   6  -2        237.43        312.19        56.29 o                         
   9  -6   2        237.43        312.19        45.54 o                         
  -9   5  -2         10.65         16.35        13.80 o                         
  -9   5  -2         10.65         11.07        18.95 o                         
   9  -5   2         10.65          3.28         9.72 o                         
  -9   4  -2         79.90        113.99        31.17 o                         
  -9   4  -2         79.90         63.96        27.13 o                         
   9  -4   2         79.90         99.13        29.51 o                         
  -9   3  -2         95.74        104.72        34.71 o                         
  -9   3  -2         95.74        137.30        36.65 o                         
   9  -3   2         95.74        129.99        33.44 o                         
  -9   2  -2        915.32       1028.79        93.34 o                         
   9  -2   2        915.32       1055.13        96.42 o                         
  -9   2  -2        915.32       1059.41        98.28 o                         
  -9   1  -2        603.28        641.95        77.97 o                         
   9  -1   2        603.28        656.10        75.23 o                         
  -9   1  -2        603.28        683.09        79.35 o                         
  -9   0  -2        699.52        728.49        83.28 o                         
  -9   0  -2        699.52        695.84        86.54 o                         
   9   0   2        699.52        835.79        89.27 o                         
  -9  -1  -2        603.28        634.47        81.15 o                         
   9   1   2        603.28        674.59        83.70 o                         
  -9  -1  -2        603.28        656.84        80.14 o                         
  -9  -2  -2        915.32       1052.79       102.39 o                         
  -9  -2  -2        915.32        966.11       103.46 o                         
   9   2   2        915.32        946.88        98.74 o                         
  -9  -3  -2         95.74        135.53        40.03 o                         
   9   3   2         95.74         87.16        30.13 o                         
  -9  -3  -2         95.74        113.61        40.47 o                         
  -9  -4  -2         79.90         49.99        21.16 o                         
   9   4   2         79.90         81.85        33.27 o                         
   9   5   2         10.65         -0.40        14.41 o                         
  -9  -5  -2         10.65         -3.11        27.18 o                         
   9   6   2        237.43        341.10        61.45 o                         
  -9  -6  -2        237.43        129.05        38.81 o                         
   9   7   2        297.40        382.07        69.15 o                         
  -9  -7  -2        297.40        195.45        57.02 o                         
   9   8   2          6.90          0.32        17.40 o                         
  -9  -8  -2          6.90         19.76        21.31 o                         
   9   9   2         49.87         38.92        27.87 o                         
  -9  -9  -2         49.87         17.75        16.30 o                         
  -9  -9  -2         49.87         45.89        30.40 o                         
   9  10   2         71.88         85.15        31.03 o                         
  -9 -10  -2         71.88         61.36        35.50 o                         
  -9 -11  -2          2.21         19.05        37.64 o                         
   9  11   2          2.21        -11.66        15.02 o                         
   9  12   2          9.51          8.54        21.37 o                         
  -9 -12  -2          9.51         18.59        20.13 o                         
  -9 -13  -2        208.95        284.92        61.22 o                         
   9  13   2        208.95        318.31        71.60 o                         
   9  14   2        211.57        363.11        78.17 o                         
   8 -14   2         20.55         42.84        26.81 o                         
  -8  14  -2         20.55        -18.27        26.43 o                         
  -8  13  -2        164.97        143.06        49.13 o                         
  -8  12  -2         18.53         -4.63        20.67 o                         
  -8  11  -2         15.00         29.29        17.94 o                         
  -8  10  -2         64.83         98.98        36.55 o                         
  -8   9  -2        171.30        180.76        47.27 o                         
  -8   8  -2        154.92        162.27        33.14 o                         
  -8   8  -2        154.92        144.05        38.61 o                         
  -8   7  -2         67.40         92.24        33.35 o                         
  -8   7  -2         67.40         82.16        23.25 o                         
   8  -7   2         67.40         77.95        21.43 o                         
  -8   6  -2        105.52        152.03        38.80 o                         
  -8   6  -2        105.52        102.20        25.78 o                         
  -8   6  -2        105.52        103.54        25.34 o                         
   8  -6   2        105.52        107.79        26.37 o                         
  -8   5  -2         89.91         99.93        30.61 o                         
  -8   5  -2         89.91         83.11        21.06 o                         
   8  -5   2         89.91        107.92        26.59 o                         
  -8   5  -2         89.91         84.48        23.11 o                         
  -8   4  -2        209.96        211.92        27.72 o                         
  -8   4  -2        209.96        191.35        40.02 o                         
  -8   4  -2        209.96        217.96        40.08 o                         
   8  -4   2        209.96        231.76        39.02 o                         
  -8   3  -2       2045.33       2211.43       142.90 o                         
   8  -3   2       2045.33       2253.63       126.14 o                         
  -8   3  -2       2045.33       2176.46       128.41 o                         
  -8   3  -2       2045.33       2126.03        81.77 o                         
  -8   2  -2         76.68         99.53        30.76 o                         
   8  -2   2         76.68         83.19        20.20 o                         
  -8   2  -2         76.68        122.79        36.00 o                         
  -8   2  -2         76.68         82.87        15.22 o                         
  -8   1  -2        670.68        629.37        75.45 o                         
   8  -1   2        670.68        727.09        76.47 o                         
  -8   1  -2        670.68        653.13        73.18 o                         
  -8   0  -2        118.55        134.49        36.66 o                         
  -8   0  -2        118.55        175.23        38.43 o                         
   8   0   2        118.55        137.95        33.55 o                         
  -8  -1  -2        670.68        750.47        83.30 o                         
  -8  -1  -2        670.68        685.41        79.10 o                         
   8   1   2        670.68        770.19        79.24 o                         
  -8  -2  -2         76.68        114.56        33.11 o                         
  -8  -2  -2         76.68         80.95        26.68 o                         
   8   2   2         76.68         99.56        30.01 o                         
  -8  -3  -2       2045.33       2087.83       149.78 o                         
   8   3   2       2045.33       2177.27       146.11 o                         
  -8  -3  -2       2045.33       2087.33       142.49 o                         
   8   4   2        209.96        243.72        52.17 o                         
  -8  -4  -2        209.96        186.48        47.44 o                         
  -8  -4  -2        209.96        181.92        45.08 o                         
  -8  -5  -2         89.91         87.18        29.88 o                         
   8   5   2         89.91         80.40        30.55 o                         
  -8  -6  -2        105.52         43.05        22.55 o                         
   8   6   2        105.52         92.05        32.33 o                         
  -8  -7  -2         67.40        114.84        34.94 o                         
   8   7   2         67.40         92.71        32.82 o                         
  -8  -8  -2        154.92         58.62        25.93 o                         
  -8  -8  -2        154.92        120.28        43.64 o                         
   8   8   2        154.92        112.00        33.06 o                         
  -8  -9  -2        171.30        117.03        37.05 o                         
   8   9   2        171.30        201.28        50.33 o                         
  -8 -10  -2         64.83         31.58        15.83 o                         
   8  10   2         64.83         80.90        36.72 o                         
   8  11   2         15.00         31.87        21.93 o                         
  -8 -11  -2         15.00          1.31        16.14 o                         
   8  12   2         18.53         33.77        23.25 o                         
  -8 -12  -2         18.53          9.45        24.31 o                         
   8  13   2        164.97        247.38        55.58 o                         
  -8 -13  -2        164.97        166.81        57.35 o                         
   8  14   2         20.55         27.44        24.16 o                         
   8  15   2         55.91         50.72        25.84 o                         
   7 -14   2         24.42         38.24        22.84 o                         
   7 -13   2         21.63         -8.87        29.74 o                         
   7 -12   2        157.18        139.83        39.39 o                         
   7 -11   2        190.28        240.41        58.74 o                         
  -7  11  -2        190.28        183.08        49.31 o                         
  -7  10  -2         82.59         56.91        30.88 o                         
  -7   9  -2        105.90         98.14        25.57 o                         
  -7   9  -2        105.90         74.68        32.44 o                         
  -7   8  -2        885.96       1147.92       103.22 o                         
  -7   8  -2        885.96        890.34        75.70 o                         
  -7   7  -2        241.68        337.43        54.96 o                         
   7  -7   2        241.68        298.94        36.97 o                         
  -7   7  -2        241.68        258.37        44.49 o                         
   7  -6   2        418.58        480.49        49.04 o                         
  -7   6  -2        418.58        446.78        55.62 o                         
  -7   6  -2        418.58        523.37        68.40 o                         
  -7   5  -2        225.66        215.34        33.29 o                         
  -7   5  -2        225.66        298.89        49.88 o                         
  -7   5  -2        225.66        210.27        38.87 o                         
   7  -5   2        225.66        225.19        36.34 o                         
  -7   4  -2         89.43         92.98        19.69 o                         
  -7   4  -2         89.43         92.94        23.43 o                         
  -7   4  -2         89.43         92.12        24.72 o                         
   7  -4   2         89.43        121.61        25.98 o                         
  -7   3  -2         32.66         34.96         9.78 o                         
  -7   3  -2         32.66         34.20        23.24 o                         
   7  -3   2         32.66         54.24        22.25 o                         
  -7   3  -2         32.66         50.21        19.81 o                         
  -7   2  -2        196.47        196.83        40.51 o                         
  -7   2  -2        196.47        246.41        42.67 o                         
   7  -2   2        196.47        221.19        41.75 o                         
  -7   2  -2        196.47        174.16        23.14 o                         
  -7   1  -2        234.40        267.51        45.31 o                         
   7  -1   2        234.40        272.80        43.09 o                         
  -7   1  -2        234.40        243.61        43.88 o                         
  -7   0  -2        504.91        520.38        64.79 o                         
  -7   0  -2        504.91        509.83        59.90 o                         
   7   0   2        504.91        539.36        62.76 o                         
  -7  -1  -2        234.40        248.15        43.65 o                         
  -7  -1  -2        234.40        272.03        45.46 o                         
   7   1   2        234.40        263.78        44.27 o                         
  -7  -2  -2        196.47        184.22        36.87 o                         
  -7  -2  -2        196.47        182.81        41.07 o                         
   7   2   2        196.47        184.50        21.24 o                         
   7   2   2        196.47        225.64        41.40 o                         
  -7  -3  -2         32.66         39.19        26.64 o                         
   7   3   2         32.66         28.31        11.27 o                         
   7   3   2         32.66         16.86        14.91 o                         
  -7  -3  -2         32.66         15.70        16.19 o                         
  -7  -4  -2         89.43        109.00        34.33 o                         
  -7  -4  -2         89.43         77.66        29.38 o                         
   7   4   2         89.43         85.87        19.78 o                         
   7   4   2         89.43         88.40        28.49 o                         
  -7  -5  -2        225.66        187.56        43.35 o                         
  -7  -5  -2        225.66        261.70        53.60 o                         
   7   5   2        225.66        259.76        48.39 o                         
   7   6   2        418.58        480.46        70.21 o                         
  -7  -6  -2        418.58        379.91        62.58 o                         
  -7  -7  -2        241.68        210.96        48.08 o                         
   7   7   2        241.68        302.72        56.10 o                         
  -7  -8  -2        885.96        925.34       103.35 o                         
   7   8   2        885.96       1009.20       107.75 o                         
  -7  -9  -2        105.90        167.85        46.43 o                         
   7   9   2        105.90        101.74        36.77 o                         
  -7 -10  -2         82.59         82.18        32.88 o                         
   7  10   2         82.59        123.65        39.80 o                         
  -7 -11  -2        190.28        212.19        56.69 o                         
   7  11   2        190.28        252.57        57.04 o                         
   7  12   2        157.18        168.72        48.59 o                         
  -7 -12  -2        157.18        181.35        42.04 o                         
   7  13   2         21.63         -8.09        20.26 o                         
  -7 -13  -2         21.63        -19.40        24.49 o                         
  -7 -14  -2         24.42         16.53        20.60 o                         
   7  14   2         24.42         32.90        27.43 o                         
   7  15   2         56.38         83.40        36.42 o                         
   7  16   2         13.62         18.34        14.49 o                         
   6 -15   2         75.89        136.51        48.72 o                         
   6 -14   2        191.83        245.31        65.23 o                         
   6 -13   2          9.08        -18.93        22.27 o                         
   6 -12   2         79.97         67.27        34.10 o                         
   6 -11   2        166.09        182.63        43.77 o                         
   6 -10   2         27.66         11.24        17.57 o                         
   6  -9   2        527.70        633.83        81.17 o                         
  -6   8  -2       1894.03       2139.07       135.98 o                         
   6  -7   2        620.48        641.71        48.85 o                         
  -6   7  -2        620.48        621.87        70.68 o                         
   6  -6   2        382.94        442.85        42.49 o                         
  -6   6  -2        382.94        546.65        63.20 o                         
  -6   6  -2        382.94        415.87        51.86 o                         
   6  -5   2        349.26        367.07        40.05 o                         
  -6   5  -2        349.26        402.00        49.13 o                         
  -6   5  -2        349.26        380.69        52.86 o                         
  -6   4  -2         19.07         41.54        18.07 o                         
  -6   4  -2         19.07         20.92        12.53 o                         
  -6   4  -2         19.07         25.73        14.59 o                         
   6  -4   2         19.07         25.41         8.01 o                         
  -6   3  -2          2.04          8.06        10.68 o                         
  -6   3  -2          2.04          5.49         8.02 o                         
   6  -3   2          2.04         -1.38        11.58 o                         
  -6   3  -2          2.04         18.75        17.80 o                         
  -6   2  -2         47.42         50.42        13.66 o                         
  -6   2  -2         47.42         52.47        17.15 o                         
   6  -2   2         47.42         61.37        17.36 o                         
  -6   2  -2         47.42         39.70         8.90 o                         
   6  -1   2        102.83        100.71        25.06 o                         
  -6   1  -2        102.83        115.05        33.04 o                         
  -6   1  -2        102.83         74.01        15.83 o                         
  -6   1  -2        102.83        122.55        28.10 o                         
   6   0   2       1867.07       2088.48       115.87 o                         
  -6   0  -2       1867.07       1961.71       112.70 o                         
  -6   0  -2       1867.07       2066.87       120.96 o                         
  -6  -1  -2        102.83         97.10        28.24 o                         
   6   1   2        102.83        111.17        17.20 o                         
  -6  -1  -2        102.83        126.02        30.19 o                         
   6   1   2        102.83         82.98        21.38 o                         
   6   2   2         47.42         47.52        12.24 o                         
  -6  -2  -2         47.42         72.00        25.07 o                         
  -6  -2  -2         47.42         58.52        22.91 o                         
   6   2   2         47.42         50.78        17.53 o                         
  -6  -3  -2          2.04         -4.32        10.57 o                         
  -6  -3  -2          2.04        -10.70        17.65 o                         
   6   3   2          2.04          2.36        11.49 o                         
   6   3   2          2.04          7.73         7.22 o                         
  -6  -4  -2         19.07         12.57        12.77 o                         
  -6  -4  -2         19.07         37.57        22.78 o                         
   6   4   2         19.07          8.67         7.41 o                         
   6   4   2         19.07         15.09        10.34 o                         
  -6  -5  -2        349.26        374.09        56.96 o                         
   6   5   2        349.26        371.91        54.58 o                         
  -6  -5  -2        349.26        406.14        62.56 o                         
   6   6   2        382.94        431.09        62.30 o                         
  -6  -6  -2        382.94        305.35        56.82 o                         
  -6  -7  -2        620.48        444.63        70.72 o                         
  -6  -7  -2        620.48        681.91        81.60 o                         
   6   7   2        620.48        621.10        77.68 o                         
  -6  -8  -2       1894.03       2091.57       144.82 o                         
   6   8   2       1894.03       2155.04       146.49 o                         
   6   9   2        527.70        585.54        79.33 o                         
  -6  -9  -2        527.70        547.02        78.54 o                         
   6  10   2         27.66         27.13        22.85 o                         
  -6 -10  -2         27.66         43.19        25.00 o                         
  -6 -11  -2        166.09        139.07        40.11 o                         
   6  11   2        166.09        221.27        50.67 o                         
  -6 -12  -2         79.97         58.12        30.99 o                         
   6  12   2         79.97        107.31        34.61 o                         
   6  13   2          9.08          4.86        17.87 o                         
  -6 -13  -2          9.08        -30.15        30.15 o                         
   6  14   2        191.83        289.01        59.78 o                         
  -6 -14  -2        191.83        216.56        58.79 o                         
   6  15   2         75.89         56.65        24.83 o                         
  -6 -15  -2         75.89        121.98        46.64 o                         
   6  16   2         81.17        127.82        41.22 o                         
   5 -16   2          3.02        -21.87        28.51 o                         
   5 -15   2        121.18        127.78        43.14 o                         
   5 -14   2         41.10         22.10        20.38 o                         
   5 -13   2        147.17        168.62        47.21 o                         
   5 -12   2         32.18         41.34        24.51 o                         
   5 -11   2          0.22         34.65        27.93 o                         
   5 -10   2        498.04        491.36        73.59 o                         
   5  -9   2        302.09        374.17        62.87 o                         
   5  -8   2        485.23        534.14        76.84 o                         
   5  -7   2        371.48        401.23        57.84 o                         
   5  -7   2        371.48        342.13        32.00 o                         
   5  -6   2         80.51        108.45        18.89 o                         
  -5   6  -2         80.51        120.86        29.93 o                         
  -5   5  -2        502.35        553.21        59.31 o                         
   5  -5   2        502.35        580.10        46.77 o                         
  -5   4  -2        207.24        243.86        31.86 o                         
   5  -4   2        207.24        213.58        31.31 o                         
  -5   4  -2        207.24        249.23        39.99 o                         
  -5   4  -2        207.24        191.71        32.49 o                         
  -5   3  -2          4.13         13.92         7.87 o                         
   5  -3   2          4.13         15.74        12.79 o                         
  -5   3  -2          4.13         -2.86        11.28 o                         
  -5   3  -2          4.13         -3.98        10.24 o                         
   5  -2   2        697.19        761.54        60.46 o                         
  -5   2  -2        697.19        811.52        66.75 o                         
  -5   2  -2        697.19        660.93        45.92 o                         
  -5   2  -2        697.19        829.06        69.46 o                         
  -5   1  -2        371.30        441.28        50.39 o                         
  -5   1  -2        371.30        325.32        32.20 o                         
   5  -1   2        371.30        371.43        44.34 o                         
  -5   1  -2        371.30        359.89        48.98 o                         
  -5   0  -2        646.49        748.00        62.22 o                         
   5   0   2        646.49        689.45        62.46 o                         
  -5   0  -2        646.49        732.21        68.86 o                         
  -5  -1  -2        371.30        404.16        53.33 o                         
   5   1   2        371.30        338.33        44.22 o                         
   5   1   2        371.30        365.51        33.55 o                         
  -5  -1  -2        371.30        391.12        45.62 o                         
  -5  -2  -2        697.19        745.50        66.42 o                         
   5   2   2        697.19        742.48        50.17 o                         
   5   2   2        697.19        784.90        71.20 o                         
  -5  -2  -2        697.19        764.33        73.66 o                         
  -5  -3  -2          4.13          6.86        14.37 o                         
  -5  -3  -2          4.13         -4.15        13.81 o                         
   5   3   2          4.13          6.36         6.48 o                         
   5   3   2          4.13         13.24        17.64 o                         
   5   4   2        207.24        164.77        26.88 o                         
  -5  -4  -2        207.24        197.86        37.40 o                         
   5   4   2        207.24        233.31        42.22 o                         
  -5  -4  -2        207.24        204.73        43.88 o                         
  -5  -5  -2        502.35        392.03        59.24 o                         
   5   5   2        502.35        534.92        64.53 o                         
  -5  -5  -2        502.35        502.05        70.69 o                         
  -5  -6  -2         80.51         78.77        29.05 o                         
   5   6   2         80.51         89.32        27.78 o                         
  -5  -6  -2         80.51         41.82        20.63 o                         
  -5  -7  -2        371.48        402.88        60.73 o                         
   5   7   2        371.48        420.96        61.42 o                         
  -5  -8  -2        485.23        480.93        66.40 o                         
   5   8   2        485.23        525.39        68.91 o                         
   5   9   2        302.09        327.79        56.85 o                         
  -5  -9  -2        302.09        278.70        52.44 o                         
  -5 -10  -2        498.04        494.86        71.16 o                         
   5  10   2        498.04        505.18        70.66 o                         
   5  11   2          0.22          7.10        14.53 o                         
  -5 -11  -2          0.22         11.31        22.92 o                         
  -5 -12  -2         32.18         56.14        31.14 o                         
   5  12   2         32.18         57.42        26.39 o                         
   5  13   2        147.17        226.16        51.39 o                         
  -5 -13  -2        147.17        206.60        50.35 o                         
   5  14   2         41.10         80.12        35.41 o                         
  -5 -14  -2         41.10         62.99        30.85 o                         
   5  15   2        121.18        195.84        47.77 o                         
  -5 -15  -2        121.18        112.93        41.37 o                         
  -5 -16  -2          3.02          8.17        20.55 o                         
   4 -16   2          2.34          0.42        24.34 o                         
   4 -15   2        140.71        185.28        54.64 o                         
   4 -14   2         92.84         87.76        35.38 o                         
   4 -13   2        235.77        274.76        57.78 o                         
   4 -12   2         77.35         58.99        33.20 o                         
   4 -11   2         19.39         11.96        13.27 o                         
   4 -10   2        269.08        325.18        60.56 o                         
   4  -9   2        120.38        196.47        45.68 o                         
   4  -8   2        311.86        386.68        54.13 o                         
   4  -7   2       1216.05       1355.67       103.08 o                         
   4  -6   2        108.75        122.29        28.23 o                         
   4  -6   2        108.75         98.13        16.17 o                         
   4  -5   2        477.02        517.01        39.66 o                         
  -4   5  -2        477.02        531.66        54.03 o                         
  -4   5  -2        477.02        500.84        42.47 o                         
   4  -4   2        762.67        888.77        56.90 o                         
  -4   4  -2        762.67        985.21        71.87 o                         
  -4   4  -2        762.67        956.51        61.61 o                         
  -4   3  -2        487.17        516.76        43.52 o                         
   4  -3   2        487.17        532.45        46.32 o                         
  -4   3  -2        487.17        602.16        51.09 o                         
  -4   3  -2        487.17        617.36        55.62 o                         
  -4   2  -2       1225.18       1167.20        64.02 o                         
   4  -2   2       1225.18       1249.36        74.01 o                         
  -4   2  -2       1225.18       1392.88        81.49 o                         
  -4   2  -2       1225.18       1256.23        84.65 o                         
   4  -1   2        569.02        604.57        51.82 o                         
  -4   1  -2        569.02        714.48        57.91 o                         
  -4   1  -2        569.02        555.20        43.23 o                         
  -4   1  -2        569.02        667.10        61.91 o                         
  -4   0  -2       1403.57       1665.92        99.61 o                         
   4   0   2       1403.57       1546.58        88.29 o                         
   4   0   2       1403.57       1398.50        66.67 o                         
  -4   0  -2       1403.57       1530.03        82.71 o                         
  -4   0  -2       1403.57       1242.87        64.50 o                         
   4   1   2        569.02        578.74        55.47 o                         
   4   1   2        569.02        540.36        42.24 o                         
  -4  -1  -2        569.02        660.56        64.08 o                         
  -4  -1  -2        569.02        640.55        53.09 o                         
   4   2   2       1225.18       1311.32        86.69 o                         
   4   2   2       1225.18       1132.87        64.28 o                         
  -4  -2  -2       1225.18       1353.53        93.63 o                         
  -4  -2  -2       1225.18       1343.06        83.46 o                         
  -4  -3  -2        487.17        521.61        56.37 o                         
  -4  -3  -2        487.17        581.22        64.24 o                         
   4   3   2        487.17        538.88        59.15 o                         
   4   3   2        487.17        470.68        43.77 o                         
  -4  -4  -2        762.67        869.80        79.91 o                         
  -4  -4  -2        762.67        844.15        70.18 o                         
   4   4   2        762.67        937.23        76.65 o                         
  -4  -5  -2        477.01        392.36        55.09 o                         
  -4  -5  -2        477.01        450.04        62.86 o                         
   4   5   2        477.01        491.22        59.41 o                         
  -4  -6  -2        108.75        109.01        36.23 o                         
  -4  -6  -2        108.75        113.15        30.33 o                         
   4   6   2        108.75        105.18        27.74 o                         
  -4  -7  -2       1216.05       1187.29        98.97 o                         
   4   7   2       1216.05       1407.67       103.83 o                         
  -4  -8  -2        311.86        311.80        51.93 o                         
   4   8   2        311.86        286.10        49.07 o                         
  -4  -9  -2        120.38         95.78        29.84 o                         
   4   9   2        120.38        183.63        41.68 o                         
  -4 -10  -2        269.08        244.85        46.34 o                         
   4  10   2        269.08        324.67        52.91 o                         
   4  11   2         19.39         -0.71        14.62 o                         
  -4 -11  -2         19.39         16.12        16.93 o                         
  -4 -12  -2         77.35         10.76        14.77 o                         
   4  12   2         77.35         97.78        30.75 o                         
  -4 -13  -2        235.77        240.52        55.05 o                         
   4  13   2        235.77        316.33        57.37 o                         
  -4 -14  -2         92.84        108.27        39.53 o                         
   4  14   2         92.84        105.39        40.20 o                         
   4  15   2        140.71        190.40        46.56 o                         
  -4 -15  -2        140.71        147.60        45.65 o                         
  -4 -16  -2          2.34        -13.56        26.00 o                         
   3 -17   2         11.57        -29.84        29.84 o                         
   3 -16   2         10.11        -14.78        31.13 o                         
   3 -15   2         22.55        -35.54        35.54 o                         
   3 -14   2        278.18        251.83        63.10 o                         
   3 -13   2         60.30         24.38        20.47 o                         
   3 -12   2        198.89        241.72        50.06 o                         
   3 -11   2        175.12        251.28        56.17 o                         
   3 -10   2         30.76        -14.70        19.37 o                         
   3  -9   2        458.24        541.93        70.99 o                         
   3  -8   2        487.69        574.19        67.41 o                         
  -3   7  -2          2.80          8.04         3.54 o                         
   3  -7   2          2.80          1.64        13.63 o                         
   3  -6   2       1269.50       1529.99        98.00 o                         
  -3   6  -2       1269.50       1227.55        54.19 o                         
   3  -5   2        850.63       1110.42        77.69 o                         
  -3   5  -2        850.63        940.36        50.99 o                         
   3  -5   2        850.63        944.20        48.63 o                         
  -3   4  -2        105.86        108.14        19.23 o                         
   3  -4   2        105.86        134.34        26.93 o                         
   3  -4   2        105.86        120.92        19.63 o                         
  -3   4  -2        105.86        135.83        24.31 o                         
   3  -3   2        192.42        196.21        27.33 o                         
  -3   3  -2        192.42        205.88        29.27 o                         
  -3   3  -2        192.42        229.80        28.19 o                         
  -3   3  -2        192.42        219.36        30.61 o                         
  -3   2  -2       1436.85       1325.43        67.20 o                         
   3  -2   2       1436.85       1333.44        73.14 o                         
  -3   2  -2       1436.85       1494.57        75.53 o                         
  -3   2  -2       1436.85       1556.39        83.95 o                         
  -3   2  -2       1436.85       1478.55        79.41 o                         
  -3   1  -2         14.15         17.95         9.27 o                         
   3  -1   2         14.15         29.16        13.51 o                         
  -3   1  -2         14.15         10.43        10.05 o                         
  -3   1  -2         14.15          6.89        11.19 o                         
   3  -1   2         14.15         14.86        10.99 o                         
  -3   1  -2         14.15         14.59        12.74 o                         
   3   0   2       1207.35       1204.37        73.65 o                         
   3   0   2       1207.35       1222.60        62.42 o                         
  -3   0  -2       1207.35       1397.06        84.48 o                         
  -3   0  -2       1207.35       1297.77        65.88 o                         
  -3   0  -2       1207.35       1097.02        59.59 o                         
   3   0   2       1207.35       1432.23        75.50 o                         
   3   1   2         14.15         -3.66        10.03 o                         
  -3  -1  -2         14.15         24.02        15.05 o                         
  -3  -1  -2         14.15          6.90         8.13 o                         
   3   1   2         14.15         16.04         9.09 o                         
   3   1   2         14.15         22.56        15.35 o                         
   3   2   2       1436.85       1320.46        68.50 o                         
   3   2   2       1436.85       1333.54        85.28 o                         
   3   2   2       1436.85       1504.60        76.63 o                         
  -3  -2  -2       1436.85       1383.19        77.53 o                         
  -3  -2  -2       1436.85       1471.29        95.57 o                         
  -3  -3  -2        192.42        209.92        32.20 o                         
   3   3   2        192.42        242.85        36.52 o                         
  -3  -3  -2        192.42        210.23        37.88 o                         
   3   3   2        192.42        187.86        26.83 o                         
  -3  -4  -2        105.86         85.74        24.45 o                         
   3   4   2        105.86        106.56        25.17 o                         
  -3  -4  -2        105.86        151.74        33.47 o                         
  -3  -5  -2        850.63        927.85        74.95 o                         
   3   5   2        850.63        965.17        77.11 o                         
  -3  -5  -2        850.63       1006.74        84.63 o                         
   3   6   2       1269.50       1375.57        94.73 o                         
  -3  -6  -2       1269.50       1463.51       107.43 o                         
  -3  -6  -2       1269.50       1269.84        92.40 o                         
  -3  -7  -2          2.80         14.95        13.70 o                         
   3   7   2          2.80         -2.94         8.65 o                         
  -3  -8  -2        487.69        467.12        59.29 o                         
   3   8   2        487.69        577.20        65.10 o                         
  -3  -9  -2        458.24        440.63        60.33 o                         
   3   9   2        458.24        498.13        63.00 o                         
  -3 -10  -2         30.76         48.63        22.16 o                         
   3  10   2         30.76         42.10        20.38 o                         
   3  11   2        175.12        279.83        49.98 o                         
  -3 -11  -2        175.12        163.61        39.98 o                         
  -3 -12  -2        198.89        242.02        51.33 o                         
   3  12   2        198.89        246.77        50.20 o                         
  -3 -13  -2         60.30         36.08        16.56 o                         
   3  13   2         60.30         69.94        27.36 o                         
   3  14   2        278.18        451.89        65.84 o                         
  -3 -14  -2        278.18        341.49        66.96 o                         
   3  15   2         22.55         69.97        28.13 o                         
  -3 -15  -2         22.55         14.75        19.28 o                         
  -3 -16  -2         10.11          4.71        26.13 o                         
   2 -17   2          2.31        -38.91        38.91 o                         
   2 -16   2         57.03          0.19        25.83 o                         
   2 -15   2          7.37          9.40        18.85 o                         
   2 -14   2        171.83        217.03        47.14 o                         
   2 -13   2        125.68        107.24        36.65 o                         
   2 -12   2        677.24        606.52        86.28 o                         
   2 -11   2        250.00        338.52        55.17 o                         
   2 -10   2        252.15        242.83        50.83 o                         
  -2   9  -2         40.34         38.80        12.11 o                         
   2  -9   2         40.34         22.06        12.38 o                         
  -2   8  -2        490.21        505.08        45.28 o                         
   2  -8   2        490.21        636.98        68.14 o                         
  -2   7  -2        380.64        403.07        40.32 o                         
   2  -7   2        380.64        490.06        55.31 o                         
  -2   7  -2        380.64        274.72        21.28 o                         
  -2   6  -2       1264.66       1355.19        77.78 o                         
  -2   6  -2       1264.66       1144.65        47.32 o                         
   2  -5   2        671.12        767.95        61.45 o                         
  -2   5  -2        671.12        730.90        61.12 o                         
  -2   5  -2        671.12        707.01        39.42 o                         
  -2   4  -2       1126.98       1440.93        79.33 o                         
   2  -4   2       1126.98       1090.42        54.06 o                         
  -2   4  -2       1126.98       1244.20        54.88 o                         
   2  -4   2       1126.98       1440.00        78.16 o                         
  -2   3  -2        210.33        236.96        30.90 o                         
  -2   3  -2        210.33        183.48        26.21 o                         
  -2   3  -2        210.33        224.89        33.78 o                         
   2  -3   2        210.33        258.68        31.55 o                         
   2  -3   2        210.33        199.03        23.35 o                         
  -2   3  -2        210.33        211.64        25.12 o                         
  -2   3  -2        210.33        170.47        27.80 o                         
  -2   2  -2         38.05         40.83        11.73 o                         
  -2   2  -2         38.05         34.65        13.06 o                         
   2  -2   2         38.05         34.88        12.79 o                         
  -2   2  -2         38.05         33.13        10.11 o                         
  -2   2  -2         38.05         45.76        12.98 o                         
  -2   2  -2         38.05         39.94        13.44 o                         
  -2   1  -2        438.23        540.49        47.57 o                         
  -2   1  -2        438.23        475.35        36.23 o                         
   2  -1   2        438.23        458.24        37.30 o                         
  -2   1  -2        438.23        459.47        39.40 o                         
   2  -1   2        438.23        451.56        37.10 o                         
   2  -1   2        438.23        405.17        37.76 o                         
  -2   1  -2        438.23        394.10        34.46 o                         
  -2   0  -2       2782.17       2795.46        85.88 o                         
   2   0   2       2782.17       2835.49       103.25 o                         
  -2   0  -2       2782.17       2871.86       103.09 o                         
  -2   0  -2       2782.17       2648.25        90.67 o                         
   2   0   2       2782.17       3269.86        99.24 o                         
   2   0   2       2782.17       2831.02        93.03 o                         
  -2  -1  -2        438.23        458.72        37.30 o                         
  -2  -1  -2        438.23        403.00        35.73 o                         
   2   1   2        438.23        442.88        43.13 o                         
  -2  -1  -2        438.23        447.32        49.40 o                         
  -2  -1  -2        438.23        452.17        42.33 o                         
   2   1   2        438.23        452.65        36.93 o                         
   2   1   2        438.23        490.28        38.68 o                         
  -2  -2  -2         38.05         32.69        14.13 o                         
  -2  -2  -2         38.05         15.78         6.57 o                         
   2   2   2         38.05         36.65        13.90 o                         
  -2  -2  -2         38.05         31.52        14.29 o                         
   2   2   2         38.05         30.80        14.02 o                         
   2   2   2         38.05         40.05        13.22 o                         
  -2  -3  -2        210.33        199.73        31.60 o                         
  -2  -3  -2        210.33        193.92        34.60 o                         
   2   3   2        210.33        230.54        31.36 o                         
   2   3   2        210.33        177.00        30.79 o                         
  -2  -3  -2        210.33        217.45        30.30 o                         
  -2  -4  -2       1126.98       1115.65        74.93 o                         
  -2  -4  -2       1126.98       1082.22        74.32 o                         
   2   4   2       1126.98       1319.36        82.66 o                         
   2   4   2       1126.98       1351.57        75.41 o                         
  -2  -4  -2       1126.98       1346.37        89.70 o                         
  -2  -5  -2        671.12        791.05        64.15 o                         
   2   5   2        671.12        754.85        63.43 o                         
  -2  -5  -2        671.12        740.05        68.28 o                         
  -2  -5  -2        671.12        733.37        56.81 o                         
  -2  -6  -2       1264.66       1371.62        76.80 o                         
   2   6   2       1264.66       1434.80        92.53 o                         
  -2  -6  -2       1264.66       1373.67        87.73 o                         
  -2  -6  -2       1264.66       1330.75        98.32 o                         
  -2  -7  -2        380.64        390.11        43.10 o                         
  -2  -7  -2        380.64        411.18        52.66 o                         
  -2  -7  -2        380.64        429.34        59.09 o                         
   2   7   2        380.64        434.15        51.34 o                         
  -2  -8  -2        490.21        484.62        58.99 o                         
   2   8   2        490.21        567.78        60.80 o                         
  -2  -8  -2        490.21        479.39        45.07 o                         
   2   9   2         40.34         53.70        20.88 o                         
  -2  -9  -2         40.34         36.43        12.94 o                         
  -2  -9  -2         40.34         36.17        19.80 o                         
   2  10   2        252.14        291.04        46.80 o                         
  -2 -10  -2        252.14        292.77        52.11 o                         
  -2 -11  -2        250.00        239.70        46.74 o                         
   2  11   2        250.00        320.78        49.37 o                         
  -2 -12  -2        677.23        675.67        81.63 o                         
   2  12   2        677.23        920.32        86.38 o                         
   2  13   2        125.68        159.46        36.77 o                         
  -2 -13  -2        125.68        133.58        41.69 o                         
   2  14   2        171.83        225.53        45.86 o                         
  -2 -14  -2        171.83        153.79        40.27 o                         
  -2 -15  -2          7.37         10.81        14.13 o                         
  -2 -16  -2         57.03         85.77        44.48 o                         
  -2 -17  -2          2.31         31.82        20.15 o                         
   1 -17   2         16.90         51.38        31.16 o                         
   1 -16   2          9.19        -23.26        27.36 o                         
   1 -15   2        207.22        208.01        51.08 o                         
   1 -14   2         95.71         89.76        35.46 o                         
   1 -13   2        125.45        178.65        48.09 o                         
   1 -12   2         29.07         44.67        24.66 o                         
   1 -11   2        312.96        344.56        55.59 o                         
   1 -10   2        123.90        179.52        41.82 o                         
  -1  10  -2        123.90         81.36        16.08 o                         
   1  -9   2        154.88        185.89        35.83 o                         
  -1   9  -2        154.88        143.53        21.36 o                         
   1  -8   2        309.34        338.68        46.14 o                         
  -1   8  -2        309.34        314.42        31.87 o                         
  -1   8  -2        309.34        202.29        16.33 o                         
   1  -7   2       1655.04       1784.16       100.90 o                         
  -1   7  -2       1655.04       1519.13        69.74 o                         
  -1   7  -2       1655.04       1344.36        45.32 o                         
  -1   6  -2        246.73        250.70        29.77 o                         
  -1   6  -2        246.73        256.67        21.82 o                         
   1  -6   2        246.73        280.93        38.16 o                         
   1  -5   2        485.17        447.93        46.73 o                         
  -1   5  -2        485.17        489.19        30.85 o                         
  -1   5  -2        485.17        498.54        43.58 o                         
  -1   4  -2         87.81         80.11        13.58 o                         
  -1   4  -2         87.81        100.51        19.57 o                         
  -1   4  -2         87.81        105.87        19.78 o                         
   1  -4   2         87.81         96.54        18.84 o                         
  -1   3  -2        516.45        499.71        46.17 o                         
  -1   3  -2        516.45        513.61        40.07 o                         
   1  -3   2        516.45        511.91        41.70 o                         
  -1   3  -2        516.45        540.90        37.91 o                         
  -1   2  -2         24.67         21.50         7.18 o                         
  -1   2  -2         24.67         19.54         8.63 o                         
  -1   2  -2         24.67         31.37        13.00 o                         
  -1   2  -2         24.67         27.98        13.12 o                         
   1  -2   2         24.67         23.37        10.04 o                         
  -1   2  -2         24.67         22.90         9.79 o                         
   1  -1   2       3307.42       3152.55        97.61 o                         
  -1   1  -2       3307.42       3754.75       115.07 o                         
   1  -1   2       3307.42       3332.41       101.12 o                         
  -1   1  -2       3307.42       3075.46        87.27 o                         
  -1   1  -2       3307.42       3222.58        79.92 o                         
  -1   1  -2       3307.42       3361.73        99.42 o                         
  -1   1  -2       3307.42       3120.90        98.20 o                         
  -1   0  -2        617.75        649.91        48.68 o                         
  -1   0  -2        617.75        557.84        31.46 o                         
   1   0   2        617.75        616.09        45.10 o                         
  -1   0  -2        617.75        544.94        42.34 o                         
  -1   0  -2        617.75        646.57        44.97 o                         
   1   0   2        617.75        611.01        43.09 o                         
   1   0   2        617.75        608.14        35.22 o                         
  -1  -1  -2       3307.42       3357.46        83.66 o                         
  -1  -1  -2       3307.42       3349.48       112.93 o                         
   1   1   2       3307.42       3248.89       111.35 o                         
   1   1   2       3307.42       3472.52       103.24 o                         
  -1  -1  -2       3307.42       3429.82       108.20 o                         
  -1  -1  -2       3307.42       3049.71        98.11 o                         
   1   1   2       3307.42       3317.28        82.17 o                         
  -1  -2  -2         24.67         21.54         9.50 o                         
   1   2   2         24.67         42.37        15.04 o                         
   1   2   2         24.67         17.27         6.53 o                         
  -1  -2  -2         24.67         28.41         9.60 o                         
   1   2   2         24.67         33.16        11.20 o                         
  -1  -2  -2         24.67         14.69         7.34 o                         
  -1  -2  -2         24.67         24.49        10.28 o                         
  -1  -3  -2        516.45        521.20        43.88 o                         
   1   3   2        516.45        524.69        41.31 o                         
  -1  -3  -2        516.45        561.69        52.92 o                         
  -1  -3  -2        516.45        424.09        40.27 o                         
  -1  -3  -2        516.45        506.29        46.79 o                         
   1   3   2        516.45        569.60        49.86 o                         
   1   4   2         87.81         92.22        18.78 o                         
  -1  -4  -2         87.81         93.49        19.32 o                         
  -1  -4  -2         87.81         86.89        20.03 o                         
   1   4   2         87.81        109.80        23.60 o                         
  -1  -4  -2         87.81        100.13        25.94 o                         
  -1  -5  -2        485.17        509.71        52.53 o                         
   1   5   2        485.17        517.32        51.12 o                         
  -1  -5  -2        485.17        460.91        45.55 o                         
  -1  -5  -2        485.17        461.24        43.07 o                         
  -1  -6  -2        246.73        254.08        35.57 o                         
   1   6   2        246.73        281.48        38.78 o                         
  -1  -6  -2        246.73        245.15        30.82 o                         
  -1  -6  -2        246.73        296.69        45.53 o                         
   1   7   2       1655.03       1691.97        99.81 o                         
  -1  -7  -2       1655.03       1583.69        95.53 o                         
  -1  -7  -2       1655.03       1641.54       106.19 o                         
  -1  -7  -2       1655.03       1417.56        68.35 o                         
  -1  -8  -2        309.34        307.34        32.51 o                         
   1   8   2        309.34        388.19        48.11 o                         
  -1  -8  -2        309.34        298.50        45.22 o                         
  -1  -9  -2        154.88        121.71        19.51 o                         
  -1  -9  -2        154.88        121.75        27.15 o                         
   1   9   2        154.88        176.45        34.21 o                         
  -1 -10  -2        123.90        133.30        30.61 o                         
  -1 -10  -2        123.90         94.88        16.05 o                         
   1  10   2        123.90        166.50        34.53 o                         
   1  11   2        312.96        398.97        55.08 o                         
  -1 -11  -2        312.96        344.25        57.36 o                         
   1  12   2         29.07         24.84        14.06 o                         
  -1 -12  -2         29.07         33.09        21.17 o                         
   1  13   2        125.45        118.98        30.43 o                         
  -1 -13  -2        125.45        129.90        40.00 o                         
   1  14   2         95.71        113.93        29.28 o                         
  -1 -14  -2         95.71         70.33        14.37 o                         
  -1 -15  -2        207.22        272.26        59.84 o                         
  -1 -16  -2          9.19        -28.33        31.46 o                         
  -1 -17  -2         16.90         -8.42        26.36 o                         
   0 -17   2         17.12         16.57        20.41 o                         
   0 -16   2         85.11        118.46        46.08 o                         
   0 -15   2          2.09         11.64        23.02 o                         
   0 -14   2         82.72        114.94        40.81 o                         
   0 -13   2        157.05        174.13        46.60 o                         
   0 -12   2        222.67        273.86        56.47 o                         
   0 -11   2         84.96        148.22        33.88 o                         
   0  11  -2         84.96         51.27        10.29 o                         
   0 -10   2         75.44         89.74        31.99 o                         
   0  10  -2         75.44         64.99        11.99 o                         
   0   9  -2         17.81         23.18         8.68 o                         
   0  -9   2         17.81         31.26        20.45 o                         
   0  -8   2        495.26        629.29        62.50 o                         
   0   8  -2        495.26        516.69        37.42 o                         
   0  -7   2        378.72        442.74        49.44 o                         
   0   7  -2        378.72        359.97        31.29 o                         
   0   6  -2        301.75        369.60        32.59 o                         
   0  -6   2        301.75        399.30        42.18 o                         
   0  -5   2       1273.85       1142.06        67.81 o                         
   0   5  -2       1273.85       1321.49        68.47 o                         
   0   5  -2       1273.85       1198.70        61.89 o                         
   0  -5   2       1273.85       1367.70        70.69 o                         
   0  -4   2         25.98         33.61        13.70 o                         
   0   4  -2         25.98         15.33         8.97 o                         
   0  -4   2         25.98         28.47        10.89 o                         
   0   4  -2         25.98         28.74         8.45 o                         
   0   4  -2         25.98         26.98        11.04 o                         
   0  -3   2        240.91        266.42        30.69 o                         
   0   3  -2        240.91        224.16        25.00 o                         
   0   3  -2        240.91        239.56        25.62 o                         
   0   3  -2        240.91        250.91        24.43 o                         
   0  -3   2        240.91        216.21        24.92 o                         
   0   2  -2        104.81         92.31        13.34 o                         
   0  -2   2        104.81        107.33        19.88 o                         
   0   2  -2        104.81         95.51        17.67 o                         
   0   2  -2        104.81         91.55        15.51 o                         
   0   2  -2        104.81         92.03        19.28 o                         
   0  -2   2        104.81        100.12        14.26 o                         
   0  -1   2       1295.88       1364.85        65.16 o                         
   0  -1   2       1295.88       1407.24        67.21 o                         
   0   1  -2       1295.88       1044.23        33.50 o                         
   0   1  -2       1295.88       1061.25        41.22 o                         
   0  -1   2       1295.88       1202.38        61.16 o                         
   0   1  -2       1295.88       1342.57        59.39 o                         
   0   1  -2       1295.88       1379.08        64.23 o                         
   0   1  -2       1295.88       1216.56        60.42 o                         
   0   0  -2      41556.48      45753.87       370.00 o                         
   0   0   2      41556.48      46439.88       387.00 o                         
   0   0  -2      41556.48      39566.20       183.56 o                         
   0   0  -2      41556.48      40631.45       353.39 o                         
   0   0   2      41556.48      42499.35       360.16 o                         
   0   0  -2      41556.48      41272.81       344.74 o                         
   0   0   2      41556.48      41665.28       350.21 o                         
   0   1   2       1295.88       1268.87        42.03 o                         
   0   1   2       1295.88       1299.26        64.50 o                         
   0  -1  -2       1295.88       1223.08        61.89 o                         
   0  -1  -2       1295.88       1296.73        64.43 o                         
   0   1   2       1295.88       1344.19        65.84 o                         
   0  -1  -2       1295.88       1263.98        62.67 o                         
   0   1   2       1295.88       1381.55        65.65 o                         
   0   2   2        104.81         91.19        17.91 o                         
   0   2   2        104.81         88.68        17.56 o                         
   0   2   2        104.81         98.85        14.94 o                         
   0  -2  -2        104.81         90.48        17.85 o                         
   0  -2  -2        104.81         91.89        14.70 o                         
   0  -2  -2        104.81        122.74        25.14 o                         
   0  -2  -2        104.81         86.28        18.11 o                         
   0   2   2        104.81         83.34        17.87 o                         
   0  -3  -2        240.91        225.90        29.04 o                         
   0  -3  -2        240.91        199.99        24.26 o                         
   0  -3  -2        240.91        226.80        30.96 o                         
   0  -3  -2        240.91        223.16        26.44 o                         
   0   3   2        240.91        188.68        29.58 o                         
   0   3   2        240.91        210.62        28.59 o                         
   0   3   2        240.91        210.73        25.62 o                         
   0   4   2         25.98         30.86        13.60 o                         
   0  -4  -2         25.98         22.12        12.40 o                         
   0   4   2         25.98         22.15        13.09 o                         
   0  -4  -2         25.98          8.20         5.32 o                         
   0   4   2         25.98         15.85         9.19 o                         
   0  -4  -2         25.98         23.96         9.33 o                         
   0   4   2         25.98         37.70        13.73 o                         
   0  -4  -2         25.98         21.20         7.19 o                         
   0  -5  -2       1273.85       1242.23        77.89 o                         
   0   5   2       1273.85       1158.53        64.05 o                         
   0  -5  -2       1273.85       1080.70        57.77 o                         
   0   5   2       1273.85       1212.19        72.03 o                         
   0  -5  -2       1273.85       1194.37        69.19 o                         
   0   5   2       1273.85       1298.03        75.60 o                         
   0   5   2       1273.85       1250.04        80.14 o                         
   0  -6  -2        301.75        321.02        31.18 o                         
   0  -6  -2        301.75        320.80        43.49 o                         
   0  -6  -2        301.75        308.24        39.28 o                         
   0   6   2        301.75        392.01        42.61 o                         
   0  -7  -2        378.72        338.46        31.27 o                         
   0  -7  -2        378.72        382.10        45.04 o                         
   0   7   2        378.72        411.85        45.43 o                         
   0  -7  -2        378.72        388.34        48.09 o                         
   0  -8  -2        495.26        462.57        36.69 o                         
   0  -8  -2        495.26        499.61        57.34 o                         
   0   8   2        495.26        513.89        54.50 o                         
   0  -9  -2         17.81         32.45        20.01 o                         
   0  -9  -2         17.81         23.61         8.47 o                         
   0   9   2         17.81         23.52        12.80 o                         
   0  10   2         75.44         71.17        22.81 o                         
   0 -10  -2         75.44         47.63        19.05 o                         
   0  11   2         84.95        102.05        27.09 o                         
   0 -11  -2         84.95         84.81        17.81 o                         
   0  12   2        222.67        295.71        44.19 o                         
   0 -12  -2        222.67        259.71        52.51 o                         
   0 -13  -2        157.05        165.39        45.14 o                         
   0  13   2        157.05        206.38        37.14 o                         
   0 -14  -2         82.72         45.82        27.08 o                         
   0  14   2         82.72         86.18        22.88 o                         
   0 -15  -2          2.09        -14.64        19.31 o                         
   0 -16  -2         85.10        156.51        49.28 o                         
   0 -17  -2         17.12         46.96        40.30 o                         
  -1 -17   2         25.98         45.97        31.10 o                         
  -1 -16   2         30.60         41.59        34.11 o                         
  -1 -15   2         85.40         36.27        19.04 o                         
  -1 -14   2         80.76         97.52        38.74 o                         
  -1 -13   2         50.49         70.17        32.39 o                         
  -1 -12   2        383.40        499.29        69.19 o                         
   1  11  -2        108.82        113.84        19.78 o                         
  -1 -11   2        108.82        142.60        36.94 o                         
   1  10  -2         11.18         15.49         8.89 o                         
  -1 -10   2         11.18         34.68        21.88 o                         
  -1  -9   2          0.32         23.61        17.92 o                         
  -1  -8   2        196.96        136.90        20.14 o                         
  -1  -8   2        196.96        198.41        35.89 o                         
  -1  -7   2        378.33        378.73        34.65 o                         
   1   7  -2        378.33        361.52        31.71 o                         
  -1  -7   2        378.33        461.69        48.30 o                         
  -1  -6   2        937.12        924.49        53.38 o                         
   1   6  -2        937.12        925.86        51.84 o                         
  -1  -6   2        937.12       1012.12        65.84 o                         
  -1  -5   2       1040.55       1157.39        60.93 o                         
   1   5  -2       1040.55       1060.38        56.86 o                         
   1   5  -2       1040.55       1137.42        62.47 o                         
  -1  -5   2       1040.55       1202.28        65.14 o                         
  -1  -4   2         90.53         92.19        18.57 o                         
   1   4  -2         90.53         86.70        16.61 o                         
   1   4  -2         90.53         97.06        16.57 o                         
  -1  -4   2         90.53         83.48        16.89 o                         
  -1  -3   2         25.81         26.20         8.91 o                         
   1   3  -2         25.81         25.94        10.92 o                         
   1   3  -2         25.81         31.20         8.55 o                         
  -1  -3   2         25.81         22.15         8.92 o                         
  -1  -2   2       7390.38       7402.96       143.22 o                         
   1   2  -2       7390.38       7102.00       138.81 o                         
   1   2  -2       7390.38       6895.79        94.40 o                         
  -1  -2   2       7390.38       6802.84        96.64 o                         
   1   2  -2       7390.38       6965.74       157.00 o                         
  -1  -1   2      20743.26      20518.22       255.65 o                         
   1   1  -2      20743.26      20672.05       235.07 o                         
  -1  -1   2      20743.26      20649.08       238.45 o                         
   1   1  -2      20743.26      20242.09       247.89 o                         
  -1   0   2       1373.32       1228.82        58.77 o                         
   1   0  -2       1373.32       1240.33        58.34 o                         
   1   0  -2       1373.32       1292.73        61.49 o                         
  -1   0   2       1373.32       1250.24        61.41 o                         
   1   0  -2       1373.32       1300.51        63.69 o                         
   1  -1  -2      20743.26      20311.50       235.56 o                         
   1  -1  -2      20743.26      20394.83       247.79 o                         
  -1   1   2      20743.26      20312.49       257.34 o                         
   1  -1  -2      20743.26      20470.99       252.27 o                         
  -1   1   2      20743.26      20852.93       237.55 o                         
  -1   2   2       7390.38       7331.46       144.48 o                         
   1  -2  -2       7390.38       6981.34       138.02 o                         
  -1   2   2       7390.38       7187.85       106.32 o                         
   1  -2  -2       7390.38       7032.66       102.30 o                         
  -1   2   2       7390.38       7321.62       160.18 o                         
   1  -2  -2       7390.38       7053.99       150.65 o                         
  -1   2   2       7390.38       7382.36       156.50 o                         
  -1   3   2         25.81         34.35        12.60 o                         
  -1   3   2         25.81         25.83         8.46 o                         
   1  -3  -2         25.81         21.51         9.85 o                         
   1  -3  -2         25.81         30.83        13.12 o                         
  -1   3   2         25.81         24.93         8.98 o                         
   1  -3  -2         25.81         26.24        10.36 o                         
   1  -3  -2         25.81         27.07        10.87 o                         
   1  -4  -2         90.53         97.44        20.66 o                         
  -1   4   2         90.53         87.17        16.83 o                         
   1  -4  -2         90.53         90.26        17.24 o                         
  -1   4   2         90.53         91.30        18.39 o                         
   1  -4  -2         90.53         64.89        14.69 o                         
   1  -4  -2         90.53         87.73        18.85 o                         
  -1   4   2         90.53         75.90        18.34 o                         
  -1   5   2       1040.55        979.11        58.59 o                         
   1  -5  -2       1040.55       1218.43        70.30 o                         
   1  -5  -2       1040.55        976.23        55.28 o                         
  -1   5   2       1040.55       1094.62        64.43 o                         
   1  -5  -2       1040.55       1076.00        62.84 o                         
  -1   5   2       1040.55       1145.43        69.17 o                         
   1  -5  -2       1040.55        989.66        62.89 o                         
   1  -6  -2        937.12       1053.19        67.84 o                         
  -1   6   2        937.12        883.30        54.57 o                         
   1  -6  -2        937.12        831.07        50.32 o                         
   1  -6  -2        937.12        913.18        64.69 o                         
  -1   6   2        937.12       1017.25        66.59 o                         
  -1   6   2        937.12        961.36        67.48 o                         
  -1   7   2        378.33        375.54        34.70 o                         
  -1   7   2        378.33        374.92        42.43 o                         
   1  -7  -2        378.33        381.96        45.96 o                         
   1  -7  -2        378.33        421.32        45.69 o                         
   1  -7  -2        378.33        340.67        31.84 o                         
  -1   8   2        196.96        136.28        21.04 o                         
   1  -8  -2        196.96        163.68        33.72 o                         
  -1   8   2        196.96        159.35        29.36 o                         
   1  -9  -2          0.32         -2.33        12.81 o                         
  -1   9   2          0.32          1.73         8.90 o                         
   1 -10  -2         11.18        -19.98        22.79 o                         
  -1  10   2         11.18          1.13         8.83 o                         
   1 -11  -2        108.82        116.06        36.26 o                         
  -1  11   2        108.82         94.56        24.67 o                         
  -1  12   2        383.40        402.72        52.59 o                         
   1 -12  -2        383.40        390.44        63.89 o                         
  -1  13   2         50.49         42.87        17.64 o                         
   1 -13  -2         50.49         69.08        30.08 o                         
   1 -14  -2         80.76         88.88        34.26 o                         
   1 -15  -2         85.40        103.21        40.00 o                         
   1 -16  -2         30.60         44.11        31.14 o                         
   1 -17  -2         25.98         -3.77        29.40 o                         
  -2 -17   2         13.06         33.98        18.11 o                         
  -2 -16   2         90.08        195.05        59.93 o                         
  -2 -15   2          2.24        -28.77        28.77 o                         
  -2 -14   2        115.81        184.11        50.20 o                         
  -2 -13   2        185.22        254.50        51.30 o                         
   2  12  -2        162.44        195.90        31.61 o                         
  -2 -12   2        162.44        220.99        46.81 o                         
   2  11  -2         64.83         77.05        20.33 o                         
  -2 -11   2         64.83         81.53        24.94 o                         
  -2 -10   2         52.34         40.11        11.65 o                         
  -2 -10   2         52.34         64.24        19.73 o                         
  -2  -9   2         21.04         30.51         9.96 o                         
  -2  -9   2         21.04         18.70        15.53 o                         
  -2  -8   2        530.64        502.50        39.58 o                         
  -2  -8   2        530.64        593.85        59.84 o                         
  -2  -7   2        379.42        338.12        30.94 o                         
  -2  -7   2        379.42        391.09        45.08 o                         
  -2  -6   2        210.53        223.00        26.77 o                         
  -2  -6   2        210.53        222.12        31.40 o                         
  -2  -5   2       1325.02       1260.90        60.78 o                         
   2   5  -2       1325.02       1379.50        70.90 o                         
  -2  -5   2       1325.02       1323.42        68.76 o                         
  -2  -4   2         26.23         22.17         6.59 o                         
   2   4  -2         26.23         36.30        11.82 o                         
  -2  -4   2         26.23         17.58         8.30 o                         
   2   4  -2         26.23         22.50         8.24 o                         
   2   3  -2        264.20        242.33        23.03 o                         
  -2  -3   2        264.20        245.02        27.11 o                         
   2   3  -2        264.20        228.46        26.67 o                         
  -2  -3   2        264.20        252.48        23.14 o                         
   2   3  -2        264.20        230.52        24.44 o                         
   2   2  -2        140.01        123.23        14.51 o                         
  -2  -2   2        140.01        127.27        20.45 o                         
  -2  -2   2        140.01        124.85        13.26 o                         
   2   2  -2        140.01        124.92        19.87 o                         
   2   2  -2        140.01        134.34        22.06 o                         
  -2  -1   2       1144.07       1096.25        54.83 o                         
   2   1  -2       1144.07       1136.92        59.52 o                         
  -2  -1   2       1144.07       1117.67        30.41 o                         
   2   1  -2       1144.07       1143.31        56.86 o                         
  -2  -1   2       1144.07       1164.38        32.99 o                         
  -2  -1   2       1144.07       1165.46        61.11 o                         
   2   1  -2       1144.07        978.68        32.42 o                         
   2   0  -2      56801.72      53819.79       395.46 o                         
  -2   0   2      56801.72      55119.61       386.51 o                         
  -2   0   2      56801.72      55915.59       409.48 o                         
  -2   1   2       1144.06       1089.06        54.72 o                         
  -2   1   2       1144.06       1142.98        61.88 o                         
  -2   1   2       1144.06        870.93        30.37 o                         
   2  -1  -2       1144.06        848.26        31.24 o                         
   2  -1  -2       1144.06       1055.60        60.06 o                         
   2  -1  -2       1144.06       1081.48        55.82 o                         
  -2   2   2        140.01        102.17        13.56 o                         
   2  -2  -2        140.01        106.93        15.36 o                         
   2  -2  -2        140.01        111.91        19.81 o                         
  -2   2   2        140.01        110.92        18.27 o                         
   2  -2  -2        140.01        115.02        21.47 o                         
  -2   2   2        140.01        128.58        21.68 o                         
  -2   3   2        264.20        216.55        26.11 o                         
   2  -3  -2        264.20        248.54        29.74 o                         
  -2   3   2        264.20        234.80        24.56 o                         
   2  -3  -2        264.20        240.69        25.28 o                         
   2  -3  -2        264.20        233.32        27.82 o                         
   2  -4  -2         26.23         20.23         8.79 o                         
  -2   4   2         26.23         20.28        10.12 o                         
  -2   4   2         26.23         22.26         9.08 o                         
   2  -4  -2         26.23         23.94        12.61 o                         
   2  -4  -2         26.23         26.69        13.89 o                         
   2  -5  -2       1325.02       1365.70        67.06 o                         
  -2   5   2       1325.02       1251.48        68.75 o                         
   2  -5  -2       1325.02       1162.44        68.65 o                         
   2  -5  -2       1325.02       1071.15        65.47 o                         
  -2   5   2       1325.02       1180.85        58.95 o                         
  -2   6   2        210.53        224.57        24.59 o                         
   2  -6  -2        210.53        214.99        29.74 o                         
   2  -6  -2        210.53        242.57        34.26 o                         
   2  -6  -2        210.53        233.52        29.83 o                         
  -2   7   2        379.42        339.66        31.98 o                         
   2  -7  -2        379.42        354.16        45.08 o                         
  -2   7   2        379.42        336.80        38.53 o                         
  -2   8   2        530.64        509.53        40.27 o                         
   2  -8  -2        530.64        558.67        59.14 o                         
  -2   8   2        530.64        582.38        52.25 o                         
  -2   9   2         21.04         22.73         7.79 o                         
   2  -9  -2         21.04         39.88        26.62 o                         
   2 -10  -2         52.34         38.15        20.96 o                         
  -2  10   2         52.34         56.25        12.49 o                         
   2 -11  -2         64.83         68.98        22.34 o                         
   2 -12  -2        162.44        168.56        44.04 o                         
   2 -13  -2        185.22        212.76        54.62 o                         
   2 -14  -2        115.81        141.58        39.66 o                         
   2 -15  -2          2.24        -14.86        16.48 o                         
   2 -16  -2         90.08        168.15        53.21 o                         
   2 -17  -2         13.06         14.45        31.94 o                         
  -3 -17   2         12.33         69.69        35.80 o                         
  -3 -16   2          8.86          9.24        31.17 o                         
  -3 -15   2        208.54        227.59        53.50 o                         
  -3 -14   2         78.20         47.76        23.42 o                         
  -3 -13   2         88.69        111.79        35.11 o                         
   3  12  -2         41.90         47.54        18.19 o                         
  -3 -12   2         41.90         46.94        23.57 o                         
  -3 -11   2        338.96        269.21        29.12 o                         
   3  11  -2        338.96        352.26        46.76 o                         
  -3 -11   2        338.96        315.08        54.99 o                         
  -3 -10   2        177.90        153.55        20.61 o                         
  -3 -10   2        177.90        171.45        38.98 o                         
  -3  -9   2        175.35        165.79        22.65 o                         
  -3  -9   2        175.35        147.64        31.00 o                         
  -3  -8   2        223.09        219.04        26.90 o                         
  -3  -8   2        223.09        223.16        37.39 o                         
  -3  -7   2       1147.98        985.51        55.91 o                         
  -3  -7   2       1147.98       1112.42        75.12 o                         
  -3  -6   2        342.48        294.44        37.64 o                         
  -3  -6   2        342.48        321.72        32.88 o                         
   3   5  -2        411.61        386.60        39.11 o                         
  -3  -5   2        411.61        368.38        34.10 o                         
  -3  -5   2        411.61        401.10        40.29 o                         
   3   4  -2        122.31        108.75        18.42 o                         
  -3  -4   2        122.31        125.59        19.86 o                         
  -3  -4   2        122.31         97.85        19.98 o                         
   3   3  -2        544.50        569.12        40.19 o                         
  -3  -3   2        544.50        508.06        39.79 o                         
  -3  -3   2        544.50        517.59        41.36 o                         
  -3  -3   2        544.50        434.86        37.31 o                         
   3   3  -2        544.50        536.29        46.08 o                         
   3   2  -2         18.77         21.21         7.65 o                         
   3   2  -2         18.77         42.48        16.52 o                         
  -3  -2   2         18.77         17.29         9.51 o                         
  -3  -2   2         18.77         23.89         8.68 o                         
  -3  -1   2       2868.96       2728.81        93.15 o                         
  -3  -1   2       2868.96       2780.46        71.53 o                         
  -3  -1   2       2868.96       2807.73        93.39 o                         
   3   1  -2       2868.96       2867.54        95.14 o                         
   3   1  -2       2868.96       2636.12        71.67 o                         
  -3   0   2        429.28        335.93        33.15 o                         
  -3   0   2        429.28        392.33        35.18 o                         
  -3   0   2        429.28        404.48        27.99 o                         
   3   0  -2        429.28        379.06        34.63 o                         
   3   0  -2        429.28        360.90        26.58 o                         
  -3   1   2       2868.96       2762.77        92.65 o                         
  -3   1   2       2868.96       2254.37        67.27 o                         
   3  -1  -2       2868.96       2800.37        93.81 o                         
  -3   1   2       2868.96       2657.83        92.15 o                         
  -3   1   2       2868.96       2464.74        74.44 o                         
   3  -2  -2         18.77         19.33        10.89 o                         
  -3   2   2         18.77          9.91         7.15 o                         
  -3   2   2         18.77         18.75         9.46 o                         
  -3   2   2         18.77         18.14         6.74 o                         
  -3   3   2        544.50        505.66        41.61 o                         
   3  -3  -2        544.50        475.22        39.20 o                         
  -3   3   2        544.50        450.86        36.57 o                         
   3  -4  -2        122.31         97.90        22.91 o                         
   3  -4  -2        122.31        105.23        17.25 o                         
  -3   4   2        122.31        116.10        18.98 o                         
  -3   4   2        122.31         96.40        19.31 o                         
   3  -4  -2        122.31        112.44        21.46 o                         
  -3   5   2        411.61        387.78        39.83 o                         
   3  -5  -2        411.61        355.46        40.57 o                         
   3  -5  -2        411.61        331.24        34.90 o                         
  -3   5   2        411.61        384.92        35.84 o                         
   3  -5  -2        411.61        392.94        32.77 o                         
  -3   6   2        342.48        308.08        31.79 o                         
   3  -6  -2        342.48        288.16        32.34 o                         
   3  -6  -2        342.48        300.99        39.10 o                         
   3  -6  -2        342.48        375.06        31.51 o                         
   3  -7  -2       1147.98        908.21        61.19 o                         
  -3   7   2       1147.98       1060.83        57.66 o                         
   3  -7  -2       1147.98       1081.27        81.21 o                         
  -3   8   2        223.09        236.41        27.33 o                         
   3  -8  -2        223.09        222.90        39.93 o                         
   3  -9  -2        175.35        155.08        34.98 o                         
  -3   9   2        175.35        129.52        20.06 o                         
  -3   9   2        175.35        154.81        25.32 o                         
  -3  10   2        177.90        157.70        21.54 o                         
  -3  10   2        177.90        143.41        26.84 o                         
   3 -10  -2        177.90        201.44        44.66 o                         
   3 -11  -2        338.96        339.24        58.17 o                         
  -3  11   2        338.96        330.08        29.87 o                         
   3 -12  -2         41.90         44.32        21.77 o                         
   3 -13  -2         88.69        105.45        41.22 o                         
   3 -14  -2         78.20         68.29        35.43 o                         
   3 -15  -2        208.54        181.32        58.24 o                         
   3 -16  -2          8.86          8.42        29.13 o                         
   3 -17  -2         12.33         -7.28        30.01 o                         
  -4 -17   2          3.31         35.36        21.55 o                         
  -4 -16   2         45.03        108.49        40.41 o                         
  -4 -15   2         10.01        -15.89        15.89 o                         
  -4 -14   2        156.53        211.74        49.70 o                         
  -4 -13   2        101.01        114.19        39.00 o                         
   4  13  -2        101.01        101.65        27.61 o                         
  -4 -12   2        500.20        520.68        72.14 o                         
   4  12  -2        500.20        558.70        66.34 o                         
  -4 -11   2        212.74        189.46        40.40 o                         
  -4 -11   2        212.74        201.33        24.52 o                         
   4  11  -2        212.74        240.17        41.05 o                         
  -4 -10   2        265.75        221.87        27.56 o                         
  -4 -10   2        265.75        232.40        42.39 o                         
  -4  -9   2         29.78         22.05         8.38 o                         
  -4  -9   2         29.78         36.20        20.27 o                         
  -4  -8   2        583.46        555.99        44.45 o                         
  -4  -8   2        583.46        531.09        57.12 o                         
  -4  -7   2        306.48        317.06        34.14 o                         
  -4  -7   2        306.48        318.63        41.82 o                         
  -4  -6   2       1502.83       1435.00        74.35 o                         
  -4  -6   2       1502.83       1456.68        88.14 o                         
  -4  -5   2        742.19        693.08        52.98 o                         
  -4  -5   2        742.19        777.79        59.14 o                         
   4   4  -2        799.15        870.28        59.74 o                         
  -4  -4   2        799.15        803.61        58.91 o                         
  -4  -4   2        799.15        819.83        59.83 o                         
   4   3  -2        146.07        148.11        24.26 o                         
  -4  -3   2        146.07        121.35        22.57 o                         
   4   3  -2        146.07        139.52        25.01 o                         
   4   2  -2         28.19         20.02         8.76 o                         
  -4  -2   2         28.19         18.19         8.64 o                         
   4   2  -2         28.19         37.15        12.28 o                         
   4   1  -2        631.16        593.90        41.23 o                         
  -4  -1   2        631.16        576.50        43.11 o                         
   4   1  -2        631.16        638.66        46.34 o                         
  -4  -1   2        631.16        587.54        40.13 o                         
   4   0  -2       3497.33       3377.01       104.43 o                         
   4   0  -2       3497.33       3167.20        96.21 o                         
  -4   0   2       3497.33       3263.31       100.70 o                         
  -4   0   2       3497.33       3486.22       101.29 o                         
  -4   1   2        631.16        489.85        37.55 o                         
  -4   1   2        631.16        607.15        44.41 o                         
  -4   1   2        631.16        504.43        41.76 o                         
  -4   2   2         28.19         41.01        13.28 o                         
  -4   2   2         28.19         21.06        12.16 o                         
  -4   2   2         28.19         39.40        12.73 o                         
  -4   3   2        146.07        135.38        23.49 o                         
   4  -3  -2        146.07        129.65        23.77 o                         
   4  -4  -2        799.15        707.49        59.75 o                         
  -4   4   2        799.15        665.95        51.97 o                         
   4  -5  -2        742.19        737.51        61.31 o                         
   4  -5  -2        742.19        769.38        37.39 o                         
  -4   5   2        742.19        810.45        55.72 o                         
   4  -5  -2        742.19        673.48        51.52 o                         
  -4   6   2       1502.83       1552.36        74.92 o                         
   4  -6  -2       1502.83       1455.66        95.51 o                         
   4  -6  -2       1502.83       1243.89        70.16 o                         
  -4   7   2        306.48        297.85        32.43 o                         
   4  -7  -2        306.48        314.94        45.76 o                         
  -4   8   2        583.46        562.94        44.12 o                         
   4  -8  -2        583.46        550.22        64.42 o                         
   4  -9  -2         29.78         57.42        23.64 o                         
  -4   9   2         29.78         23.06         9.60 o                         
   4 -10  -2        265.76        246.59        52.13 o                         
  -4  10   2        265.76        253.76        28.82 o                         
  -4  11   2        212.74        184.96        24.16 o                         
   4 -11  -2        212.74        263.92        50.73 o                         
   4 -12  -2        500.21        437.51        69.36 o                         
   4 -13  -2        101.01         87.61        32.12 o                         
   4 -14  -2        156.53        258.92        59.99 o                         
   4 -15  -2         10.01        -11.26        22.91 o                         
   4 -16  -2         45.03         15.66        26.49 o                         
   4 -17  -2          3.31         10.71        24.37 o                         
  -5 -17   2         16.59          6.73        22.92 o                         
  -5 -16   2          7.13        -23.59        23.85 o                         
  -5 -15   2         18.83         26.75        23.01 o                         
  -5 -14   2        327.83        393.14        70.37 o                         
  -5 -13   2         85.88         69.21        30.50 o                         
   5  13  -2         85.88         85.08        24.88 o                         
  -5 -12   2        282.09        296.18        57.04 o                         
   5  12  -2        282.09        290.93        52.47 o                         
  -5 -11   2        186.89        197.25        27.32 o                         
  -5 -11   2        186.89        228.61        46.00 o                         
   5  11  -2        186.89        187.55        40.36 o                         
  -5 -10   2         39.61         43.74        25.32 o                         
  -5 -10   2         39.61         21.16         9.39 o                         
  -5  -9   2        651.25        634.97        69.05 o                         
  -5  -9   2        651.25        542.98        49.01 o                         
  -5  -8   2        700.47        682.10        53.63 o                         
  -5  -8   2        700.47        628.59        69.32 o                         
  -5  -7   2          3.79         18.38        15.34 o                         
  -5  -6   2       1294.29       1397.87        89.17 o                         
  -5  -5   2        642.99        639.51        59.23 o                         
  -5  -5   2        642.99        599.34        58.90 o                         
  -5  -4   2        145.58        158.37        30.73 o                         
   5   3  -2        201.22        213.26        29.27 o                         
  -5  -3   2        201.22        214.04        31.91 o                         
   5   3  -2        201.22        226.16        30.66 o                         
  -5  -2   2       1053.08       1115.96        66.01 o                         
   5   2  -2       1053.08       1028.48        67.86 o                         
   5   2  -2       1053.08       1014.93        59.63 o                         
  -5  -1   2         16.63         37.30        15.06 o                         
  -5  -1   2         16.63          6.80         9.32 o                         
   5   1  -2         16.63         26.28        13.14 o                         
   5   1  -2         16.63          4.08         7.99 o                         
  -5   0   2        967.70       1094.69        66.57 o                         
   5   0  -2        967.70        939.87        63.65 o                         
   5   0  -2        967.70       1001.26        56.88 o                         
  -5   0   2        967.70        929.13        55.09 o                         
  -5   1   2         16.63         11.87        10.31 o                         
  -5   1   2         16.63          9.41         9.20 o                         
  -5   1   2         16.63         13.36         9.02 o                         
  -5   2   2       1053.08        931.32        64.69 o                         
  -5   2   2       1053.08        851.33        57.63 o                         
  -5   2   2       1053.08        961.52        57.54 o                         
  -5   3   2        201.22        179.09        30.18 o                         
  -5   3   2        201.22        212.15        28.40 o                         
  -5   3   2        201.22        189.39        29.93 o                         
   5  -4  -2        145.58        146.02        27.43 o                         
   5  -5  -2        642.99        636.66        61.16 o                         
   5  -5  -2        642.99        318.56        22.83 o                         
   5  -6  -2       1294.29       1264.11        88.67 o                         
   5  -7  -2          3.79         12.15        15.22 o                         
  -5   8   2        700.47        664.38        53.97 o                         
   5  -8  -2        700.47        716.36        81.41 o                         
  -5   9   2        651.25        545.84        47.91 o                         
   5  -9  -2        651.25        581.07        71.22 o                         
   5 -10  -2         39.61         56.46        26.34 o                         
  -5  10   2         39.61         26.69        11.71 o                         
   5 -11  -2        186.89        199.46        46.17 o                         
  -5  11   2        186.89        177.00        26.97 o                         
   5 -12  -2        282.09        301.51        58.78 o                         
   5 -13  -2         85.88         89.65        36.31 o                         
   5 -14  -2        327.83        381.60        72.48 o                         
   5 -15  -2         18.83         23.86        21.84 o                         
   5 -16  -2          7.13        -18.62        25.80 o                         
  -6 -16   2          2.59         21.18        33.37 o                         
  -6 -15   2        128.77        108.28        33.85 o                         
  -6 -14   2         66.05         50.50        24.52 o                         
   6  14  -2         66.05         97.35        32.68 o                         
  -6 -13   2        213.77        231.08        51.66 o                         
   6  13  -2        213.77        263.42        57.67 o                         
  -6 -12   2         82.05         88.28        34.81 o                         
   6  12  -2         82.05         71.23        29.40 o                         
   6  11  -2         25.04         -2.20        13.31 o                         
  -6 -11   2         25.04         17.03        18.88 o                         
  -6 -11   2         25.04         16.09         7.13 o                         
  -6 -10   2        331.32        288.73        38.41 o                         
   6  10  -2        331.32        278.35        53.60 o                         
  -6 -10   2        331.32        344.68        56.59 o                         
  -6  -9   2        116.06         84.31        30.06 o                         
  -6  -8   2        227.67        225.02        42.58 o                         
  -6  -7   2        887.58        786.58        79.23 o                         
  -6  -6   2        152.57        119.90        31.04 o                         
  -6  -6   2        152.57        130.49        30.83 o                         
  -6  -5   2        341.08        298.87        47.64 o                         
   6   4  -2       1048.32       1123.15        70.27 o                         
  -6  -4   2       1048.32       1094.77        79.46 o                         
  -6  -3   2        686.39        689.62        60.49 o                         
   6   3  -2        686.39        722.56        52.41 o                         
  -6  -2   2       1199.56       1201.50        78.43 o                         
   6   2  -2       1199.56       1158.27        63.25 o                         
   6   1  -2        718.38        702.06        49.11 o                         
  -6  -1   2        718.38        779.43        60.16 o                         
  -6   0   2       1047.91        985.08        56.57 o                         
   6   0  -2       1047.91       1067.31        58.89 o                         
  -6   0   2       1047.91       1156.44        73.86 o                         
  -6   1   2        718.38        666.74        47.05 o                         
  -6   1   2        718.38        670.79        59.39 o                         
  -6   2   2       1199.56       1083.12        61.39 o                         
  -6   2   2       1199.56       1236.28        81.98 o                         
  -6   3   2        686.39        646.16        62.41 o                         
  -6   3   2        686.39        659.64        49.98 o                         
  -6   4   2       1048.32       1116.72        82.06 o                         
   6  -5  -2        341.09        320.73        43.32 o                         
   6  -6  -2        152.57        130.71        35.30 o                         
   6  -7  -2        887.58        812.28        76.53 o                         
   6  -8  -2        227.67        217.71        45.07 o                         
   6  -9  -2        116.06        105.29        31.28 o                         
  -6   9   2        116.06         92.83        21.36 o                         
  -6  10   2        331.32        323.81        39.79 o                         
   6 -10  -2        331.32        340.72        59.01 o                         
  -6  11   2         25.04         15.23         9.92 o                         
   6 -11  -2         25.04         57.51        27.49 o                         
   6 -12  -2         82.05        102.20        38.34 o                         
   6 -13  -2        213.77        180.92        53.41 o                         
   6 -14  -2         66.05         57.46        34.03 o                         
   6 -15  -2        128.77        224.36        61.25 o                         
   6 -16  -2          2.59         77.31        45.99 o                         
  -7 -16   2          2.74          9.35        28.73 o                         
  -7 -15   2        127.70        121.79        33.10 o                         
  -7 -14   2         58.89         58.66        31.94 o                         
   7  14  -2         58.89         77.63        33.14 o                         
  -7 -13   2        187.44        166.57        46.24 o                         
   7  13  -2        187.44        228.92        53.50 o                         
  -7 -12   2         45.44         66.92        17.10 o                         
   7  12  -2         45.44         57.14        27.92 o                         
  -7 -11   2          0.21        -16.50        26.04 o                         
   7  11  -2          0.21        -16.53        16.53 o                         
  -7 -11   2          0.21         11.91        11.96 o                         
  -7 -10   2        358.85        347.20        56.26 o                         
   7  10  -2        358.85        360.34        63.98 o                         
  -7  -9   2        423.60        462.21        62.71 o                         
  -7  -8   2        435.03        368.35        57.20 o                         
  -7  -7   2        532.46        511.79        69.43 o                         
  -7  -7   2        532.46        567.55        64.88 o                         
  -7  -6   2         98.58         70.33        25.00 o                         
  -7  -6   2         98.58         94.36        32.24 o                         
  -7  -5   2        406.46        362.83        52.44 o                         
  -7  -4   2        192.08        225.98        40.40 o                         
   7   4  -2        192.08        179.44        28.52 o                         
  -7  -3   2          3.22          1.91         9.88 o                         
   7   3  -2          3.22         -6.64         7.89 o                         
  -7  -2   2        485.82        525.85        57.36 o                         
   7   2  -2        485.82        487.24        41.79 o                         
   7   1  -2        400.44        405.12        36.09 o                         
  -7  -1   2        400.44        374.41        45.46 o                         
  -7   0   2        776.36        673.46        45.92 o                         
  -7   0   2        776.36        866.55        70.72 o                         
  -7   1   2        400.44        435.66        52.33 o                         
  -7   1   2        400.44        316.38        32.75 o                         
  -7   2   2        485.82        415.38        38.69 o                         
  -7   2   2        485.82        529.64        59.01 o                         
  -7   3   2          3.22         -7.65         7.65 o                         
  -7   3   2          3.22         24.32         8.92 o                         
  -7   4   2        192.08        216.00        40.83 o                         
  -7   5   2        406.46        362.39        52.93 o                         
   7  -6  -2         98.58        111.94        28.06 o                         
   7  -7  -2        532.46        496.45        67.83 o                         
   7  -8  -2        435.03        359.72        62.99 o                         
   7  -9  -2        423.60        361.34        66.33 o                         
   7 -10  -2        358.85        305.58        64.54 o                         
  -7  11   2          0.21          2.14         9.65 o                         
   7 -11  -2          0.21         -5.90        18.64 o                         
   7 -12  -2         45.44         27.99        24.45 o                         
   7 -13  -2        187.44        158.35        50.18 o                         
   7 -14  -2         58.89         49.14        38.12 o                         
   7 -15  -2        127.71        104.00        37.90 o                         
   7 -16  -2          2.74         64.16        41.53 o                         
  -8 -15   2         99.12         90.86        42.43 o                         
  -8 -14   2        135.97        226.89        59.05 o                         
   8  14  -2        135.97        177.72        51.02 o                         
  -8 -13   2          7.12         23.26        21.90 o                         
   8  13  -2          7.12         23.85        20.57 o                         
  -8 -12   2         55.47         34.50        19.48 o                         
   8  12  -2         55.47         22.37        20.80 o                         
   8  11  -2        218.37        224.12        54.13 o                         
  -8 -11   2        218.37        259.69        51.47 o                         
  -8 -10   2         34.80         20.07        12.94 o                         
   8  10  -2         34.80          4.96        11.77 o                         
  -8  -9   2        487.49        391.41        68.94 o                         
  -8  -8   2       1377.31       1435.17       113.43 o                         
  -8  -8   2       1377.31       1257.50       114.20 o                         
  -8  -7   2        438.99        430.09        65.96 o                         
  -8  -7   2        438.99        430.07        63.97 o                         
  -8  -6   2        373.83        367.39        56.47 o                         
   8   5  -2        297.81        276.93        37.92 o                         
  -8  -5   2        297.81        273.03        46.23 o                         
   8   4  -2         17.58         18.84        13.39 o                         
  -8  -4   2         17.58          6.97        10.00 o                         
   8   3  -2          2.91          4.62         9.84 o                         
  -8  -3   2          2.91         10.33        11.56 o                         
  -8  -2   2         40.65         46.05        19.47 o                         
   8   2  -2         40.65         52.91        16.14 o                         
  -8  -1   2        138.30        106.84        27.24 o                         
   8   1  -2        138.30        123.32        20.74 o                         
  -8   0   2       1737.27       1881.25       112.95 o                         
  -8   1   2        138.30        152.10        34.58 o                         
  -8   1   2        138.30        105.44        18.50 o                         
  -8   2   2         40.65         76.30        26.16 o                         
  -8   2   2         40.65         30.94        12.14 o                         
  -8   3   2          2.91          7.67         7.42 o                         
  -8   3   2          2.91         11.53        11.43 o                         
  -8   4   2         17.58         11.65        16.04 o                         
   8  -4  -2         17.58         18.67         7.63 o                         
  -8   5   2        297.81        306.12        52.68 o                         
  -8   6   2        373.83        386.06        58.85 o                         
  -8   7   2        439.00        423.30        65.11 o                         
   8  -8  -2       1377.31       1322.71       114.19 o                         
   8  -9  -2        487.49        481.08        76.42 o                         
   8 -10  -2         34.80         40.41        22.88 o                         
   8 -11  -2        218.37        253.27        52.78 o                         
   8 -12  -2         55.47         34.00        20.23 o                         
   8 -13  -2          7.12         25.95        28.47 o                         
   8 -14  -2        135.97        146.09        46.70 o                         
   8 -15  -2         99.12         91.22        43.98 o                         
  -9 -15   2         81.30         58.90        33.83 o                         
  -9 -14   2         30.10         34.46        24.73 o                         
   9  14  -2         30.10         59.22        26.02 o                         
  -9 -13   2         29.79         61.62        38.65 o                         
   9  13  -2         29.79         18.46        23.80 o                         
  -9 -12   2        188.98        174.30        37.42 o                         
   9  12  -2        188.98        170.59        51.19 o                         
   9  11  -2        219.17        234.74        58.07 o                         
  -9 -11   2        219.17        164.39        48.16 o                         
   9  10  -2        105.48        108.75        38.78 o                         
  -9 -10   2        105.48         82.64        40.51 o                         
  -9  -9   2        134.02        129.25        39.41 o                         
   9   9  -2        134.02        112.20        39.11 o                         
  -9  -8   2       1186.31       1097.37       111.01 o                         
  -9  -8   2       1186.31       1141.74       108.03 o                         
  -9  -7   2        303.65        263.64        52.05 o                         
  -9  -7   2        303.65        306.42        61.43 o                         
  -9  -6   2        477.13        474.94        65.70 o                         
   9   6  -2        477.13        476.89        51.20 o                         
   9   5  -2        257.65        247.88        34.19 o                         
  -9  -5   2        257.65        228.44        46.02 o                         
  -9  -4   2         98.71        108.35        31.39 o                         
   9   4  -2         98.71         88.82        18.95 o                         
  -9  -3   2         32.57         11.70        12.49 o                         
   9   3  -2         32.57         36.92        12.86 o                         
  -9  -2   2        145.46        163.92        33.24 o                         
   9   2  -2        145.46        152.76        22.04 o                         
  -9  -1   2        258.41        218.40        40.24 o                         
  -9   0   2        500.58        434.11        60.67 o                         
  -9   1   2        258.41        285.12        49.26 o                         
  -9   1   2        258.41        200.65        23.33 o                         
  -9   2   2        145.46        103.03        19.19 o                         
  -9   2   2        145.46        129.18        34.43 o                         
   9  -2  -2        145.46         96.79        21.40 o                         
   9  -3  -2         32.57         26.47        10.11 o                         
  -9   3   2         32.57         49.92        22.43 o                         
  -9   3   2         32.57         12.93        10.27 o                         
  -9   4   2         98.71        116.21        36.54 o                         
   9  -4  -2         98.71         61.47        12.08 o                         
  -9   5   2        257.65        234.19        46.83 o                         
  -9   6   2        477.14        539.15        74.05 o                         
  -9   7   2        303.65        346.67        60.98 o                         
  -9   8   2       1186.31       1198.89       119.86 o                         
  -9   9   2        134.02        117.25        41.82 o                         
   9  -9  -2        134.02        146.51        40.36 o                         
   9 -10  -2        105.48        111.73        36.87 o                         
  -9  10   2        105.48        101.62        37.12 o                         
   9 -11  -2        219.17        252.49        58.59 o                         
   9 -12  -2        188.98        225.45        55.05 o                         
   9 -13  -2         29.79         63.79        33.40 o                         
   9 -14  -2         30.10         35.92        20.35 o                         
  10  15  -2         38.87         44.32        31.13 o                         
  10  14  -2         29.31         54.07        36.02 o                         
 -10 -14   2         29.31          5.95        14.70 o                         
 -10 -13   2        130.23        133.38        41.46 o                         
  10  13  -2        130.23        202.81        57.37 o                         
 -10 -12   2         12.85        -12.69        27.92 o                         
  10  12  -2         12.85         49.92        28.21 o                         
 -10 -11   2         14.30         44.37        29.81 o                         
  10  11  -2         14.30        -24.15        29.39 o                         
 -10 -10   2         54.69        -12.07        23.31 o                         
  10  10  -2         54.69         96.86        39.22 o                         
 -10  -9   2        119.35         47.21        29.46 o                         
 -10  -9   2        119.35         82.14        31.78 o                         
 -10  -8   2        206.02        138.26        43.58 o                         
 -10  -8   2        206.02        233.38        54.87 o                         
  10   8  -2        206.02        196.68        51.04 o                         
 -10  -7   2         63.61         65.30        27.70 o                         
  10   7  -2         63.61         62.95        19.54 o                         
  10   6  -2         90.35         93.70        22.96 o                         
 -10  -6   2         90.35         40.68        21.83 o                         
 -10  -5   2         93.13         45.03        26.08 o                         
  10   5  -2         93.13         88.26        20.16 o                         
 -10  -4   2        185.52        205.15        45.77 o                         
  10   4  -2        185.52        180.15        23.94 o                         
 -10  -3   2       1418.46       1357.92       113.91 o                         
  10   3  -2       1418.46       1420.48        68.29 o                         
 -10  -2   2         64.95         75.71        28.19 o                         
 -10  -1   2        467.91        466.39        65.44 o                         
 -10   0   2        101.33        119.17        31.80 o                         
 -10   1   2        467.91        496.34        67.77 o                         
 -10   2   2         64.95         97.43        31.19 o                         
 -10   3   2       1418.46       1502.99       125.35 o                         
 -10   4   2        185.52        207.12        46.56 o                         
 -10   5   2         93.13        133.47        38.15 o                         
 -10   6   2         90.35         80.51        33.40 o                         
 -10   7   2         63.61         59.98        28.92 o                         
 -10   8   2        206.02        249.73        58.02 o                         
 -10   9   2        119.35        112.10        38.39 o                         
 -10  10   2         54.69         58.40        32.97 o                         
 -10  11   2         14.30         18.40        15.56 o                         
  10 -12  -2         12.85         39.98        31.43 o                         
 -10  12   2         12.85         17.20        23.47 o                         
  10 -13  -2        130.23        135.96        41.26 o                         
 -10  13   2        130.23        151.06        56.69 o                         
  10 -14  -2         29.31         55.07        28.94 o                         
  11  14  -2        204.15        217.32        56.31 o                         
  11  13  -2        182.69        224.13        62.53 o                         
 -11 -13   2        182.69        120.29        40.32 o                         
 -11 -12   2         13.60         34.06        21.45 o                         
  11  12  -2         13.60         52.25        35.18 o                         
 -11 -11   2          2.57          1.88        14.63 o                         
  11  11  -2          2.57         31.42        15.68 o                         
 -11 -10   2         56.02         81.29        33.71 o                         
  11  10  -2         56.02         55.19        34.74 o                         
  11   9  -2         71.13         51.54        36.79 o                         
 -11  -9   2         71.13         87.11        39.36 o                         
 -11  -9   2         71.13        100.65        38.63 o                         
 -11  -8   2          9.76         16.46        24.07 o                         
 -11  -8   2          9.76        -10.48        16.15 o                         
  11   8  -2          9.76        -24.13        24.13 o                         
 -11  -7   2        206.55        116.68        39.07 o                         
  11   7  -2        206.55        175.94        55.52 o                         
 -11  -6   2        215.33        208.32        51.36 o                         
 -11  -5   2         13.34         19.54        21.50 o                         
 -11  -4   2         80.16         91.86        29.92 o                         
 -11  -3   2        113.77        162.63        37.41 o                         
 -11  -2   2       1246.79       1277.64       115.80 o                         
 -11  -1   2        760.09        738.22        87.07 o                         
 -11   0   2        503.29        531.86        73.10 o                         
 -11   1   2        760.09        766.48        86.88 o                         
 -11   2   2       1246.79       1405.98       121.83 o                         
 -11   3   2        113.77         99.80        35.84 o                         
 -11   4   2         80.16        117.55        38.31 o                         
 -11   5   2         13.35        -22.50        22.50 o                         
 -11   6   2        215.33        261.32        61.93 o                         
 -11   7   2        206.55        208.46        56.51 o                         
 -11   8   2          9.76         19.58        21.98 o                         
 -11   9   2         71.13         44.76        29.84 o                         
 -11  10   2         56.02         43.27        26.77 o                         
 -11  11   2          2.57          9.80        19.71 o                         
 -11  12   2         13.60         20.81        20.67 o                         
 -11  13   2        182.69        143.07        51.56 o                         
  12  13  -2         16.13        -15.20        25.65 o                         
 -12 -12   2         32.46         56.46        36.34 o                         
  12  12  -2         32.46         -0.09        26.52 o                         
 -12 -11   2         93.83        100.03        46.68 o                         
  12  11  -2         93.83         94.13        50.73 o                         
 -12 -10   2          6.73        -37.11        37.11 o                         
  12  10  -2          6.73         -7.87        16.88 o                         
 -12  -9   2         17.34         22.03        21.45 o                         
 -12  -9   2         17.34         46.75        28.77 o                         
  12   9  -2         17.34          9.63        23.51 o                         
 -12  -8   2        141.01         93.27        48.42 o                         
  12   8  -2        141.01         96.09        44.43 o                         
 -12  -7   2         11.07          6.92        14.06 o                         
  12   7  -2         11.07         10.75        23.18 o                         
 -12  -6   2        275.57        207.25        59.41 o                         
  12   6  -2        275.57        232.30        60.87 o                         
 -12  -5   2         10.60          7.15        24.28 o                         
 -12  -4   2          0.62         -4.20        12.78 o                         
 -12  -3   2        252.93        229.19        55.50 o                         
 -12  -2   2        388.34        303.37        62.62 o                         
 -12  -1   2        418.67        420.92        68.02 o                         
 -12   0   2        267.58        268.13        57.77 o                         
 -12   1   2        418.67        464.07        68.77 o                         
 -12   2   2        388.34        392.67        70.34 o                         
 -12   3   2        252.93        220.96        56.63 o                         
 -12   4   2          0.62          0.81        16.35 o                         
 -12   5   2         10.60         -6.50        20.38 o                         
 -12   6   2        275.57        360.76        69.85 o                         
 -12   7   2         11.07          9.38        24.76 o                         
 -12   8   2        141.01        187.26        53.09 o                         
 -12   9   2         17.34        -29.90        29.90 o                         
 -12  10   2          6.73        -23.36        27.94 o                         
 -12  11   2         93.83         87.56        39.09 o                         
 -13 -11   2          5.08          0.66        29.26 o                         
  13  11  -2          5.08        -17.51        34.89 o                         
 -13 -10   2         75.65         27.47        24.58 o                         
 -13 -10   2         75.65         71.23        38.73 o                         
  13  10  -2         75.65        116.58        51.89 o                         
 -13  -9   2         66.11         75.71        39.92 o                         
 -13  -9   2         66.11         65.04        36.19 o                         
  13   9  -2         66.11         24.66        33.64 o                         
  13   8  -2         88.92         82.94        45.70 o                         
 -13  -8   2         88.92         57.68        31.47 o                         
 -13  -7   2        113.61         44.82        29.01 o                         
  13   7  -2        113.61        104.03        50.48 o                         
 -13  -6   2         70.80         82.90        31.30 o                         
  13   6  -2         70.80         60.99        32.61 o                         
 -13  -5   2        150.72        158.31        52.84 o                         
  13   5  -2        150.72         65.10        39.88 o                         
 -13  -4   2         55.82         74.60        36.56 o                         
 -13  -3   2         36.66         43.00        26.76 o                         
 -13  -2   2        116.82         83.67        35.71 o                         
 -13  -1   2        112.12        101.81        38.31 o                         
 -13   0   2        601.57        602.71        83.60 o                         
 -13   1   2        112.12        135.02        40.99 o                         
 -13   2   2        116.82        102.07        34.93 o                         
 -13   3   2         36.66         49.58        31.22 o                         
 -13   4   2         55.82         65.50        30.98 o                         
 -13   5   2        150.72        184.96        53.77 o                         
 -13   6   2         70.80        100.47        41.36 o                         
 -13   7   2        113.61        103.08        38.20 o                         
 -13   8   2         88.92        129.23        49.06 o                         
 -13   9   2         66.11        -33.58        33.58 o                         
 -13  10   2         75.65         78.84        35.63 o                         
 -14  -9   2        122.94         39.98        34.03 o                         
 -14  -9   2        122.94        151.91        58.25 o                         
 -14  -8   2         14.39        -19.87        19.87 o                         
  14   8  -2         14.39        -23.24        26.49 o                         
 -14  -7   2        216.44         92.71        45.18 o                         
  14   7  -2        216.44        174.09        64.75 o                         
 -14  -6   2         32.24         34.75        25.21 o                         
  14   6  -2         32.24         54.56        39.44 o                         
 -14  -5   2         41.79         63.89        39.58 o                         
  14   5  -2         41.79          6.91        16.28 o                         
  14   4  -2         22.43        101.26        45.87 o                         
 -14  -4   2         22.43          8.31        26.08 o                         
  14   3  -2          2.37          6.37        19.50 o                         
 -14  -3   2          2.37         15.96        27.22 o                         
 -14  -2   2         71.76         43.59        31.40 o                         
 -14  -1   2        223.49        238.70        59.58 o                         
 -14   0   2        145.80        142.51        40.92 o                         
 -14   1   2        223.49        236.53        57.78 o                         
 -14   2   2         71.76         95.67        39.27 o                         
 -14   3   2          2.37        -10.64        14.99 o                         
 -14   4   2         22.43         57.59        37.07 o                         
 -14   5   2         41.79         69.77        47.76 o                         
 -14   6   2         32.24         -5.20        18.97 o                         
 -14   7   2        216.44        271.04        72.67 o                         
 -14   8   2         14.39         15.86        19.39 o                         
 -15  -7   2         38.57         31.32        26.56 o                         
 -15  -6   2        264.18        132.20        48.60 o                         
 -15  -5   2         82.93         55.89        38.84 o                         
  15   5  -2         82.93        106.34        41.15 o                         
 -15  -4   2         44.02         -1.84        24.06 o                         
  15   4  -2         44.02         22.66        26.12 o                         
  15   3  -2         94.54         54.91        22.92 o                         
 -15  -3   2         94.54        107.94        46.48 o                         
 -15  -2   2         59.17         43.59        17.02 o                         
  15   2  -2         59.17          9.67        26.40 o                         
 -15  -1   2         73.86         70.29        35.90 o                         
  15   1  -2         73.86         75.03        49.30 o                         
  15   0  -2        528.83        296.27        76.66 o                         
 -15   0   2        528.83        551.64        92.68 o                         
 -15   1   2         73.86         77.36        31.05 o                         
  15  -1  -2         73.86        -38.26        39.71 o                         
 -15   2   2         59.17         62.80        29.63 o                         
  15  -2  -2         59.17         57.17        33.73 o                         
 -15   3   2         94.54        116.89        40.45 o                         
  15  -3  -2         94.54         29.68        17.10 o                         
 -15   4   2         44.02         61.44        35.76 o                         
  15  -4  -2         44.02         -4.30        18.99 o                         
  15  -5  -2         82.93         75.32        36.70 o                         
 -15   5   2         82.93        115.75        46.07 o                         
 -15   6   2        264.18        363.60        78.12 o                         
 -16  -2   2        161.32        182.66        58.92 o                         
  16   2  -2        161.32        119.77        54.16 o                         
 -16  -1   2         38.17         64.26        37.91 o                         
  16   1  -2         38.17         32.40        27.97 o                         
 -16   0   2         82.65        133.89        44.02 o                         
  16   0  -2         82.65         34.60        24.88 o                         
 -16   1   2         38.17         27.02        28.33 o                         
  16  -1  -2         38.17          4.26        20.09 o                         
  16  -2  -2        161.32         94.42        38.44 o                         
 -16   2   2        161.32        234.52        63.07 o                         
  16  -3  -2         31.31         21.66        31.85 o                         
  16  -4  -2         43.76         15.99        27.44 o                         
  17  -3  -2          9.41         84.40        43.17 o                         
  14  -1   3          0.70         16.07        14.08 o                         
 -13   4  -3        177.83        248.36        65.14 o                         
 -13   3  -3          2.95         25.12        23.63 o                         
 -13   2  -3         29.57         48.55        33.17 o                         
  13  -2   3         29.57         74.28        37.29 o                         
 -13   1  -3         28.86        -20.43        23.95 o                         
  13  -1   3         28.86          1.59        21.41 o                         
 -13  -1  -3         28.86        -13.84        24.53 o                         
  13   1   3         28.86         27.32        19.63 o                         
 -13  -2  -3         29.57         26.54        24.01 o                         
  13   2   3         29.57         44.68        34.70 o                         
 -13  -3  -3          2.95        -14.73        26.19 o                         
  13   3   3          2.95          6.76        35.83 o                         
 -13  -4  -3        177.83        154.49        57.70 o                         
 -12   7  -3          9.58         -3.51        20.03 o                         
 -12   6  -3         33.54         57.65        28.16 o                         
 -12   5  -3          3.96         44.26        32.41 o                         
 -12   4  -3         19.56         18.53        26.77 o                         
 -12   3  -3        235.99        284.14        62.57 o                         
 -12   3  -3        235.99        272.12        56.22 o                         
  12  -3   3        235.99        290.87        57.83 o                         
 -12   2  -3          3.93         26.67        19.68 o                         
  12  -2   3          3.93        -17.29        20.96 o                         
 -12   2  -3          3.93         20.40        32.56 o                         
 -12   1  -3         45.11         45.71        17.15 o                         
  12  -1   3         45.11         34.63        21.27 o                         
 -12   1  -3         45.11         59.03        27.11 o                         
 -12  -1  -3         45.11         65.94        34.53 o                         
  12   1   3         45.11         68.06        23.67 o                         
 -12  -2  -3          3.93         41.01        28.69 o                         
  12   2   3          3.93         -7.60        26.45 o                         
 -12  -3  -3        235.99        143.53        49.00 o                         
  12   3   3        235.99        275.03        58.18 o                         
 -12  -4  -3         19.56         40.21        25.39 o                         
  12   4   3         19.56         65.18        39.32 o                         
 -12  -5  -3          3.96        -16.68        16.68 o                         
  12   5   3          3.96         29.80        34.52 o                         
 -12  -6  -3         33.54          4.62        27.47 o                         
  12   6   3         33.54         28.39        16.00 o                         
 -12  -7  -3          9.58          9.36        18.23 o                         
 -11   9  -3        132.20        197.90        56.23 o                         
 -11   8  -3        249.02        328.05        66.38 o                         
 -11   7  -3         59.95         52.03        31.01 o                         
 -11   6  -3         15.57         50.71        36.82 o                         
 -11   5  -3        187.00        226.20        50.90 o                         
 -11   4  -3          4.85         26.51        15.39 o                         
 -11   4  -3          4.85         -0.91        14.98 o                         
  11  -4   3          4.85         -4.66        20.84 o                         
 -11   3  -3        287.78        323.81        60.77 o                         
 -11   3  -3        287.78        357.87        62.86 o                         
  11  -3   3        287.78        320.07        57.59 o                         
 -11   2  -3         57.56         41.14        14.14 o                         
 -11   2  -3         57.56         60.78        30.37 o                         
  11  -2   3         57.56        103.87        37.92 o                         
 -11   1  -3        101.92        150.23        43.59 o                         
 -11   1  -3        101.92        142.63        38.56 o                         
  11  -1   3        101.92        163.99        43.34 o                         
 -11  -1  -3        101.92        156.19        49.51 o                         
 -11  -1  -3        101.92        127.51        41.73 o                         
  11   1   3        101.92        126.06        46.56 o                         
  11   2   3         57.56         83.86        31.05 o                         
 -11  -2  -3         57.56         67.22        36.05 o                         
 -11  -2  -3         57.56         62.18        29.74 o                         
 -11  -3  -3        287.78        269.18        61.84 o                         
  11   3   3        287.78        397.87        75.64 o                         
 -11  -4  -3          4.85        -14.99        14.99 o                         
  11   4   3          4.85         -9.70        26.41 o                         
  11   5   3        187.00        200.80        47.68 o                         
 -11  -5  -3        187.00        182.29        52.33 o                         
 -11  -6  -3         15.57         18.84        22.19 o                         
  11   6   3         15.57          5.64        18.72 o                         
 -11  -7  -3         59.95        -12.15        16.59 o                         
  11   7   3         59.95         48.32        18.42 o                         
 -11  -8  -3        249.02        215.11        54.87 o                         
  11   8   3        249.02        339.26        76.36 o                         
 -11  -9  -3        132.20         67.50        43.60 o                         
 -11  -9  -3        132.20         91.43        45.53 o                         
 -10  11  -3         79.74         46.04        15.89 o                         
 -10  10  -3        163.59        198.52        57.97 o                         
 -10   9  -3         20.52         43.31        36.10 o                         
 -10   8  -3         75.89         85.43        32.25 o                         
 -10   7  -3        104.46        137.08        45.15 o                         
 -10   6  -3          6.68        -16.58        28.92 o                         
 -10   5  -3        299.95        353.07        66.28 o                         
 -10   5  -3        299.95        339.69        62.16 o                         
 -10   4  -3         88.53        108.17        36.23 o                         
 -10   4  -3         88.53        106.40        36.41 o                         
  10  -4   3         88.53         89.81        33.62 o                         
 -10   3  -3          7.78          0.62        16.61 o                         
 -10   3  -3          7.78         -0.87        31.23 o                         
  10  -3   3          7.78          1.94        11.08 o                         
 -10   2  -3        354.40        348.31        62.95 o                         
 -10   2  -3        354.40        413.93        65.83 o                         
  10  -2   3        354.40        413.89        63.69 o                         
 -10   1  -3        175.96        187.50        44.02 o                         
 -10   1  -3        175.96        179.42        48.42 o                         
  10  -1   3        175.96        248.69        53.29 o                         
 -10  -1  -3        175.96        196.34        47.00 o                         
  10   1   3        175.96        204.11        50.04 o                         
 -10  -1  -3        175.96        205.43        54.83 o                         
 -10  -2  -3        354.40        370.00        71.11 o                         
  10   2   3        354.40        411.59        72.14 o                         
 -10  -2  -3        354.40        423.02        78.91 o                         
 -10  -3  -3          7.78         -0.49        14.36 o                         
 -10  -3  -3          7.78          5.94        20.73 o                         
  10   3   3          7.78         10.38        15.79 o                         
 -10  -4  -3         88.53        121.71        46.70 o                         
 -10  -4  -3         88.53        118.51        41.89 o                         
  10   4   3         88.53        128.34        36.79 o                         
 -10  -5  -3        299.95        276.00        60.10 o                         
  10   5   3        299.95        429.20        77.46 o                         
 -10  -6  -3          6.68         16.24        29.45 o                         
  10   6   3          6.68          3.54        19.35 o                         
 -10  -7  -3        104.46         12.64        23.35 o                         
  10   7   3        104.46        113.89        39.31 o                         
 -10  -8  -3         75.89         29.64        29.12 o                         
  10   8   3         75.89         93.87        39.04 o                         
 -10  -9  -3         20.52         58.19        31.95 o                         
  10   9   3         20.52         33.60        28.03 o                         
 -10 -10  -3        163.59        151.17        50.50 o                         
  10  10   3        163.59        167.65        53.95 o                         
  -9  12  -3          4.29        -24.98        24.98 o                         
  -9  11  -3         78.75         79.82        32.99 o                         
  -9  10  -3        156.43        157.45        45.70 o                         
  -9   9  -3         61.35        103.24        41.13 o                         
  -9   8  -3          7.56         29.60        23.97 o                         
  -9   7  -3         38.03         39.52        24.58 o                         
  -9   7  -3         38.03         53.34        24.05 o                         
  -9   6  -3         29.53         19.05        19.99 o                         
  -9   6  -3         29.53         23.29        18.16 o                         
  -9   5  -3        194.27        203.06        49.03 o                         
   9  -5   3        194.27        198.88        41.09 o                         
  -9   5  -3        194.27        211.06        49.96 o                         
  -9   4  -3        608.52        570.24        78.31 o                         
   9  -4   3        608.52        619.48        72.95 o                         
  -9   4  -3        608.52        756.41        90.49 o                         
   9  -3   3        367.70        369.92        59.13 o                         
  -9   3  -3        367.70        368.61        65.29 o                         
  -9   3  -3        367.70        479.32        67.59 o                         
  -9   2  -3        124.19        128.21        33.52 o                         
  -9   2  -3        124.19        127.53        41.50 o                         
   9  -2   3        124.19        133.48        35.84 o                         
  -9   1  -3        288.39        329.07        60.00 o                         
  -9   1  -3        288.39        334.35        56.43 o                         
   9  -1   3        288.39        286.68        53.53 o                         
  -9  -1  -3        288.39        325.11        62.58 o                         
  -9  -1  -3        288.39        321.73        58.53 o                         
   9   1   3        288.39        339.67        60.39 o                         
  -9  -2  -3        124.19        135.25        40.35 o                         
  -9  -2  -3        124.19        118.53        38.82 o                         
   9   2   3        124.19        154.00        40.97 o                         
  -9  -3  -3        367.70        328.40        64.70 o                         
  -9  -3  -3        367.70        382.80        73.02 o                         
   9   3   3        367.70        395.72        70.15 o                         
  -9  -4  -3        608.52        641.89        95.59 o                         
  -9  -4  -3        608.52        568.47        80.53 o                         
   9   4   3        608.52        659.81        87.94 o                         
  -9  -5  -3        194.27        131.67        47.09 o                         
  -9  -5  -3        194.27        181.22        56.35 o                         
   9   5   3        194.27        186.17        51.32 o                         
  -9  -6  -3         29.53         36.59        28.79 o                         
   9   6   3         29.53         23.93        31.08 o                         
  -9  -7  -3         38.03          5.15        14.01 o                         
   9   7   3         38.03         63.05        29.25 o                         
  -9  -8  -3          7.56        -21.45        21.45 o                         
  -9  -8  -3          7.56         18.03        27.63 o                         
   9   8   3          7.56         22.37        21.62 o                         
  -9  -9  -3         61.35         78.86        25.24 o                         
   9   9   3         61.35         92.47        41.36 o                         
  -9 -10  -3        156.43        160.68        50.33 o                         
   9  10   3        156.43        242.32        62.63 o                         
  -9 -11  -3         78.74        144.26        54.62 o                         
   9  11   3         78.74         69.58        27.04 o                         
  -8  13  -3         19.43         16.50        17.60 o                         
  -8  12  -3         41.58         19.50        23.03 o                         
  -8  11  -3        137.24        159.63        51.71 o                         
  -8  10  -3        213.88        194.43        49.05 o                         
  -8   9  -3        278.19        309.48        51.85 o                         
  -8   9  -3        278.19        296.50        67.43 o                         
  -8   8  -3          0.66         11.12        28.76 o                         
  -8   8  -3          0.66        -10.70        18.78 o                         
  -8   8  -3          0.66         -3.05        12.35 o                         
  -8   7  -3        172.91        174.35        36.48 o                         
  -8   7  -3        172.91        205.67        43.25 o                         
  -8   7  -3        172.91        189.80        44.18 o                         
  -8   6  -3        125.34        164.93        47.26 o                         
  -8   6  -3        125.34        123.99        37.78 o                         
  -8   6  -3        125.34        120.83        24.61 o                         
   8  -6   3        125.34        106.40        27.10 o                         
  -8   5  -3        215.30        224.43        36.74 o                         
  -8   5  -3        215.30        252.35        51.59 o                         
   8  -5   3        215.30        267.68        43.63 o                         
  -8   5  -3        215.30        338.81        57.04 o                         
  -8   4  -3        294.75        275.78        39.23 o                         
  -8   4  -3        294.75        324.04        56.61 o                         
   8  -4   3        294.75        314.69        49.92 o                         
  -8   4  -3        294.75        333.54        55.85 o                         
  -8   3  -3        147.20        180.34        40.24 o                         
   8  -3   3        147.20        132.84        29.77 o                         
  -8   3  -3        147.20        148.74        41.75 o                         
  -8   3  -3        147.20        160.84        27.60 o                         
  -8   2  -3        140.43        151.81        37.86 o                         
  -8   2  -3        140.43        134.60        36.03 o                         
  -8   2  -3        140.43        116.43        21.80 o                         
   8  -2   3        140.43        150.44        36.53 o                         
  -8   1  -3        310.85        312.09        55.38 o                         
   8  -1   3        310.85        329.12        54.60 o                         
  -8   1  -3        310.85        337.25        60.63 o                         
  -8  -1  -3        310.85        347.98        58.56 o                         
  -8  -1  -3        310.85        327.20        56.73 o                         
   8   1   3        310.85        312.62        58.45 o                         
  -8  -2  -3        140.43        127.34        40.88 o                         
  -8  -2  -3        140.43        163.53        44.15 o                         
   8   2   3        140.43        165.94        42.99 o                         
  -8  -3  -3        147.20        125.99        35.06 o                         
  -8  -3  -3        147.20        141.12        40.19 o                         
   8   3   3        147.20        180.04        47.27 o                         
  -8  -4  -3        294.75        376.04        67.52 o                         
  -8  -4  -3        294.75        254.87        55.04 o                         
   8   4   3        294.75        319.25        58.41 o                         
  -8  -5  -3        215.30        252.76        64.46 o                         
  -8  -5  -3        215.30        134.47        43.50 o                         
   8   5   3        215.30        304.91        62.94 o                         
  -8  -6  -3        125.34        111.47        41.08 o                         
  -8  -6  -3        125.34        101.57        38.80 o                         
   8   6   3        125.34        142.47        49.94 o                         
  -8  -7  -3        172.91        141.68        39.76 o                         
   8   7   3        172.91        240.57        55.63 o                         
  -8  -8  -3          0.66          2.41        17.22 o                         
  -8  -8  -3          0.66          8.29        25.12 o                         
   8   8   3          0.66        -26.61        26.61 o                         
  -8  -9  -3        278.19        323.12        69.04 o                         
   8   9   3        278.19        410.20        73.42 o                         
   8  10   3        213.88        216.56        52.92 o                         
  -8 -10  -3        213.88        205.77        54.95 o                         
   8  11   3        137.24        203.33        54.58 o                         
  -8 -11  -3        137.24        238.74        63.90 o                         
   8  12   3         41.58         -3.27        22.21 o                         
  -8 -12  -3         41.58         64.84        35.52 o                         
  -8 -13  -3         19.43         53.39        32.08 o                         
   8  13   3         19.43          9.54        24.33 o                         
  -7  14  -3         41.81        -18.93        24.25 o                         
  -7  13  -3         82.12         61.39        35.26 o                         
  -7  12  -3         88.90         55.32        23.29 o                         
  -7  11  -3         30.12         38.38        31.97 o                         
  -7  10  -3        145.14        190.21        49.94 o                         
  -7   9  -3        129.78        157.57        42.94 o                         
  -7   9  -3        129.78        133.50        35.37 o                         
  -7   8  -3          2.88         19.11        18.29 o                         
  -7   8  -3          2.88         13.48        18.61 o                         
  -7   8  -3          2.88         -3.36         9.34 o                         
  -7   7  -3         42.31         43.98        18.27 o                         
  -7   7  -3         42.31         93.45        31.25 o                         
  -7   7  -3         42.31         26.97        12.32 o                         
  -7   6  -3         40.30         62.08        27.54 o                         
  -7   6  -3         40.30         49.64        14.19 o                         
  -7   6  -3         40.30         50.70        26.68 o                         
   7  -6   3         40.30         36.75        18.25 o                         
  -7   5  -3         63.99         49.73        20.27 o                         
   7  -5   3         63.99         79.68        25.46 o                         
  -7   5  -3         63.99         51.57        24.79 o                         
  -7   5  -3         63.99         52.95        18.69 o                         
  -7   4  -3        988.98        999.82        72.56 o                         
   7  -4   3        988.98       1176.60        91.16 o                         
  -7   4  -3        988.98       1146.92        99.94 o                         
  -7   4  -3        988.98       1167.18       100.90 o                         
  -7   3  -3       1197.81       1230.89        78.21 o                         
  -7   3  -3       1197.81       1327.63       109.28 o                         
   7  -3   3       1197.81       1260.97        97.75 o                         
  -7   3  -3       1197.81       1487.91       112.96 o                         
  -7   2  -3        282.78        310.39        49.20 o                         
   7  -2   3        282.78        310.14        52.41 o                         
  -7   2  -3        282.78        255.60        35.37 o                         
  -7   2  -3        282.78        319.43        57.17 o                         
  -7   1  -3        113.95        158.72        35.76 o                         
  -7   1  -3        113.95        149.15        41.26 o                         
   7  -1   3        113.95        153.26        36.89 o                         
  -7  -1  -3        113.95        107.51        35.78 o                         
  -7  -1  -3        113.95        141.86        36.52 o                         
   7   1   3        113.95        134.15        34.99 o                         
  -7  -2  -3        282.78        349.95        60.60 o                         
  -7  -2  -3        282.78        344.78        54.49 o                         
   7   2   3        282.78        300.09        56.80 o                         
  -7  -3  -3       1197.81       1197.71       108.72 o                         
   7   3   3       1197.81       1309.15       114.97 o                         
  -7  -3  -3       1197.81       1325.59       118.12 o                         
  -7  -4  -3        988.97       1051.43       100.54 o                         
  -7  -4  -3        988.97       1155.31       114.78 o                         
   7   4   3        988.97       1080.50       105.01 o                         
  -7  -5  -3         63.99         69.64        27.05 o                         
  -7  -5  -3         63.99         18.32        14.32 o                         
   7   5   3         63.99         81.34        34.20 o                         
  -7  -6  -3         40.30         14.03        12.59 o                         
   7   6   3         40.30         53.51        24.56 o                         
  -7  -6  -3         40.30         40.38        25.24 o                         
  -7  -7  -3         42.31         21.12        17.96 o                         
  -7  -7  -3         42.31         57.57        24.78 o                         
   7   7   3         42.31         51.56        23.55 o                         
  -7  -8  -3          2.88         -3.90        17.78 o                         
   7   8   3          2.88         -5.88        28.21 o                         
  -7  -9  -3        129.78        130.63        46.35 o                         
   7   9   3        129.78        232.57        54.92 o                         
  -7 -10  -3        145.14        152.86        54.38 o                         
   7  10   3        145.14        181.74        51.34 o                         
  -7 -11  -3         30.13          6.55        20.83 o                         
   7  11   3         30.13         39.62        23.10 o                         
  -7 -12  -3         88.90        131.33        46.90 o                         
   7  12   3         88.90         47.40        19.29 o                         
  -7 -13  -3         82.12        166.42        52.46 o                         
   7  13   3         82.12         94.75        35.75 o                         
   7  14   3         41.81         51.67        30.44 o                         
   6 -15   3         27.89         24.04        22.09 o                         
   6 -14   3          2.47        -25.20        26.93 o                         
   6 -13   3          5.07         19.31        20.28 o                         
  -6  12  -3        114.83        127.51        37.28 o                         
   6 -12   3        114.83        141.55        42.08 o                         
   6 -11   3         86.07         74.24        35.24 o                         
  -6  11  -3         86.07         66.65        27.34 o                         
  -6  10  -3         52.61         41.60        24.70 o                         
  -6   9  -3        101.01         80.90        30.38 o                         
  -6   8  -3        289.69        258.77        52.97 o                         
  -6   7  -3         15.67         25.62        19.13 o                         
  -6   7  -3         15.67         -4.44        18.01 o                         
   6  -7   3         15.67          9.32        10.64 o                         
  -6   6  -3        203.41        240.04        46.35 o                         
  -6   6  -3        203.41        201.24        39.32 o                         
   6  -6   3        203.41        200.31        31.76 o                         
  -6   5  -3         30.19         14.14        12.37 o                         
  -6   5  -3         30.19         26.62        13.12 o                         
  -6   5  -3         30.19         19.96        11.39 o                         
   6  -5   3         30.19         23.41        13.34 o                         
   6  -4   3        859.70        965.13        81.88 o                         
  -6   4  -3        859.70       1069.63        89.42 o                         
  -6   4  -3        859.70        890.51        71.78 o                         
  -6   4  -3        859.70       1054.45        94.37 o                         
  -6   3  -3         46.84         49.45        12.65 o                         
   6  -3   3         46.84         46.28        23.40 o                         
  -6   3  -3         46.84         52.02        21.27 o                         
  -6   3  -3         46.84         52.30        14.80 o                         
  -6   2  -3        135.49        156.60        34.75 o                         
  -6   2  -3        135.49        177.18        41.70 o                         
  -6   2  -3        135.49        104.98        24.53 o                         
   6  -2   3        135.49        137.94        33.05 o                         
  -6   1  -3         69.06         74.70        23.70 o                         
  -6   1  -3         69.06         65.37        17.75 o                         
  -6   1  -3         69.06         91.48        28.07 o                         
   6  -1   3         69.06         68.34        25.22 o                         
  -6  -1  -3         69.06         74.53        24.53 o                         
  -6  -1  -3         69.06         90.70        28.46 o                         
   6   1   3         69.06         95.98        29.96 o                         
  -6  -2  -3        135.49        159.28        40.38 o                         
  -6  -2  -3        135.49        127.59        30.98 o                         
   6   2   3        135.49        138.11        38.81 o                         
  -6  -3  -3         46.84         63.69        28.86 o                         
  -6  -3  -3         46.84         60.40        24.48 o                         
   6   3   3         46.84         48.27        23.47 o                         
  -6  -4  -3        859.69        865.74        83.41 o                         
   6   4   3        859.69        866.28        96.26 o                         
  -6  -4  -3        859.69       1004.21       101.29 o                         
  -6  -5  -3         30.19         38.08        25.86 o                         
  -6  -5  -3         30.19          9.33        12.88 o                         
   6   5   3         30.19         15.80        16.14 o                         
  -6  -6  -3        203.41        229.37        55.15 o                         
  -6  -6  -3        203.41        147.61        37.37 o                         
   6   6   3        203.41        235.13        44.95 o                         
  -6  -7  -3         15.67         45.52        28.79 o                         
  -6  -7  -3         15.67          0.76        17.50 o                         
  -6  -7  -3         15.67         16.01        24.04 o                         
   6   7   3         15.67          5.68        11.80 o                         
  -6  -8  -3        289.69        226.93        53.82 o                         
   6   8   3        289.69        342.13        65.53 o                         
  -6  -9  -3        101.01        100.64        37.59 o                         
   6   9   3        101.01        112.11        35.53 o                         
   6  10   3         52.61         71.28        31.26 o                         
  -6 -10  -3         52.61        108.50        42.92 o                         
  -6 -11  -3         86.07         54.32        18.37 o                         
   6  11   3         86.07        105.57        35.28 o                         
  -6 -12  -3        114.83         69.34        28.52 o                         
   6  12   3        114.83        153.60        45.54 o                         
  -6 -13  -3          5.07         -1.20        17.47 o                         
   6  13   3          5.07         19.92        26.54 o                         
  -6 -14  -3          2.47          4.49        22.77 o                         
   6  14   3          2.47         21.02        14.68 o                         
   6  15   3         27.89         59.35        31.05 o                         
   6  16   3          5.63         20.05        21.17 o                         
   5 -15   3          8.61        -38.23        38.23 o                         
   5 -14   3         10.36        -26.68        26.68 o                         
   5 -13   3         31.30         80.01        35.65 o                         
   5 -12   3         55.96         96.34        40.01 o                         
   5 -11   3        114.50         94.43        32.84 o                         
   5 -10   3        169.93        246.83        55.21 o                         
   5  -9   3         67.64         98.05        31.50 o                         
  -5   9  -3         67.64         65.39        26.85 o                         
  -5   8  -3        416.48        417.34        62.87 o                         
   5  -7   3        280.44        195.41        29.68 o                         
  -5   7  -3        280.44        328.06        50.45 o                         
  -5   6  -3         76.54         95.24        26.16 o                         
  -5   6  -3         76.54         78.24        26.06 o                         
   5  -6   3         76.54         97.80        22.02 o                         
  -5   5  -3         27.70         33.46        15.43 o                         
  -5   5  -3         27.70         17.65         8.14 o                         
   5  -5   3         27.70         15.39        11.03 o                         
   5  -4   3        273.07        280.16        40.04 o                         
  -5   4  -3        273.07        289.15        44.54 o                         
  -5   4  -3        273.07        277.66        39.54 o                         
   5  -3   3        913.57       1012.18        78.39 o                         
  -5   3  -3        913.57        881.53        65.50 o                         
  -5   3  -3        913.57       1142.41        86.08 o                         
  -5   3  -3        913.57        996.52        88.07 o                         
   5  -2   3        482.29        536.78        59.96 o                         
  -5   2  -3        482.29        518.90        49.61 o                         
  -5   2  -3        482.29        614.56        63.36 o                         
  -5   2  -3        482.29        578.58        70.78 o                         
  -5   1  -3        564.05        667.74        77.26 o                         
   5  -1   3        564.05        574.90        65.92 o                         
  -5   1  -3        564.05        539.10        49.08 o                         
  -5   1  -3        564.05        669.21        62.37 o                         
  -5  -1  -3        564.05        665.92        78.13 o                         
   5   1   3        564.05        645.07        68.61 o                         
  -5  -1  -3        564.05        696.60        66.42 o                         
   5   2   3        482.29        587.61        68.59 o                         
  -5  -2  -3        482.29        549.12        61.65 o                         
  -5  -2  -3        482.29        566.38        74.29 o                         
  -5  -3  -3        913.57        994.53        81.10 o                         
   5   3   3        913.57       1002.10        89.80 o                         
  -5  -3  -3        913.57       1036.03        99.21 o                         
  -5  -4  -3        273.07        272.00        53.79 o                         
  -5  -4  -3        273.07        234.25        42.43 o                         
   5   4   3        273.07        249.15        48.78 o                         
  -5  -5  -3         27.70         36.83        25.23 o                         
   5   5   3         27.70         35.38        24.37 o                         
  -5  -5  -3         27.70         46.41        18.65 o                         
  -5  -6  -3         76.54         61.64        27.21 o                         
  -5  -6  -3         76.54         41.96        11.67 o                         
   5   6   3         76.54        114.34        34.10 o                         
  -5  -7  -3        280.44        339.62        62.64 o                         
  -5  -7  -3        280.44        229.37        50.40 o                         
   5   7   3        280.44        251.64        50.35 o                         
  -5  -8  -3        416.48        434.47        69.04 o                         
   5   8   3        416.48        461.71        74.31 o                         
  -5  -8  -3        416.48        544.50        84.83 o                         
  -5  -9  -3         67.64         72.83        32.07 o                         
   5   9   3         67.64         82.84        32.08 o                         
  -5 -10  -3        169.93        125.47        39.74 o                         
   5  10   3        169.93        185.24        44.28 o                         
  -5 -11  -3        114.50         72.58        34.31 o                         
   5  11   3        114.50        154.59        42.45 o                         
   5  12   3         55.96        115.56        41.38 o                         
  -5 -12  -3         55.96         61.22        33.99 o                         
  -5 -13  -3         31.30         30.84        23.44 o                         
   5  13   3         31.30         83.34        36.62 o                         
   5  14   3         10.36         16.39        18.48 o                         
  -5 -14  -3         10.36         37.11        35.56 o                         
  -5 -15  -3          8.61        -28.28        29.24 o                         
   5  15   3          8.61         22.13        17.52 o                         
   5  16   3         47.68         48.34        16.79 o                         
   4 -16   3         41.43         65.78        49.53 o                         
   4 -15   3         81.14         57.33        30.48 o                         
   4 -14   3          6.66        -31.12        31.12 o                         
   4 -13   3         62.49         90.47        30.76 o                         
   4 -12   3         32.84         26.23        24.12 o                         
   4 -11   3        315.22        322.34        61.37 o                         
   4 -10   3         46.22         26.18        23.14 o                         
   4  -9   3         53.90         65.16        26.70 o                         
   4  -8   3        423.76        522.74        68.30 o                         
   4  -7   3          2.66         -5.09        14.24 o                         
  -4   7  -3          2.66          1.37         5.82 o                         
  -4   7  -3          2.66          7.94        11.67 o                         
  -4   6  -3        195.87        208.60        36.86 o                         
   4  -6   3        195.87        187.05        28.64 o                         
  -4   6  -3        195.87        202.68        37.01 o                         
  -4   5  -3        958.51       1018.63        77.04 o                         
   4  -5   3        958.51        923.62        64.35 o                         
  -4   5  -3        958.51       1102.73        81.03 o                         
  -4   4  -3         15.25          6.40         9.40 o                         
  -4   4  -3         15.25         22.20        12.15 o                         
   4  -4   3         15.25         15.83         6.97 o                         
   4  -3   3        571.19        570.33        54.62 o                         
  -4   3  -3        571.19        609.28        57.07 o                         
  -4   3  -3        571.19        545.74        52.25 o                         
  -4   2  -3         69.57         93.12        21.69 o                         
  -4   2  -3         69.57         69.79        22.27 o                         
  -4   2  -3         69.57         71.95        19.61 o                         
   4  -2   3         69.57         70.49        23.49 o                         
  -4   1  -3        134.48        169.48        29.02 o                         
  -4   1  -3        134.48        124.30        24.96 o                         
  -4   1  -3        134.48        133.04        32.10 o                         
   4  -1   3        134.48        124.19        29.27 o                         
   4   1   3        134.48        123.21        31.10 o                         
  -4  -1  -3        134.48        153.41        27.46 o                         
  -4  -1  -3        134.48        129.75        33.48 o                         
  -4  -2  -3         69.57         87.44        19.97 o                         
  -4  -2  -3         69.57         80.46        28.49 o                         
   4   2   3         69.57         53.46        18.48 o                         
  -4  -3  -3        571.19        561.04        57.36 o                         
   4   3   3        571.19        641.48        68.91 o                         
  -4  -3  -3        571.19        675.00        77.70 o                         
  -4  -4  -3         15.25         -2.44         7.93 o                         
   4   4   3         15.25          1.84        15.36 o                         
  -4  -5  -3        958.51        883.08        80.34 o                         
  -4  -5  -3        958.51       1041.79       100.52 o                         
   4   5   3        958.51       1037.87        95.68 o                         
  -4  -6  -3        195.87        218.64        49.10 o                         
  -4  -6  -3        195.87        191.04        39.82 o                         
   4   6   3        195.87        219.19        40.93 o                         
  -4  -7  -3          2.66         -4.46        13.75 o                         
  -4  -7  -3          2.66          3.62        20.85 o                         
   4   7   3          2.66          1.82        14.54 o                         
  -4  -8  -3        423.76        426.13        65.99 o                         
   4   8   3        423.76        489.64        68.71 o                         
  -4  -8  -3        423.76        503.51        76.54 o                         
  -4  -9  -3         53.90         68.92        25.60 o                         
   4   9   3         53.90         62.88        26.09 o                         
  -4 -10  -3         46.22        121.70        42.63 o                         
   4  10   3         46.22         40.17        24.15 o                         
  -4 -11  -3        315.22        289.65        58.22 o                         
   4  11   3        315.22        393.00        66.60 o                         
   4  12   3         32.84         50.20        26.96 o                         
  -4 -12  -3         32.84         35.38        20.58 o                         
  -4 -13  -3         62.49         74.53        37.30 o                         
   4  13   3         62.49         94.16        33.36 o                         
  -4 -14  -3          6.66         -1.51        14.13 o                         
   4  14   3          6.66        -22.71        22.71 o                         
   4  15   3         81.14        164.63        45.09 o                         
  -4 -15  -3         81.14        108.38        48.60 o                         
   3 -16   3        112.50        167.77        59.94 o                         
   3 -15   3          1.72        -37.38        37.38 o                         
   3 -14   3         55.04         28.06        24.15 o                         
   3 -13   3         66.11         89.76        38.09 o                         
   3 -12   3         29.04         26.39        13.74 o                         
   3 -11   3        312.65        353.39        64.70 o                         
   3 -10   3        193.87        250.87        48.92 o                         
   3  -9   3        200.03        252.99        49.37 o                         
   3  -8   3         94.29        109.14        29.13 o                         
   3  -7   3          2.28         -0.02        10.85 o                         
  -3   7  -3          2.28          1.97         5.43 o                         
   3  -6   3         13.11         -5.90        15.93 o                         
  -3   6  -3         13.11          7.47         6.02 o                         
  -3   5  -3        297.10        335.78        41.38 o                         
  -3   5  -3        297.10        298.22        41.58 o                         
   3  -5   3        297.10        281.20        34.54 o                         
   3  -4   3        350.43        310.98        38.35 o                         
  -3   4  -3        350.43        352.08        43.49 o                         
  -3   4  -3        350.43        389.50        42.69 o                         
   3  -3   3       2056.98       2097.26       101.52 o                         
  -3   3  -3       2056.98       2568.12       111.59 o                         
  -3   3  -3       2056.98       2194.82       106.39 o                         
   3  -2   3       1037.68       1004.49        72.42 o                         
  -3   2  -3       1037.68       1200.27        70.56 o                         
  -3   2  -3       1037.68       1011.69        70.35 o                         
   3  -1   3       1779.00       1901.26       104.41 o                         
   3  -1   3       1779.00       2037.56        92.34 o                         
  -3   1  -3       1779.00       1760.37        93.06 o                         
  -3   1  -3       1779.00       1938.61        87.51 o                         
  -3  -1  -3       1779.00       2044.74        94.40 o                         
   3   1   3       1779.00       1983.38       111.26 o                         
   3   1   3       1779.00       2067.51        96.19 o                         
  -3  -1  -3       1779.00       2077.60       126.86 o                         
  -3  -2  -3       1037.67       1080.49        70.17 o                         
   3   2   3       1037.67       1049.23        84.04 o                         
  -3  -2  -3       1037.67       1220.30        97.45 o                         
   3   3   3       2056.98       2196.87       125.61 o                         
  -3  -3  -3       2056.98       2169.70       104.65 o                         
  -3  -3  -3       2056.98       2396.09       138.94 o                         
  -3  -4  -3        350.43        346.29        43.91 o                         
   3   4   3        350.43        354.78        51.94 o                         
  -3  -4  -3        350.43        373.66        58.47 o                         
   3   5   3        297.10        302.88        49.36 o                         
  -3  -5  -3        297.10        348.02        48.77 o                         
  -3  -5  -3        297.10        315.70        54.61 o                         
  -3  -6  -3         13.11         11.48        18.16 o                         
  -3  -6  -3         13.11         34.65        21.34 o                         
   3   6   3         13.11         35.52        22.63 o                         
  -3  -7  -3          2.28         11.45        20.77 o                         
  -3  -7  -3          2.28          3.06        10.15 o                         
   3   7   3          2.28         16.02        16.17 o                         
  -3  -8  -3         94.29        101.72        34.13 o                         
  -3  -8  -3         94.29         96.21        31.43 o                         
   3   8   3         94.29         89.65        34.56 o                         
  -3  -9  -3        200.03        149.01        38.82 o                         
   3   9   3        200.03        223.91        50.35 o                         
  -3 -10  -3        193.87        229.58        46.65 o                         
   3  10   3        193.87        189.62        42.36 o                         
   3  11   3        312.65        368.32        65.44 o                         
  -3 -11  -3        312.65        212.21        46.99 o                         
  -3 -12  -3         29.04         55.32        30.52 o                         
   3  12   3         29.04         30.40        15.60 o                         
  -3 -13  -3         66.11         75.66        29.45 o                         
   3  13   3         66.11         60.07        26.27 o                         
   3  14   3         55.04         45.41        22.51 o                         
  -3 -14  -3         55.04         80.32        31.85 o                         
  -3 -15  -3          1.72          6.90        18.33 o
[truncated: 442,261 more chars]
